# Supplementary material for: Nitric Oxide, Reactive Oxygen Species, and Focal Adhesion Kinase Mediate Anoikis Resistance in A375 and SK-MEL-28 Human Melanoma Cells
Source: Antioxidants (Basel). 2026 Jun 10;15(6):740. doi: 10.3390/antiox15060740 (PMC13295398; doi:10.3390/antiox15060740)
Supplement: Supplementary file 1 [file antioxidants-15-00740-s001.zip]

Archive with 4 entries (4 files):
- Figure S1.pptx
- Supplementary material S1 Enrichment.Process.xlsx
- Supplementary Material S2 Enrichment.Functions.xlsx
- Supplementary Material S3 Enrichment.Components.xlsx
