# Supplementary material for: Nitric Oxide, Reactive Oxygen Species, and Focal Adhesion Kinase Mediate Anoikis Resistance in A375 and SK-MEL-28 Human Melanoma Cells
Source: Antioxidants (Basel). 2026 Jun 10;15(6):740. doi: 10.3390/antiox15060740 (PMC13295398; doi:10.3390/antiox15060740)
Supplement: Supplementary file 1 [file antioxidants-15-00740-s001.zip › Supplementary material S1 Enrichment.Process.xlsx]

## Sheet: enrichment.Process (300 ptn)
#term ID	term description	observed gene count	background gene count	strength	signal	false discovery rate	matching proteins in your network (IDs)	matching proteins in your network (labels)
GO:0051128	Regulation of cellular component organization	157	2365	0.65	2.25	5.82e-60	9606.ENSP00000020945,9606.ENSP00000211998,9606.ENSP00000215832,9606.ENSP00000216037,9606.ENSP00000216181,9606.ENSP00000217244,9606.ENSP00000217289,9606.ENSP00000221930,9606.ENSP00000222390,9606.ENSP00000223023,9606.ENSP00000225655,9606.ENSP00000226218,9606.ENSP00000228841,9606.ENSP00000229795,9606.ENSP00000233143,9606.ENSP00000235382,9606.ENSP00000239940,9606.ENSP00000244050,9606.ENSP00000245479,…	SNAI2,VCL,MAPK1,XBP1,MYH9,CSNK2A1,FERMT1,TGFB1,HGF,WASL,PFN1,VTN,MYL2,MAPK14,TMSB10,RGS2,PFN2,SNAI1,SOX9,VASP,VIL1,TMOD2,GFAP,APC,TMOD1,ITGAV,XRCC1,MAP2K2,MAPK3,CAPZA1,CLASP1,CAPG,KDR,PIK3CA,TUBB4A,CASP6,EGF,PXN,IQGAP1,CDH2,TP53,ERBB2,RHOB,EGFR,PAK1,ATM,ATG3,VILL,FGFR4,WNT1,TMOD4,CLDN1,ARPC2,CFL2,MAPRE2,AXL,MAP2K1,KRT17,TLN1,MET,ROCK2,SPAST,PFN4,MMP1,HSPA5,POU3F2,SMAD3,WASF3,LIMK1,PLS1,EZR,TUBB,C…
GO:0007010	Cytoskeleton organization	115	1229	0.8	2.95	2.51e-54	9606.ENSP00000070846,9606.ENSP00000216181,9606.ENSP00000223023,9606.ENSP00000225655,9606.ENSP00000228841,9606.ENSP00000233143,9606.ENSP00000239940,9606.ENSP00000245479,9606.ENSP00000245932,9606.ENSP00000248444,9606.ENSP00000249700,9606.ENSP00000251413,9606.ENSP00000252699,9606.ENSP00000253408,9606.ENSP00000256078,9606.ENSP00000259365,9606.ENSP00000260731,9606.ENSP00000263168,9606.ENSP00000263710,…	PKP2,MYH9,WASL,PFN1,MYL2,TMSB10,PFN2,SOX9,VASP,VIL1,TMOD2,TUBG1,ACTN4,GFAP,KRAS,TMOD1,KIF11,CAPZA1,CLASP1,CAPG,PKP1,PIK3CA,TUBB4A,RHOB,PAK1,VILL,FMNL2,TMOD4,ARPC2,CFL2,MAPRE2,CTNNA1,DST,KRT17,TLN1,ROCK2,TUBB6,TUBB3,SPAST,PLEC,SYNE3,WASF3,LIMK1,TUBA1B,PLS1,EZR,TUBB,RHOG,LIMK2,PPL,MAPT,TUBB4B,NF2,TJP1,RAC1,DYNC1H1,SYNE2,PFN3,MSN,MAP2,MYH10,MTOR,MACF1,CAPZA2,KRT19,ACTA1,ENAH,INA,FLNA,STMN3,KIF2C,SRC…
GO:0033043	Regulation of organelle organization	113	1190	0.8	2.98	5.77e-54	9606.ENSP00000215832,9606.ENSP00000221930,9606.ENSP00000222390,9606.ENSP00000223023,9606.ENSP00000225655,9606.ENSP00000233143,9606.ENSP00000239940,9606.ENSP00000245932,9606.ENSP00000248444,9606.ENSP00000249700,9606.ENSP00000257430,9606.ENSP00000259365,9606.ENSP00000262887,9606.ENSP00000262948,9606.ENSP00000263025,9606.ENSP00000263168,9606.ENSP00000263710,9606.ENSP00000263867,9606.ENSP00000263923,…	MAPK1,TGFB1,HGF,WASL,PFN1,TMSB10,PFN2,VASP,VIL1,TMOD2,APC,TMOD1,XRCC1,MAP2K2,MAPK3,CAPZA1,CLASP1,CAPG,KDR,PIK3CA,TUBB4A,CASP6,EGF,PXN,IQGAP1,CDH2,TP53,RHOB,PAK1,ATM,ATG3,VILL,TMOD4,ARPC2,CFL2,MAPRE2,MAP2K1,MET,ROCK2,SPAST,PFN4,SMAD3,WASF3,LIMK1,EZR,RHOG,LIMK2,MAPT,PTK2,SMAD4,NF2,OCLN,TJP1,RAC1,DYNC1H1,ARPIN,SYNE2,PFN3,MSN,MAP2,MTOR,OPA1,CAPZA2,PARP1,NES,FLNA,STMN3,PRKAA2,MMP9,HDAC8,SRC,GSN,MAPRE1…
GO:0016043	Cellular component organization	211	5436	0.41	1.37	1.15e-50	9606.ENSP00000020945,9606.ENSP00000070846,9606.ENSP00000172229,9606.ENSP00000211998,9606.ENSP00000216037,9606.ENSP00000216181,9606.ENSP00000216714,9606.ENSP00000217289,9606.ENSP00000219070,9606.ENSP00000221930,9606.ENSP00000223023,9606.ENSP00000225655,9606.ENSP00000226218,9606.ENSP00000228841,9606.ENSP00000233143,9606.ENSP00000239940,9606.ENSP00000244050,9606.ENSP00000245479,9606.ENSP00000245932,…	SNAI2,PKP2,NGFR,VCL,XBP1,MYH9,APEX1,FERMT1,MMP2,TGFB1,WASL,PFN1,VTN,MYL2,TMSB10,PFN2,SNAI1,SOX9,VASP,VIL1,TMOD2,TUBG1,ACTN4,GFAP,KRAS,DSG1,APC,TMOD1,MMP13,KIF11,CDH1,SMAD2,XRCC1,CAPZA1,CLASP1,CAPG,PKP1,PIK3CA,TUBB4A,HDAC4,CASP6,EGF,PXN,IQGAP1,CDH2,TP53,ERBB2,RHOB,EGFR,PAK1,ATM,ATG3,VILL,FMNL2,TMOD4,CLDN1,ARPC2,SUN3,NOS3,CFL2,CLDN10,MAPRE2,CTNNA1,SMAD1,EIF2AK3,DST,KRT17,SH3PXD2B,FOSL1,CASP3,TLN1,R…
GO:0009653	Anatomical structure morphogenesis	141	2229	0.63	2.1	4.92e-50	9606.ENSP00000020945,9606.ENSP00000070846,9606.ENSP00000172229,9606.ENSP00000211998,9606.ENSP00000215832,9606.ENSP00000216037,9606.ENSP00000216181,9606.ENSP00000219070,9606.ENSP00000221930,9606.ENSP00000222390,9606.ENSP00000223023,9606.ENSP00000224784,9606.ENSP00000225655,9606.ENSP00000226218,9606.ENSP00000226574,9606.ENSP00000228841,9606.ENSP00000229795,9606.ENSP00000242261,9606.ENSP00000244050,…	SNAI2,PKP2,NGFR,VCL,MAPK1,XBP1,MYH9,MMP2,TGFB1,HGF,WASL,ACTA2,PFN1,VTN,NFKB1,MYL2,MAPK14,TWIST1,SNAI1,SOX9,VASP,TMOD2,KRAS,TMOD1,MMP13,ITGAV,SMAD2,XRCC1,MAP2K2,MAPK3,NOX4,KDR,PIK3CA,STAT3,EGF,PXN,IQGAP1,CDH2,TP53,ERBB2,RHOB,EGFR,PAK1,ATM,WNT1,TMOD4,NOS3,CFL2,AXL,ANGPTL4,MAP2K1,CTNNA1,SMAD1,EIF2AK3,KRT17,CASP3,SYNE4,MET,ROCK2,TUBB3,SPAST,PLEC,HSPA5,CASP9,SMAD3,BSG,LIMK1,ATF4,PLS1,CAV1,RHOG,FGFR3,P…
GO:0051493	Regulation of cytoskeleton organization	77	541	0.98	3.87	4.95e-46	9606.ENSP00000215832,9606.ENSP00000221930,9606.ENSP00000223023,9606.ENSP00000225655,9606.ENSP00000233143,9606.ENSP00000239940,9606.ENSP00000245932,9606.ENSP00000248444,9606.ENSP00000249700,9606.ENSP00000257430,9606.ENSP00000259365,9606.ENSP00000263025,9606.ENSP00000263168,9606.ENSP00000263710,9606.ENSP00000263867,9606.ENSP00000263967,9606.ENSP00000264071,9606.ENSP00000267257,9606.ENSP00000268182,…	MAPK1,TGFB1,WASL,PFN1,TMSB10,PFN2,VASP,VIL1,TMOD2,APC,TMOD1,MAPK3,CAPZA1,CLASP1,CAPG,PIK3CA,TUBB4A,PXN,IQGAP1,RHOB,PAK1,VILL,TMOD4,ARPC2,CFL2,MAPRE2,MET,ROCK2,SPAST,PFN4,SMAD3,WASF3,LIMK1,RHOG,MAPT,PTK2,SMAD4,NF2,OCLN,TJP1,RAC1,DYNC1H1,ARPIN,PFN3,MAP2,MTOR,CAPZA2,NES,FLNA,STMN3,PRKAA2,GSN,MAPRE1,CTTN,HDAC6,WAS,TMSB4X,FSCN1,DIAPH1,GRB2,WASF1,ROCK1,MARK2,RGS4,RHOA,STMN1,CAMSAP3,BRAF,CDK5,CKAP5,TWF1…
GO:0048856	Anatomical structure development	198	5117	0.41	1.35	2.86e-45	9606.ENSP00000020945,9606.ENSP00000070846,9606.ENSP00000172229,9606.ENSP00000211998,9606.ENSP00000215832,9606.ENSP00000216037,9606.ENSP00000216181,9606.ENSP00000218388,9606.ENSP00000219070,9606.ENSP00000221930,9606.ENSP00000222390,9606.ENSP00000223023,9606.ENSP00000224784,9606.ENSP00000225655,9606.ENSP00000226218,9606.ENSP00000226574,9606.ENSP00000228841,9606.ENSP00000229795,9606.ENSP00000235382,…	SNAI2,PKP2,NGFR,VCL,MAPK1,XBP1,MYH9,TIMP1,MMP2,TGFB1,HGF,WASL,ACTA2,PFN1,VTN,NFKB1,MYL2,MAPK14,RGS2,TWIST1,SNAI1,SOX9,VASP,VIL1,TMOD2,ACTN4,GFAP,KRAS,APC,TMOD1,MMP13,ITGAV,CDH1,SMAD2,XRCC1,MAP2K2,MAPK3,NOX4,CAPG,KDR,PIK3CA,HDAC4,STAT3,CASP6,EGF,ERBB3,PXN,IQGAP1,CDH2,TP53,ERBB2,RHOB,EGFR,PAK1,ATM,WNT1,TMOD4,CLDN1,NOS3,CFL2,AXL,ANGPTL4,MGMT,MAP2K1,CTNNA1,SMAD1,EIF2AK3,KRT17,SH3PXD2B,FOSL1,CASP3,SYN…
GO:0009888	Tissue development	120	1723	0.67	2.24	6.46e-45	9606.ENSP00000020945,9606.ENSP00000070846,9606.ENSP00000172229,9606.ENSP00000211998,9606.ENSP00000215832,9606.ENSP00000216037,9606.ENSP00000218388,9606.ENSP00000219070,9606.ENSP00000221930,9606.ENSP00000222390,9606.ENSP00000224784,9606.ENSP00000225655,9606.ENSP00000226218,9606.ENSP00000228841,9606.ENSP00000229795,9606.ENSP00000242261,9606.ENSP00000244050,9606.ENSP00000245479,9606.ENSP00000245932,…	SNAI2,PKP2,NGFR,VCL,MAPK1,XBP1,TIMP1,MMP2,TGFB1,HGF,ACTA2,PFN1,VTN,MYL2,MAPK14,TWIST1,SNAI1,SOX9,VASP,VIL1,KRAS,TMOD1,MMP13,ITGAV,SMAD2,MAP2K2,MAPK3,NOX4,KDR,PIK3CA,CASP6,EGF,ERBB3,IQGAP1,CDH2,TP53,RHOB,EGFR,PAK1,ATM,WNT1,CLDN1,NOS3,CFL2,MGMT,MAP2K1,SMAD1,EIF2AK3,KRT17,SH3PXD2B,CASP3,SYNE4,MET,ROCK2,TUBB3,PLEC,POU3F2,SMAD3,BSG,ATF4,PLS1,EZR,TUBB,CAV1,FGFR3,PPL,SMAD4,ERBB4,NF2,FN1,TJP1,MSN,MYLK,ZE…
GO:2000145	Regulation of cell motility	95	988	0.81	2.88	9.12e-45	9606.ENSP00000020945,9606.ENSP00000172229,9606.ENSP00000211998,9606.ENSP00000215832,9606.ENSP00000216037,9606.ENSP00000216714,9606.ENSP00000217289,9606.ENSP00000218388,9606.ENSP00000219070,9606.ENSP00000221930,9606.ENSP00000222390,9606.ENSP00000223023,9606.ENSP00000224784,9606.ENSP00000225655,9606.ENSP00000226218,9606.ENSP00000233143,9606.ENSP00000239940,9606.ENSP00000242261,9606.ENSP00000244050,…	SNAI2,NGFR,VCL,MAPK1,XBP1,APEX1,FERMT1,TIMP1,MMP2,TGFB1,HGF,WASL,ACTA2,PFN1,VTN,TMSB10,PFN2,TWIST1,SNAI1,SOX9,VIL1,ACTN4,APC,ITGAV,CDH1,MTUS1,MAP2K2,MAPK3,CLASP1,KDR,STAT3,EGF,RHOB,EGFR,PAK1,ATM,CLDN1,NOS3,MAPRE2,CTNNA1,MET,ROCK2,HSPA5,SMAD3,BSG,CAV1,RHOG,PTK2,ERBB4,NF2,FN1,TJP1,RAC1,ARPIN,SYNE2,MSN,MYLK,CLDN7,MTOR,MACF1,KIF14,FLNA,PTEN,MMP9,PLAU,SRC,HDAC6,WAS,PODXL,TMSB4X,DIAPH1,JUP,ITGB1,NFE2L2…
GO:0044087	Regulation of cellular component biogenesis	94	971	0.81	2.9	1.73e-44	9606.ENSP00000020945,9606.ENSP00000211998,9606.ENSP00000217289,9606.ENSP00000221930,9606.ENSP00000223023,9606.ENSP00000225655,9606.ENSP00000233143,9606.ENSP00000239940,9606.ENSP00000244050,9606.ENSP00000245479,9606.ENSP00000245932,9606.ENSP00000248444,9606.ENSP00000249700,9606.ENSP00000253408,9606.ENSP00000257430,9606.ENSP00000259365,9606.ENSP00000263168,9606.ENSP00000263710,9606.ENSP00000263867,…	SNAI2,VCL,FERMT1,TGFB1,WASL,PFN1,TMSB10,PFN2,SNAI1,SOX9,VASP,VIL1,TMOD2,GFAP,APC,TMOD1,CAPZA1,CLASP1,CAPG,KDR,PIK3CA,TUBB4A,PXN,TP53,PAK1,ATM,ATG3,VILL,WNT1,TMOD4,CLDN1,ARPC2,TLN1,MET,ROCK2,PFN4,MMP1,HSPA5,SMAD3,LIMK1,EZR,CAV1,RHOG,LIMK2,MAPT,PTK2,SMAD4,NF2,OCLN,TJP1,RAC1,DYNC1H1,SYNE2,PFN3,MSN,CLDN7,MAP2,MTOR,MACF1,CAPZA2,PARP1,KIF14,FLNA,PRKAA2,PTEN,VDAC2,SRC,GSN,MAPRE1,CTTN,HDAC6,WAS,PODXL,TMS…
GO:0030334	Regulation of cell migration	89	927	0.81	2.83	1.54e-41	9606.ENSP00000020945,9606.ENSP00000172229,9606.ENSP00000211998,9606.ENSP00000215832,9606.ENSP00000216037,9606.ENSP00000216714,9606.ENSP00000217289,9606.ENSP00000218388,9606.ENSP00000219070,9606.ENSP00000221930,9606.ENSP00000222390,9606.ENSP00000223023,9606.ENSP00000224784,9606.ENSP00000225655,9606.ENSP00000226218,9606.ENSP00000233143,9606.ENSP00000239940,9606.ENSP00000244050,9606.ENSP00000245479,…	SNAI2,NGFR,VCL,MAPK1,XBP1,APEX1,FERMT1,TIMP1,MMP2,TGFB1,HGF,WASL,ACTA2,PFN1,VTN,TMSB10,PFN2,SNAI1,SOX9,VIL1,ACTN4,APC,ITGAV,CDH1,MTUS1,MAPK3,CLASP1,KDR,STAT3,EGF,RHOB,EGFR,PAK1,ATM,CLDN1,NOS3,MAPRE2,MET,ROCK2,HSPA5,SMAD3,BSG,CAV1,RHOG,PTK2,ERBB4,NF2,FN1,TJP1,RAC1,ARPIN,SYNE2,MSN,MYLK,MTOR,MACF1,KIF14,FLNA,PTEN,MMP9,PLAU,SRC,HDAC6,PODXL,TMSB4X,DIAPH1,JUP,ITGB1,NFE2L2,BCL2,ROCK1,SUN2,MITF,FGFR1,RHO…
GO:0032502	Developmental process	202	5657	0.38	1.25	1.94e-41	9606.ENSP00000020945,9606.ENSP00000070846,9606.ENSP00000172229,9606.ENSP00000211998,9606.ENSP00000215832,9606.ENSP00000216037,9606.ENSP00000216181,9606.ENSP00000216714,9606.ENSP00000218388,9606.ENSP00000219070,9606.ENSP00000221930,9606.ENSP00000222390,9606.ENSP00000223023,9606.ENSP00000224784,9606.ENSP00000225655,9606.ENSP00000226218,9606.ENSP00000226574,9606.ENSP00000228841,9606.ENSP00000229795,…	SNAI2,PKP2,NGFR,VCL,MAPK1,XBP1,MYH9,APEX1,TIMP1,MMP2,TGFB1,HGF,WASL,ACTA2,PFN1,VTN,NFKB1,MYL2,MAPK14,RGS2,TWIST1,SNAI1,SOX9,VASP,VIL1,TMOD2,ACTN4,GFAP,KRAS,APC,TMOD1,MMP13,ITGAV,CDH1,SMAD2,XRCC1,MAP2K2,MAPK3,NOX4,CAPG,KDR,PIK3CA,HDAC4,STAT3,CASP6,EGF,ERBB3,PXN,IQGAP1,CDH2,TP53,ERBB2,RHOB,EGFR,PAK1,ATM,WNT1,TMOD4,CLDN1,NOS3,CFL2,AXL,ANGPTL4,MGMT,MAP2K1,CTNNA1,SMAD1,EIF2AK3,KRT17,SH3PXD2B,FOSL1,CAS…
GO:0048869	Cellular developmental process	159	3530	0.48	1.52	4.36e-40	9606.ENSP00000020945,9606.ENSP00000172229,9606.ENSP00000211998,9606.ENSP00000215832,9606.ENSP00000216037,9606.ENSP00000216181,9606.ENSP00000219070,9606.ENSP00000221930,9606.ENSP00000222390,9606.ENSP00000223023,9606.ENSP00000224784,9606.ENSP00000226218,9606.ENSP00000228841,9606.ENSP00000229795,9606.ENSP00000235382,9606.ENSP00000242261,9606.ENSP00000244050,9606.ENSP00000245479,9606.ENSP00000245932,…	SNAI2,NGFR,VCL,MAPK1,XBP1,MYH9,MMP2,TGFB1,HGF,WASL,ACTA2,VTN,MYL2,MAPK14,RGS2,TWIST1,SNAI1,SOX9,VASP,VIL1,TMOD2,ACTN4,GFAP,KRAS,APC,TMOD1,ITGAV,CDH1,SMAD2,MAPK3,NOX4,KDR,HDAC4,STAT3,CASP6,ERBB3,PXN,IQGAP1,CDH2,TP53,ERBB2,RHOB,EGFR,PAK1,ATM,WNT1,TMOD4,CLDN1,CFL2,AXL,MGMT,MAP2K1,CTNNA1,SMAD1,EIF2AK3,KRT17,SH3PXD2B,CASP3,SYNE4,MET,ROCK2,TUBB3,SPAST,PLEC,HSPA5,POU3F2,CASP9,SMAD3,BSG,WASF3,LIMK1,ATF4,…
GO:0006996	Organelle organization	157	3470	0.48	1.53	1.27e-39	9606.ENSP00000070846,9606.ENSP00000216037,9606.ENSP00000216181,9606.ENSP00000216714,9606.ENSP00000223023,9606.ENSP00000225655,9606.ENSP00000228841,9606.ENSP00000233143,9606.ENSP00000239940,9606.ENSP00000244050,9606.ENSP00000245479,9606.ENSP00000245932,9606.ENSP00000248444,9606.ENSP00000249700,9606.ENSP00000251413,9606.ENSP00000252699,9606.ENSP00000253408,9606.ENSP00000256078,9606.ENSP00000259365,…	PKP2,XBP1,MYH9,APEX1,WASL,PFN1,MYL2,TMSB10,PFN2,SNAI1,SOX9,VASP,VIL1,TMOD2,TUBG1,ACTN4,GFAP,KRAS,TMOD1,KIF11,XRCC1,CAPZA1,CLASP1,CAPG,PKP1,PIK3CA,TUBB4A,HDAC4,CASP6,TP53,RHOB,PAK1,ATM,ATG3,VILL,FMNL2,TMOD4,ARPC2,SUN3,NOS3,CFL2,MAPRE2,CTNNA1,EIF2AK3,DST,KRT17,SH3PXD2B,TLN1,ROCK2,TUBB6,TUBB3,SPAST,PLEC,SYNE3,WASF3,LIMK1,TUBA1B,PLS1,EZR,TUBB,CAV1,RHOG,LIMK2,PPL,MAPT,TUBB4B,ERBB4,NF2,ATG7,TJP1,RAC1,D…
GO:0048522	Positive regulation of cellular process	198	5584	0.37	1.23	1.41e-39	9606.ENSP00000020945,9606.ENSP00000172229,9606.ENSP00000215832,9606.ENSP00000216037,9606.ENSP00000216714,9606.ENSP00000217244,9606.ENSP00000217289,9606.ENSP00000218388,9606.ENSP00000219070,9606.ENSP00000221930,9606.ENSP00000222390,9606.ENSP00000223023,9606.ENSP00000224784,9606.ENSP00000225655,9606.ENSP00000226218,9606.ENSP00000226574,9606.ENSP00000229795,9606.ENSP00000235382,9606.ENSP00000239940,…	SNAI2,NGFR,MAPK1,XBP1,APEX1,CSNK2A1,FERMT1,TIMP1,MMP2,TGFB1,HGF,WASL,ACTA2,PFN1,VTN,NFKB1,MAPK14,RGS2,PFN2,TWIST1,SNAI1,SOX9,VASP,VIL1,TMOD2,ACTN4,GFAP,KRAS,APC,ITGAV,ERP29,CDH1,SMAD2,XRCC1,MAP2K2,MAPK3,NOX4,CLASP1,KDR,PIK3CA,HDAC4,STAT3,CASP6,EGF,ERBB3,PXN,IQGAP1,CDH2,TP53,ERBB2,RHOB,EGFR,PAK1,ATM,FGFR4,WNT1,CLDN1,ARPC2,NOS3,CFL2,MAPRE2,AXL,MGMT,MAP2K1,CTNNA1,SMAD1,EIF2AK3,KRT17,FOSL1,CASP3,MET,…
GO:0032970	Regulation of actin filament-based process	63	406	1.02	3.88	3.65e-39	9606.ENSP00000070846,9606.ENSP00000216181,9606.ENSP00000221930,9606.ENSP00000223023,9606.ENSP00000224784,9606.ENSP00000225655,9606.ENSP00000233143,9606.ENSP00000239940,9606.ENSP00000245932,9606.ENSP00000248444,9606.ENSP00000249700,9606.ENSP00000259365,9606.ENSP00000263168,9606.ENSP00000263710,9606.ENSP00000263867,9606.ENSP00000263967,9606.ENSP00000267257,9606.ENSP00000268182,9606.ENSP00000272233,…	PKP2,MYH9,TGFB1,WASL,ACTA2,PFN1,TMSB10,PFN2,VASP,VIL1,TMOD2,TMOD1,CAPZA1,CLASP1,CAPG,PIK3CA,PXN,IQGAP1,RHOB,PAK1,VILL,TMOD4,ARPC2,CFL2,MET,ROCK2,PFN4,SMAD3,WASF3,LIMK1,CAV1,RHOG,SMAD4,NF2,TJP1,RAC1,ARPIN,PFN3,MTOR,CAPZA2,FLNA,GSN,CTTN,WAS,DSP,TMSB4X,FSCN1,GRB2,WASF1,JUP,ROCK1,RGS4,RHOA,STMN1,BRAF,CDK5,TWF1,ITGB3,ACTG1,WASF2,SPTA1,RDX,CDC42
GO:0030154	Cell differentiation	157	3507	0.48	1.51	4.00e-39	9606.ENSP00000020945,9606.ENSP00000172229,9606.ENSP00000211998,9606.ENSP00000215832,9606.ENSP00000216037,9606.ENSP00000216181,9606.ENSP00000219070,9606.ENSP00000221930,9606.ENSP00000222390,9606.ENSP00000223023,9606.ENSP00000224784,9606.ENSP00000226218,9606.ENSP00000228841,9606.ENSP00000229795,9606.ENSP00000235382,9606.ENSP00000242261,9606.ENSP00000244050,9606.ENSP00000245479,9606.ENSP00000245932,…	SNAI2,NGFR,VCL,MAPK1,XBP1,MYH9,MMP2,TGFB1,HGF,WASL,ACTA2,VTN,MYL2,MAPK14,RGS2,TWIST1,SNAI1,SOX9,VASP,VIL1,TMOD2,ACTN4,GFAP,KRAS,APC,TMOD1,ITGAV,CDH1,SMAD2,MAPK3,NOX4,KDR,HDAC4,STAT3,CASP6,ERBB3,PXN,IQGAP1,CDH2,TP53,ERBB2,RHOB,EGFR,PAK1,ATM,WNT1,TMOD4,CLDN1,CFL2,AXL,MGMT,MAP2K1,CTNNA1,SMAD1,EIF2AK3,KRT17,SH3PXD2B,CASP3,SYNE4,MET,ROCK2,TUBB3,SPAST,PLEC,HSPA5,POU3F2,CASP9,SMAD3,BSG,WASF3,LIMK1,ATF4,…
GO:0050793	Regulation of developmental process	132	2492	0.55	1.73	3.38e-38	9606.ENSP00000020945,9606.ENSP00000070846,9606.ENSP00000172229,9606.ENSP00000211998,9606.ENSP00000215832,9606.ENSP00000216037,9606.ENSP00000216181,9606.ENSP00000217289,9606.ENSP00000221930,9606.ENSP00000222390,9606.ENSP00000226574,9606.ENSP00000229795,9606.ENSP00000235382,9606.ENSP00000242261,9606.ENSP00000244050,9606.ENSP00000245479,9606.ENSP00000248444,9606.ENSP00000252699,9606.ENSP00000253408,…	SNAI2,PKP2,NGFR,VCL,MAPK1,XBP1,MYH9,FERMT1,TGFB1,HGF,NFKB1,MAPK14,RGS2,TWIST1,SNAI1,SOX9,VIL1,ACTN4,GFAP,KRAS,APC,ITGAV,SMAD2,MAP2K2,CLASP1,KDR,PIK3CA,HDAC4,STAT3,EGF,ERBB3,CDH2,TP53,ERBB2,RHOB,EGFR,PAK1,FMNL2,WNT1,ARPC2,NOS3,AXL,ANGPTL4,MAP2K1,CTNNA1,SMAD1,EIF2AK3,KRT17,ROCK2,POU3F2,SMAD3,SYNE3,WASF3,LIMK1,ATF4,PLS1,EZR,CAV1,RHOG,FGFR3,MAPT,PTK2,SMAD4,ERBB4,NF2,FYN,FN1,TJP1,RAC1,ARPIN,CASP8,MAP3…
GO:0048731	System development	163	3867	0.45	1.43	5.18e-38	9606.ENSP00000020945,9606.ENSP00000070846,9606.ENSP00000172229,9606.ENSP00000211998,9606.ENSP00000215832,9606.ENSP00000216037,9606.ENSP00000216181,9606.ENSP00000218388,9606.ENSP00000219070,9606.ENSP00000221930,9606.ENSP00000222390,9606.ENSP00000223023,9606.ENSP00000224784,9606.ENSP00000225655,9606.ENSP00000226218,9606.ENSP00000228841,9606.ENSP00000229795,9606.ENSP00000235382,9606.ENSP00000242261,…	SNAI2,PKP2,NGFR,VCL,MAPK1,XBP1,MYH9,TIMP1,MMP2,TGFB1,HGF,WASL,ACTA2,PFN1,VTN,MYL2,MAPK14,RGS2,TWIST1,SNAI1,SOX9,VASP,TMOD2,GFAP,KRAS,APC,TMOD1,MMP13,ITGAV,CDH1,SMAD2,XRCC1,MAP2K2,MAPK3,NOX4,CAPG,KDR,PIK3CA,HDAC4,STAT3,EGF,ERBB3,IQGAP1,CDH2,TP53,ERBB2,RHOB,EGFR,PAK1,ATM,WNT1,CLDN1,NOS3,AXL,ANGPTL4,MAP2K1,CTNNA1,SMAD1,EIF2AK3,SH3PXD2B,FOSL1,CASP3,MET,ROCK2,TUBB3,SPAST,PLEC,HSPA5,POU3F2,CASP9,SMAD3,…
GO:0048583	Regulation of response to stimulus	164	3931	0.44	1.41	8.29e-38	9606.ENSP00000020945,9606.ENSP00000172229,9606.ENSP00000206262,9606.ENSP00000215832,9606.ENSP00000216037,9606.ENSP00000217244,9606.ENSP00000217289,9606.ENSP00000218388,9606.ENSP00000221930,9606.ENSP00000222390,9606.ENSP00000224784,9606.ENSP00000226218,9606.ENSP00000226574,9606.ENSP00000229795,9606.ENSP00000235382,9606.ENSP00000242261,9606.ENSP00000244050,9606.ENSP00000245479,9606.ENSP00000248444,…	SNAI2,NGFR,RGS17,MAPK1,XBP1,CSNK2A1,FERMT1,TIMP1,TGFB1,HGF,ACTA2,VTN,NFKB1,MAPK14,RGS2,TWIST1,SNAI1,SOX9,VIL1,TMOD2,ACTN4,KRAS,APC,ITGAV,ERP29,MTUS1,SMAD2,XRCC1,MAP2K2,MAPK3,NOX4,CLASP1,KDR,PIK3CA,HDAC4,STAT3,CASP6,EGF,ERBB3,PXN,IQGAP1,CDH2,TP53,ERBB2,EGFR,PAK1,ATM,FGFR4,WNT1,CLDN1,RGS20,NOS3,MAPRE2,AXL,MGMT,MAP2K1,CTNNA1,EIF2AK3,MET,ROCK2,HSPA5,CASP9,SMAD3,LIMK1,ATF4,EZR,CAV1,FGFR3,MAPT,PTK2,SMA…
GO:1902903	Regulation of supramolecular fiber organization	60	382	1.02	3.84	1.72e-37	9606.ENSP00000223023,9606.ENSP00000225655,9606.ENSP00000233143,9606.ENSP00000239940,9606.ENSP00000245932,9606.ENSP00000248444,9606.ENSP00000249700,9606.ENSP00000257430,9606.ENSP00000259365,9606.ENSP00000263168,9606.ENSP00000263710,9606.ENSP00000263867,9606.ENSP00000263967,9606.ENSP00000264071,9606.ENSP00000267257,9606.ENSP00000278568,9606.ENSP00000283713,9606.ENSP00000295314,9606.ENSP00000295685,…	WASL,PFN1,TMSB10,PFN2,VASP,VIL1,TMOD2,APC,TMOD1,CAPZA1,CLASP1,CAPG,PIK3CA,TUBB4A,PXN,PAK1,VILL,TMOD4,ARPC2,CFL2,MET,ROCK2,SPAST,PFN4,SMAD3,WASF3,LIMK1,MAPT,SMAD4,NF2,OCLN,TJP1,RAC1,ARPIN,PFN3,MAP2,MTOR,CAPZA2,FLNA,GSN,MAPRE1,CTTN,HDAC6,WAS,TMSB4X,GRB2,WASF1,ROCK1,RGS4,RHOA,STMN1,CAMSAP3,BRAF,CKAP5,TWF1,ACTG1,WASF2,SPTA1,RDX,CDC42
GO:0030029	Actin filament-based process	71	609	0.89	3.16	2.59e-37	9606.ENSP00000070846,9606.ENSP00000216181,9606.ENSP00000223023,9606.ENSP00000225655,9606.ENSP00000228841,9606.ENSP00000233143,9606.ENSP00000239940,9606.ENSP00000245932,9606.ENSP00000248444,9606.ENSP00000249700,9606.ENSP00000252699,9606.ENSP00000256078,9606.ENSP00000259365,9606.ENSP00000263168,9606.ENSP00000263867,9606.ENSP00000263967,9606.ENSP00000272233,9606.ENSP00000278568,9606.ENSP00000283713,…	PKP2,MYH9,WASL,PFN1,MYL2,TMSB10,PFN2,VASP,VIL1,TMOD2,ACTN4,KRAS,TMOD1,CAPZA1,CAPG,PIK3CA,RHOB,PAK1,VILL,FMNL2,TMOD4,ARPC2,CFL2,CTNNA1,TLN1,ROCK2,PLEC,WASF3,LIMK1,PLS1,EZR,RHOG,LIMK2,NF2,TJP1,RAC1,SYNE2,PFN3,MYH10,CAPZA2,KRT19,ACTA1,ENAH,INA,FLNA,SRC,GSN,CTTN,WAS,TMSB4X,FSCN1,DIAPH1,GRB2,WASF1,INF2,ITGB1,BCL2,ROCK1,DIAPH3,SUN2,RHOA,CCDC155,BRAF,CDK5,FLNB,TWF1,ACTG1,WASF2,ACTB,SPTA1,CDC42
GO:0048518	Positive regulation of biological process	205	6207	0.34	1.15	2.66e-37	9606.ENSP00000020945,9606.ENSP00000070846,9606.ENSP00000172229,9606.ENSP00000215832,9606.ENSP00000216037,9606.ENSP00000216181,9606.ENSP00000216714,9606.ENSP00000217244,9606.ENSP00000217289,9606.ENSP00000218388,9606.ENSP00000219070,9606.ENSP00000221930,9606.ENSP00000222390,9606.ENSP00000223023,9606.ENSP00000224784,9606.ENSP00000225655,9606.ENSP00000226218,9606.ENSP00000226574,9606.ENSP00000229795,…	SNAI2,PKP2,NGFR,MAPK1,XBP1,MYH9,APEX1,CSNK2A1,FERMT1,TIMP1,MMP2,TGFB1,HGF,WASL,ACTA2,PFN1,VTN,NFKB1,MAPK14,RGS2,PFN2,TWIST1,SNAI1,SOX9,VASP,VIL1,TMOD2,ACTN4,GFAP,KRAS,APC,ITGAV,ERP29,CDH1,SMAD2,XRCC1,MAP2K2,MAPK3,NOX4,CLASP1,KDR,PKP1,PIK3CA,HDAC4,STAT3,CASP6,EGF,ERBB3,PXN,IQGAP1,CDH2,TP53,ERBB2,RHOB,EGFR,PAK1,ATM,FGFR4,WNT1,CLDN1,ARPC2,NOS3,CFL2,MAPRE2,AXL,ANGPTL4,MGMT,MAP2K1,CTNNA1,SMAD1,EIF2AK3…
GO:0030036	Actin cytoskeleton organization	68	547	0.92	3.29	3.42e-37	9606.ENSP00000216181,9606.ENSP00000223023,9606.ENSP00000225655,9606.ENSP00000228841,9606.ENSP00000233143,9606.ENSP00000239940,9606.ENSP00000245932,9606.ENSP00000248444,9606.ENSP00000249700,9606.ENSP00000252699,9606.ENSP00000256078,9606.ENSP00000259365,9606.ENSP00000263168,9606.ENSP00000263867,9606.ENSP00000263967,9606.ENSP00000272233,9606.ENSP00000278568,9606.ENSP00000283713,9606.ENSP00000288670,…	MYH9,WASL,PFN1,MYL2,TMSB10,PFN2,VASP,VIL1,TMOD2,ACTN4,KRAS,TMOD1,CAPZA1,CAPG,PIK3CA,RHOB,PAK1,VILL,FMNL2,TMOD4,ARPC2,CFL2,CTNNA1,TLN1,ROCK2,PLEC,WASF3,LIMK1,PLS1,EZR,RHOG,LIMK2,NF2,TJP1,RAC1,PFN3,MYH10,CAPZA2,KRT19,ACTA1,ENAH,INA,FLNA,SRC,GSN,CTTN,WAS,TMSB4X,FSCN1,DIAPH1,GRB2,WASF1,INF2,ITGB1,BCL2,ROCK1,DIAPH3,RHOA,CCDC155,BRAF,CDK5,FLNB,TWF1,ACTG1,WASF2,ACTB,SPTA1,CDC42
GO:0010033	Response to organic substance	135	2692	0.52	1.65	6.18e-37	9606.ENSP00000020945,9606.ENSP00000172229,9606.ENSP00000215832,9606.ENSP00000216037,9606.ENSP00000216714,9606.ENSP00000218388,9606.ENSP00000219070,9606.ENSP00000221930,9606.ENSP00000222390,9606.ENSP00000226574,9606.ENSP00000229795,9606.ENSP00000235382,9606.ENSP00000242261,9606.ENSP00000245479,9606.ENSP00000248444,9606.ENSP00000252699,9606.ENSP00000257192,9606.ENSP00000257430,9606.ENSP00000260302,…	SNAI2,NGFR,MAPK1,XBP1,APEX1,TIMP1,MMP2,TGFB1,HGF,NFKB1,MAPK14,RGS2,TWIST1,SOX9,VIL1,ACTN4,DSG1,APC,MMP13,CDH1,SMAD2,XRCC1,MAPK3,NOX4,KDR,PIK3CA,HDAC4,STAT3,CASP6,PXN,IQGAP1,TP53,ERBB2,EGFR,ATM,FGFR4,WNT1,CLDN1,NOS3,AXL,MGMT,CTNNA1,SMAD1,EIF2AK3,FOSL1,CASP3,ROCK2,HSPA5,NOS2,POU3F2,CASP9,SMAD3,BSG,ATF4,TUBA1B,EZR,CAV1,FGFR3,MAPT,PTK2,SMAD4,ERBB4,FYN,TJP1,CASP8,MAP3K5,MSN,CLDN7,ZEB1,MTOR,KRT19,RGS7,…
GO:2000147	Positive regulation of cell motility	67	555	0.91	3.19	6.82e-36	9606.ENSP00000020945,9606.ENSP00000215832,9606.ENSP00000216037,9606.ENSP00000217289,9606.ENSP00000219070,9606.ENSP00000221930,9606.ENSP00000222390,9606.ENSP00000224784,9606.ENSP00000225655,9606.ENSP00000226218,9606.ENSP00000242261,9606.ENSP00000244050,9606.ENSP00000245479,9606.ENSP00000248444,9606.ENSP00000252699,9606.ENSP00000257430,9606.ENSP00000261023,9606.ENSP00000262948,9606.ENSP00000263025,…	SNAI2,MAPK1,XBP1,FERMT1,MMP2,TGFB1,HGF,ACTA2,PFN1,VTN,TWIST1,SNAI1,SOX9,VIL1,ACTN4,APC,ITGAV,MAP2K2,MAPK3,CLASP1,KDR,STAT3,EGF,RHOB,EGFR,PAK1,ATM,CLDN1,NOS3,MAPRE2,MET,ROCK2,HSPA5,SMAD3,BSG,CAV1,PTK2,FN1,TJP1,RAC1,SYNE2,MYLK,CLDN7,MTOR,MMP9,PLAU,SRC,HDAC6,PODXL,TMSB4X,DIAPH1,ITGB1,NFE2L2,BCL2,SUN2,FGFR1,RHOA,PRKCA,CLDN4,HIF1A,DNM1L,AKT1,ITGB3,ACTG1,FGF1,RDX,NOTCH1
GO:0032956	Regulation of actin cytoskeleton organization	57	365	1.02	3.75	2.03e-35	9606.ENSP00000221930,9606.ENSP00000223023,9606.ENSP00000225655,9606.ENSP00000233143,9606.ENSP00000239940,9606.ENSP00000245932,9606.ENSP00000248444,9606.ENSP00000249700,9606.ENSP00000259365,9606.ENSP00000263168,9606.ENSP00000263710,9606.ENSP00000263867,9606.ENSP00000263967,9606.ENSP00000267257,9606.ENSP00000268182,9606.ENSP00000272233,9606.ENSP00000278568,9606.ENSP00000283713,9606.ENSP00000295314,…	TGFB1,WASL,PFN1,TMSB10,PFN2,VASP,VIL1,TMOD2,TMOD1,CAPZA1,CLASP1,CAPG,PIK3CA,PXN,IQGAP1,RHOB,PAK1,VILL,TMOD4,ARPC2,CFL2,MET,ROCK2,PFN4,SMAD3,WASF3,LIMK1,RHOG,SMAD4,NF2,TJP1,RAC1,ARPIN,PFN3,MTOR,CAPZA2,FLNA,GSN,CTTN,WAS,TMSB4X,FSCN1,GRB2,WASF1,ROCK1,RGS4,RHOA,STMN1,BRAF,CDK5,TWF1,ITGB3,ACTG1,WASF2,SPTA1,RDX,CDC42
GO:0009966	Regulation of signal transduction	139	2978	0.49	1.54	4.55e-35	9606.ENSP00000020945,9606.ENSP00000172229,9606.ENSP00000206262,9606.ENSP00000215832,9606.ENSP00000216037,9606.ENSP00000217244,9606.ENSP00000217289,9606.ENSP00000218388,9606.ENSP00000221930,9606.ENSP00000222390,9606.ENSP00000224784,9606.ENSP00000226218,9606.ENSP00000226574,9606.ENSP00000229795,9606.ENSP00000235382,9606.ENSP00000242261,9606.ENSP00000244050,9606.ENSP00000245479,9606.ENSP00000249700,…	SNAI2,NGFR,RGS17,MAPK1,XBP1,CSNK2A1,FERMT1,TIMP1,TGFB1,HGF,ACTA2,VTN,NFKB1,MAPK14,RGS2,TWIST1,SNAI1,SOX9,TMOD2,ACTN4,KRAS,APC,ITGAV,ERP29,SMAD2,MAP2K2,MAPK3,NOX4,KDR,PIK3CA,STAT3,EGF,ERBB3,PXN,IQGAP1,CDH2,TP53,ERBB2,EGFR,PAK1,ATM,FGFR4,WNT1,RGS20,NOS3,MAPRE2,AXL,MAP2K1,CTNNA1,EIF2AK3,MET,ROCK2,HSPA5,SMAD3,EZR,CAV1,FGFR3,MAPT,PTK2,SMAD4,ERBB4,NF2,FYN,FN1,RAC1,CASP8,MAP3K5,ZEB1,MTOR,MACF1,OPA1,RGS7…
GO:0048513	Animal organ development	145	3246	0.47	1.48	4.98e-35	9606.ENSP00000020945,9606.ENSP00000070846,9606.ENSP00000172229,9606.ENSP00000215832,9606.ENSP00000216037,9606.ENSP00000216181,9606.ENSP00000218388,9606.ENSP00000219070,9606.ENSP00000221930,9606.ENSP00000222390,9606.ENSP00000224784,9606.ENSP00000226218,9606.ENSP00000226574,9606.ENSP00000228841,9606.ENSP00000229795,9606.ENSP00000235382,9606.ENSP00000242261,9606.ENSP00000244050,9606.ENSP00000245479,…	SNAI2,PKP2,NGFR,MAPK1,XBP1,MYH9,TIMP1,MMP2,TGFB1,HGF,ACTA2,VTN,NFKB1,MYL2,MAPK14,RGS2,TWIST1,SNAI1,SOX9,KRAS,TMOD1,MMP13,CDH1,SMAD2,XRCC1,MAP2K2,MAPK3,NOX4,KDR,PIK3CA,HDAC4,STAT3,EGF,ERBB3,IQGAP1,CDH2,TP53,ERBB2,EGFR,ATM,WNT1,CLDN1,NOS3,CFL2,AXL,MGMT,MAP2K1,CTNNA1,SMAD1,EIF2AK3,KRT17,SH3PXD2B,FOSL1,CASP3,MET,ROCK2,TUBB3,PLEC,HSPA5,POU3F2,CASP9,SMAD3,BSG,ATF4,PLS1,CAV1,FGFR3,LIMK2,PPL,PTK2,SMAD4,E…
GO:0007275	Multicellular organism development	165	4209	0.42	1.32	7.25e-35	9606.ENSP00000020945,9606.ENSP00000070846,9606.ENSP00000172229,9606.ENSP00000211998,9606.ENSP00000215832,9606.ENSP00000216037,9606.ENSP00000216181,9606.ENSP00000218388,9606.ENSP00000219070,9606.ENSP00000221930,9606.ENSP00000222390,9606.ENSP00000223023,9606.ENSP00000224784,9606.ENSP00000225655,9606.ENSP00000226218,9606.ENSP00000228841,9606.ENSP00000229795,9606.ENSP00000235382,9606.ENSP00000242261,…	SNAI2,PKP2,NGFR,VCL,MAPK1,XBP1,MYH9,TIMP1,MMP2,TGFB1,HGF,WASL,ACTA2,PFN1,VTN,MYL2,MAPK14,RGS2,TWIST1,SNAI1,SOX9,VASP,TMOD2,GFAP,KRAS,APC,TMOD1,MMP13,ITGAV,CDH1,SMAD2,XRCC1,MAP2K2,MAPK3,NOX4,CAPG,KDR,PIK3CA,HDAC4,STAT3,EGF,ERBB3,IQGAP1,CDH2,TP53,ERBB2,RHOB,EGFR,PAK1,ATM,WNT1,CLDN1,NOS3,AXL,ANGPTL4,MAP2K1,CTNNA1,SMAD1,EIF2AK3,SH3PXD2B,FOSL1,CASP3,MET,ROCK2,TUBB3,SPAST,PLEC,HSPA5,POU3F2,CASP9,SMAD3,…
GO:0043067	Regulation of programmed cell death	99	1492	0.65	2.04	2.74e-34	9606.ENSP00000020945,9606.ENSP00000172229,9606.ENSP00000216037,9606.ENSP00000216714,9606.ENSP00000217244,9606.ENSP00000218388,9606.ENSP00000219070,9606.ENSP00000221930,9606.ENSP00000222390,9606.ENSP00000226574,9606.ENSP00000242261,9606.ENSP00000244050,9606.ENSP00000245479,9606.ENSP00000248444,9606.ENSP00000252699,9606.ENSP00000256078,9606.ENSP00000257430,9606.ENSP00000261023,9606.ENSP00000261735,…	SNAI2,NGFR,XBP1,APEX1,CSNK2A1,TIMP1,MMP2,TGFB1,HGF,NFKB1,TWIST1,SNAI1,SOX9,VIL1,ACTN4,KRAS,APC,ITGAV,ERP29,KDR,PIK3CA,CASP6,ERBB3,TP53,RHOB,EGFR,ATM,WNT1,NOS3,AXL,ANGPTL4,MGMT,CTNNA1,EIF2AK3,FOSL1,CASP3,MET,HSPA5,NOS2,CASP9,SMAD3,ATF4,CAV1,PTK2,SMAD4,ERBB4,NF2,ATG7,TJP1,CASP8,MAP3K5,CLDN7,MTOR,OPA1,PARP1,KIF14,ATF6,NES,MCL1,FLNA,PRKAA2,PTEN,MMP9,VDAC2,SRC,GSN,CTTN,HDAC6,KRT18,BCL2L11,BAD,VDAC1,MA…
GO:0030335	Positive regulation of cell migration	64	529	0.91	3.15	2.94e-34	9606.ENSP00000020945,9606.ENSP00000215832,9606.ENSP00000216037,9606.ENSP00000217289,9606.ENSP00000219070,9606.ENSP00000221930,9606.ENSP00000222390,9606.ENSP00000224784,9606.ENSP00000225655,9606.ENSP00000226218,9606.ENSP00000244050,9606.ENSP00000245479,9606.ENSP00000248444,9606.ENSP00000252699,9606.ENSP00000257430,9606.ENSP00000261023,9606.ENSP00000263025,9606.ENSP00000263710,9606.ENSP00000263923,…	SNAI2,MAPK1,XBP1,FERMT1,MMP2,TGFB1,HGF,ACTA2,PFN1,VTN,SNAI1,SOX9,VIL1,ACTN4,APC,ITGAV,MAPK3,CLASP1,KDR,STAT3,EGF,RHOB,EGFR,PAK1,ATM,CLDN1,NOS3,MAPRE2,MET,ROCK2,HSPA5,SMAD3,BSG,CAV1,PTK2,FN1,TJP1,RAC1,SYNE2,MYLK,MTOR,MMP9,PLAU,SRC,HDAC6,PODXL,TMSB4X,DIAPH1,ITGB1,NFE2L2,BCL2,SUN2,FGFR1,RHOA,PRKCA,CLDN4,HIF1A,DNM1L,AKT1,ITGB3,ACTG1,FGF1,RDX,NOTCH1
GO:0048523	Negative regulation of cellular process	174	4736	0.39	1.25	4.15e-34	9606.ENSP00000020945,9606.ENSP00000070846,9606.ENSP00000172229,9606.ENSP00000206262,9606.ENSP00000211998,9606.ENSP00000215832,9606.ENSP00000216037,9606.ENSP00000216181,9606.ENSP00000216714,9606.ENSP00000217244,9606.ENSP00000217289,9606.ENSP00000218388,9606.ENSP00000219070,9606.ENSP00000221930,9606.ENSP00000222390,9606.ENSP00000223023,9606.ENSP00000225655,9606.ENSP00000226574,9606.ENSP00000228841,…	SNAI2,PKP2,NGFR,RGS17,VCL,MAPK1,XBP1,MYH9,APEX1,CSNK2A1,FERMT1,TIMP1,MMP2,TGFB1,HGF,WASL,PFN1,NFKB1,MYL2,MAPK14,TMSB10,RGS2,PFN2,TWIST1,SNAI1,SOX9,VIL1,TMOD2,ACTN4,GFAP,KRAS,APC,TMOD1,ITGAV,ERP29,CDH1,SMAD2,XRCC1,CAPZA1,NOX4,CLASP1,CAPG,KDR,PKP1,PIK3CA,TUBB4A,HDAC4,STAT3,ERBB3,IQGAP1,CDH2,TP53,ERBB2,RHOB,EGFR,PAK1,ATM,VILL,WNT1,TMOD4,RGS20,NOS3,AXL,ANGPTL4,MGMT,MAP2K1,CTNNA1,SMAD1,EIF2AK3,FOSL1,C…
GO:0048519	Negative regulation of biological process	184	5313	0.36	1.18	9.86e-34	9606.ENSP00000020945,9606.ENSP00000070846,9606.ENSP00000172229,9606.ENSP00000206262,9606.ENSP00000211998,9606.ENSP00000215832,9606.ENSP00000216037,9606.ENSP00000216181,9606.ENSP00000216714,9606.ENSP00000217244,9606.ENSP00000217289,9606.ENSP00000218388,9606.ENSP00000219070,9606.ENSP00000221930,9606.ENSP00000222390,9606.ENSP00000223023,9606.ENSP00000225655,9606.ENSP00000226218,9606.ENSP00000226574,…	SNAI2,PKP2,NGFR,RGS17,VCL,MAPK1,XBP1,MYH9,APEX1,CSNK2A1,FERMT1,TIMP1,MMP2,TGFB1,HGF,WASL,PFN1,VTN,NFKB1,MYL2,MAPK14,TMSB10,RGS2,PFN2,TWIST1,SNAI1,SOX9,VIL1,TMOD2,ACTN4,GFAP,KRAS,APC,TMOD1,ITGAV,ERP29,CDH1,SMAD2,XRCC1,CAPZA1,NOX4,CLASP1,CAPG,KDR,PKP1,PIK3CA,TUBB4A,HDAC4,STAT3,EGF,ERBB3,IQGAP1,CDH2,TP53,ERBB2,RHOB,EGFR,PAK1,ATM,ATG3,VILL,WNT1,TMOD4,RGS20,NOS3,AXL,ANGPTL4,MGMT,MAP2K1,CTNNA1,SMAD1,EI…
GO:0071310	Cellular response to organic substance	113	2019	0.57	1.77	1.32e-33	9606.ENSP00000020945,9606.ENSP00000172229,9606.ENSP00000215832,9606.ENSP00000216037,9606.ENSP00000216714,9606.ENSP00000219070,9606.ENSP00000221930,9606.ENSP00000222390,9606.ENSP00000226574,9606.ENSP00000229795,9606.ENSP00000242261,9606.ENSP00000245479,9606.ENSP00000248444,9606.ENSP00000252699,9606.ENSP00000257430,9606.ENSP00000261769,9606.ENSP00000262160,9606.ENSP00000263025,9606.ENSP00000263317,…	SNAI2,NGFR,MAPK1,XBP1,APEX1,MMP2,TGFB1,HGF,NFKB1,MAPK14,TWIST1,SOX9,VIL1,ACTN4,APC,CDH1,SMAD2,MAPK3,NOX4,KDR,PIK3CA,STAT3,CASP6,PXN,IQGAP1,TP53,ERBB2,EGFR,ATM,FGFR4,WNT1,CLDN1,NOS3,AXL,MGMT,CTNNA1,SMAD1,EIF2AK3,CASP3,ROCK2,HSPA5,NOS2,POU3F2,CASP9,SMAD3,ATF4,TUBA1B,EZR,CAV1,FGFR3,MAPT,PTK2,SMAD4,ERBB4,FYN,TJP1,CASP8,MAP3K5,MSN,ZEB1,MTOR,ACTA1,PARP1,ATF6,INA,FLNA,PRKAA2,SRC,GSN,HDAC6,WAS,IL2RA,TMSB…
GO:0097435	Supramolecular fiber organization	65	570	0.88	3.0	1.73e-33	9606.ENSP00000070846,9606.ENSP00000223023,9606.ENSP00000228841,9606.ENSP00000233143,9606.ENSP00000245932,9606.ENSP00000248444,9606.ENSP00000249700,9606.ENSP00000251413,9606.ENSP00000253408,9606.ENSP00000259365,9606.ENSP00000263710,9606.ENSP00000263867,9606.ENSP00000263946,9606.ENSP00000272233,9606.ENSP00000283713,9606.ENSP00000295314,9606.ENSP00000295685,9606.ENSP00000298159,9606.ENSP00000304669,…	PKP2,WASL,MYL2,TMSB10,VASP,VIL1,TMOD2,TUBG1,GFAP,TMOD1,CLASP1,CAPG,PKP1,RHOB,VILL,TMOD4,ARPC2,CFL2,CTNNA1,DST,KRT17,PLEC,WASF3,LIMK1,PLS1,EZR,RHOG,LIMK2,MAPT,RAC1,DYNC1H1,KRT19,ACTA1,ENAH,INA,FLNA,STMN3,KIF2C,SRC,GSN,MAPRE1,CTTN,WAS,DSP,KATNAL1,TMSB4X,FSCN1,DIAPH1,WASF1,ITGB1,BCL2,DIAPH3,RHOA,CCDC155,STMN1,CAMSAP3,BRAF,CKAP5,VIM,KRT8,TWF1,ACTG1,EPPK1,SPTA1,CDC42
GO:0010941	Regulation of cell death	102	1651	0.62	1.91	4.53e-33	9606.ENSP00000020945,9606.ENSP00000172229,9606.ENSP00000216037,9606.ENSP00000216714,9606.ENSP00000217244,9606.ENSP00000218388,9606.ENSP00000219070,9606.ENSP00000221930,9606.ENSP00000222390,9606.ENSP00000226574,9606.ENSP00000242261,9606.ENSP00000244050,9606.ENSP00000245479,9606.ENSP00000248444,9606.ENSP00000252699,9606.ENSP00000256078,9606.ENSP00000257430,9606.ENSP00000261023,9606.ENSP00000261735,…	SNAI2,NGFR,XBP1,APEX1,CSNK2A1,TIMP1,MMP2,TGFB1,HGF,NFKB1,TWIST1,SNAI1,SOX9,VIL1,ACTN4,KRAS,APC,ITGAV,ERP29,KDR,PIK3CA,CASP6,ERBB3,TP53,RHOB,EGFR,ATM,WNT1,NOS3,AXL,ANGPTL4,MGMT,CTNNA1,EIF2AK3,FOSL1,CASP3,MET,HSPA5,NOS2,CASP9,SMAD3,ATF4,CAV1,MAPT,PTK2,SMAD4,ERBB4,NF2,ATG7,FYN,TJP1,CASP8,MAP3K5,CLDN7,MTOR,OPA1,PARP1,KIF14,ATF6,NES,MCL1,FLNA,PRKAA2,PTEN,MMP9,VDAC2,SRC,GSN,CTTN,HDAC6,KRT18,BCL2L11,BAD…
GO:0010646	Regulation of cell communication	144	3355	0.46	1.42	7.17e-33	9606.ENSP00000020945,9606.ENSP00000172229,9606.ENSP00000206262,9606.ENSP00000215832,9606.ENSP00000216037,9606.ENSP00000217244,9606.ENSP00000217289,9606.ENSP00000218388,9606.ENSP00000221930,9606.ENSP00000222390,9606.ENSP00000224784,9606.ENSP00000226218,9606.ENSP00000226574,9606.ENSP00000229795,9606.ENSP00000235382,9606.ENSP00000239940,9606.ENSP00000242261,9606.ENSP00000244050,9606.ENSP00000245479,…	SNAI2,NGFR,RGS17,MAPK1,XBP1,CSNK2A1,FERMT1,TIMP1,TGFB1,HGF,ACTA2,VTN,NFKB1,MAPK14,RGS2,PFN2,TWIST1,SNAI1,SOX9,TMOD2,ACTN4,GFAP,KRAS,APC,ITGAV,ERP29,CDH1,SMAD2,MAP2K2,MAPK3,NOX4,KDR,PIK3CA,STAT3,EGF,ERBB3,PXN,IQGAP1,CDH2,TP53,ERBB2,EGFR,PAK1,ATM,FGFR4,WNT1,RGS20,NOS3,MAPRE2,AXL,MAP2K1,CTNNA1,EIF2AK3,MET,ROCK2,HSPA5,NOS2,SMAD3,ATF4,EZR,CAV1,FGFR3,MAPT,PTK2,SMAD4,ERBB4,NF2,FYN,FN1,RAC1,CASP8,MAP3K5,…
GO:0023051	Regulation of signaling	144	3367	0.46	1.41	1.04e-32	9606.ENSP00000020945,9606.ENSP00000172229,9606.ENSP00000206262,9606.ENSP00000215832,9606.ENSP00000216037,9606.ENSP00000217244,9606.ENSP00000217289,9606.ENSP00000218388,9606.ENSP00000221930,9606.ENSP00000222390,9606.ENSP00000224784,9606.ENSP00000226218,9606.ENSP00000226574,9606.ENSP00000229795,9606.ENSP00000235382,9606.ENSP00000239940,9606.ENSP00000242261,9606.ENSP00000244050,9606.ENSP00000245479,…	SNAI2,NGFR,RGS17,MAPK1,XBP1,CSNK2A1,FERMT1,TIMP1,TGFB1,HGF,ACTA2,VTN,NFKB1,MAPK14,RGS2,PFN2,TWIST1,SNAI1,SOX9,TMOD2,ACTN4,GFAP,KRAS,APC,ITGAV,ERP29,CDH1,SMAD2,MAP2K2,MAPK3,NOX4,KDR,PIK3CA,STAT3,EGF,ERBB3,PXN,IQGAP1,CDH2,TP53,ERBB2,EGFR,PAK1,ATM,FGFR4,WNT1,RGS20,NOS3,MAPRE2,AXL,MAP2K1,CTNNA1,EIF2AK3,MET,ROCK2,HSPA5,NOS2,SMAD3,ATF4,EZR,CAV1,FGFR3,MAPT,PTK2,SMAD4,ERBB4,NF2,FYN,FN1,RAC1,CASP8,MAP3K5,…
GO:0110053	Regulation of actin filament organization	49	276	1.07	3.89	1.60e-32	9606.ENSP00000223023,9606.ENSP00000225655,9606.ENSP00000233143,9606.ENSP00000239940,9606.ENSP00000245932,9606.ENSP00000248444,9606.ENSP00000249700,9606.ENSP00000259365,9606.ENSP00000263168,9606.ENSP00000263710,9606.ENSP00000263867,9606.ENSP00000263967,9606.ENSP00000267257,9606.ENSP00000278568,9606.ENSP00000283713,9606.ENSP00000295314,9606.ENSP00000295685,9606.ENSP00000298159,9606.ENSP00000317272,…	WASL,PFN1,TMSB10,PFN2,VASP,VIL1,TMOD2,TMOD1,CAPZA1,CLASP1,CAPG,PIK3CA,PXN,PAK1,VILL,TMOD4,ARPC2,CFL2,MET,ROCK2,PFN4,SMAD3,WASF3,LIMK1,NF2,TJP1,RAC1,ARPIN,PFN3,MTOR,CAPZA2,FLNA,GSN,CTTN,WAS,TMSB4X,GRB2,WASF1,ROCK1,RGS4,RHOA,STMN1,BRAF,TWF1,ACTG1,WASF2,SPTA1,RDX,CDC42
GO:0060429	Epithelium development	83	1069	0.71	2.27	1.74e-32	9606.ENSP00000020945,9606.ENSP00000172229,9606.ENSP00000211998,9606.ENSP00000215832,9606.ENSP00000219070,9606.ENSP00000221930,9606.ENSP00000224784,9606.ENSP00000225655,9606.ENSP00000242261,9606.ENSP00000244050,9606.ENSP00000245479,9606.ENSP00000245932,9606.ENSP00000248444,9606.ENSP00000256078,9606.ENSP00000259365,9606.ENSP00000262160,9606.ENSP00000262948,9606.ENSP00000263923,9606.ENSP00000265164,…	SNAI2,NGFR,VCL,MAPK1,MMP2,TGFB1,ACTA2,PFN1,TWIST1,SNAI1,SOX9,VASP,VIL1,KRAS,TMOD1,SMAD2,MAP2K2,KDR,CASP6,EGF,IQGAP1,CDH2,TP53,RHOB,EGFR,PAK1,ATM,WNT1,CLDN1,MGMT,MAP2K1,SMAD1,KRT17,CASP3,SYNE4,MET,PLEC,POU3F2,SMAD3,BSG,ATF4,PLS1,EZR,TUBB,CAV1,PPL,SMAD4,ERBB4,NF2,TJP1,MSN,OPA1,KRT19,FLNA,SRC,PODXL,DSP,GRB2,TAGLN,VDAC1,ITGB1,SOX10,BCL2,ROCK1,CD44,RHOA,FGFR2,CAMSAP3,FLNB,HIF1A,SMAD5,VIM,KRT8,AKT1,ACT…
GO:0051130	Positive regulation of cellular component organization	82	1049	0.72	2.27	2.99e-32	9606.ENSP00000215832,9606.ENSP00000217289,9606.ENSP00000221930,9606.ENSP00000222390,9606.ENSP00000223023,9606.ENSP00000225655,9606.ENSP00000226218,9606.ENSP00000229795,9606.ENSP00000235382,9606.ENSP00000239940,9606.ENSP00000245479,9606.ENSP00000245932,9606.ENSP00000248444,9606.ENSP00000257430,9606.ENSP00000262948,9606.ENSP00000263025,9606.ENSP00000263710,9606.ENSP00000263923,9606.ENSP00000263967,…	MAPK1,FERMT1,TGFB1,HGF,WASL,PFN1,VTN,MAPK14,RGS2,PFN2,SOX9,VASP,VIL1,APC,MAP2K2,MAPK3,CLASP1,KDR,PIK3CA,EGF,PXN,TP53,PAK1,ATM,WNT1,CLDN1,ARPC2,CFL2,MAPRE2,AXL,MAP2K1,MET,ROCK2,SPAST,MMP1,HSPA5,SMAD3,WASF3,LIMK1,CAV1,MAPT,NF2,FYN,FN1,OCLN,RAC1,DYNC1H1,PFN3,MSN,MTOR,MACF1,NES,FLNA,MMP9,SRC,GSN,MAPRE1,CTTN,WAS,FSCN1,XRCC5,GRB2,WASF1,BCL2L11,BAD,VDAC1,MAPK8,NFE2L2,MAP2K7,ROCK1,MARK2,IGF2,RHOA,BRAF,CD…
GO:0065009	Regulation of molecular function	137	3085	0.47	1.45	2.99e-32	9606.ENSP00000172229,9606.ENSP00000206262,9606.ENSP00000215832,9606.ENSP00000217244,9606.ENSP00000218388,9606.ENSP00000221930,9606.ENSP00000222390,9606.ENSP00000223023,9606.ENSP00000225655,9606.ENSP00000226218,9606.ENSP00000226574,9606.ENSP00000229795,9606.ENSP00000235382,9606.ENSP00000239940,9606.ENSP00000242261,9606.ENSP00000248444,9606.ENSP00000252699,9606.ENSP00000257430,9606.ENSP00000261023,…	NGFR,RGS17,MAPK1,CSNK2A1,TIMP1,TGFB1,HGF,WASL,PFN1,VTN,NFKB1,MAPK14,RGS2,PFN2,TWIST1,VIL1,ACTN4,APC,ITGAV,ERP29,SMAD2,XRCC1,MAP2K2,MAPK3,NOX4,KDR,PIK3CA,HDAC4,STAT3,CASP6,EGF,ERBB3,IQGAP1,TP53,ERBB2,EGFR,PAK1,FGFR4,WNT1,RGS20,NOS3,MAPRE2,AXL,ANGPTL4,MGMT,MAP2K1,EIF2AK3,SH3PXD2B,FOSL1,CASP3,MET,ROCK2,PLEC,NOS2,CASP9,SMAD3,LIMK1,CAV1,RHOG,FGFR3,LIMK2,MAPT,PTK2,SMAD4,ERBB4,NF2,FYN,FN1,SH3PXD2A,CASP8…
GO:0042981	Regulation of apoptotic process	95	1462	0.64	1.97	4.48e-32	9606.ENSP00000020945,9606.ENSP00000172229,9606.ENSP00000216037,9606.ENSP00000216714,9606.ENSP00000217244,9606.ENSP00000218388,9606.ENSP00000219070,9606.ENSP00000221930,9606.ENSP00000222390,9606.ENSP00000226574,9606.ENSP00000242261,9606.ENSP00000244050,9606.ENSP00000245479,9606.ENSP00000248444,9606.ENSP00000252699,9606.ENSP00000256078,9606.ENSP00000257430,9606.ENSP00000261023,9606.ENSP00000261735,…	SNAI2,NGFR,XBP1,APEX1,CSNK2A1,TIMP1,MMP2,TGFB1,HGF,NFKB1,TWIST1,SNAI1,SOX9,VIL1,ACTN4,KRAS,APC,ITGAV,ERP29,KDR,PIK3CA,CASP6,ERBB3,TP53,RHOB,EGFR,ATM,WNT1,NOS3,AXL,ANGPTL4,MGMT,CTNNA1,EIF2AK3,FOSL1,CASP3,HSPA5,CASP9,SMAD3,ATF4,CAV1,PTK2,SMAD4,ERBB4,NF2,ATG7,TJP1,CASP8,MAP3K5,CLDN7,MTOR,OPA1,PARP1,KIF14,ATF6,NES,MCL1,FLNA,PRKAA2,PTEN,MMP9,VDAC2,SRC,GSN,CTTN,KRT18,BCL2L11,BAD,VDAC1,MAPK8,ITGB1,SOX10…
GO:0042221	Response to chemical	156	4010	0.41	1.3	8.33e-32	9606.ENSP00000020945,9606.ENSP00000172229,9606.ENSP00000205557,9606.ENSP00000215832,9606.ENSP00000216037,9606.ENSP00000216714,9606.ENSP00000218388,9606.ENSP00000219070,9606.ENSP00000221930,9606.ENSP00000222390,9606.ENSP00000226574,9606.ENSP00000229795,9606.ENSP00000235382,9606.ENSP00000242261,9606.ENSP00000245479,9606.ENSP00000245932,9606.ENSP00000248444,9606.ENSP00000252699,9606.ENSP00000257192,…	SNAI2,NGFR,ABCC6,MAPK1,XBP1,APEX1,TIMP1,MMP2,TGFB1,HGF,NFKB1,MAPK14,RGS2,TWIST1,SOX9,VASP,VIL1,ACTN4,DSG1,APC,MMP13,ITGAV,CDH1,SMAD2,XRCC1,MAPK3,NOX4,KDR,PIK3CA,HDAC4,STAT3,CASP6,PXN,IQGAP1,TP53,ERBB2,RHOB,EGFR,ATM,FGFR4,WNT1,CLDN1,NOS3,AXL,MGMT,MAP2K1,CTNNA1,SMAD1,EIF2AK3,FOSL1,CASP3,MET,ROCK2,TUBB3,PLEC,HSPA5,NOS2,POU3F2,CASP9,SMAD3,BSG,ABCC5,ATF4,TUBA1B,EZR,CAV1,RHOG,FGFR3,MAPT,PTK2,SMAD4,ERBB…
GO:0048468	Cell development	102	1719	0.6	1.83	9.83e-32	9606.ENSP00000020945,9606.ENSP00000172229,9606.ENSP00000211998,9606.ENSP00000215832,9606.ENSP00000216037,9606.ENSP00000216181,9606.ENSP00000219070,9606.ENSP00000221930,9606.ENSP00000223023,9606.ENSP00000224784,9606.ENSP00000228841,9606.ENSP00000242261,9606.ENSP00000245479,9606.ENSP00000245932,9606.ENSP00000249700,9606.ENSP00000252699,9606.ENSP00000253408,9606.ENSP00000256078,9606.ENSP00000259365,…	SNAI2,NGFR,VCL,MAPK1,XBP1,MYH9,MMP2,TGFB1,WASL,ACTA2,MYL2,TWIST1,SOX9,VASP,TMOD2,ACTN4,GFAP,KRAS,TMOD1,ITGAV,CDH1,MAPK3,KDR,PXN,IQGAP1,CDH2,ERBB2,PAK1,ATM,TMOD4,CLDN1,CFL2,AXL,CTNNA1,EIF2AK3,CASP3,MET,TUBB3,SPAST,PLEC,POU3F2,CASP9,SMAD3,BSG,WASF3,LIMK1,ATF4,PLS1,EZR,RHOG,MAPT,PTK2,SMAD4,ERBB4,FYN,FN1,TJP1,RAC1,MSN,MAP2,MTOR,KRT19,ACTA1,ENAH,KIF14,FLNA,STMN3,PTEN,SRC,CTTN,HDAC6,PODXL,WASF1,ITGB1,S…
GO:0044093	Positive regulation of molecular function	98	1587	0.62	1.89	1.39e-31	9606.ENSP00000172229,9606.ENSP00000215832,9606.ENSP00000221930,9606.ENSP00000225655,9606.ENSP00000226218,9606.ENSP00000229795,9606.ENSP00000239940,9606.ENSP00000242261,9606.ENSP00000252699,9606.ENSP00000261735,9606.ENSP00000262887,9606.ENSP00000262948,9606.ENSP00000263025,9606.ENSP00000263317,9606.ENSP00000263923,9606.ENSP00000263967,9606.ENSP00000264606,9606.ENSP00000264657,9606.ENSP00000265164,…	NGFR,MAPK1,TGFB1,PFN1,VTN,MAPK14,PFN2,TWIST1,ACTN4,ERP29,XRCC1,MAP2K2,MAPK3,NOX4,KDR,PIK3CA,HDAC4,STAT3,CASP6,EGF,ERBB3,IQGAP1,ERBB2,EGFR,PAK1,FGFR4,WNT1,NOS3,MAPRE2,AXL,MAP2K1,EIF2AK3,FOSL1,MET,ROCK2,NOS2,CASP9,SMAD3,CAV1,RHOG,FGFR3,MAPT,PTK2,ERBB4,FYN,FN1,CASP8,MAP3K5,MTOR,RGS7,PARP1,KIF14,RGS1,RGS16,PTEN,MMP9,SRC,GSN,MAPRE1,HDAC6,TMSB4X,PKP4,XRCC5,BCL2L11,JUP,BAD,MAPK8,ITGB1,RGS11,MAP2K7,BCL2,…
GO:0032501	Multicellular organismal process	200	6490	0.31	1.06	2.51e-31	9606.ENSP00000020945,9606.ENSP00000070846,9606.ENSP00000172229,9606.ENSP00000205557,9606.ENSP00000211998,9606.ENSP00000215832,9606.ENSP00000216037,9606.ENSP00000216181,9606.ENSP00000217289,9606.ENSP00000218388,9606.ENSP00000219070,9606.ENSP00000221930,9606.ENSP00000222390,9606.ENSP00000223023,9606.ENSP00000224784,9606.ENSP00000225655,9606.ENSP00000226218,9606.ENSP00000226574,9606.ENSP00000228841,…	SNAI2,PKP2,NGFR,ABCC6,VCL,MAPK1,XBP1,MYH9,FERMT1,TIMP1,MMP2,TGFB1,HGF,WASL,ACTA2,PFN1,VTN,NFKB1,MYL2,MAPK14,RGS2,TWIST1,SNAI1,SOX9,VASP,VIL1,TMOD2,GFAP,KRAS,DSG1,APC,TMOD1,MMP13,ITGAV,CDH1,SMAD2,XRCC1,MAP2K2,MAPK3,NOX4,CAPG,KDR,PIK3CA,HDAC4,STAT3,EGF,ERBB3,PXN,IQGAP1,CDH2,TP53,ERBB2,RHOB,EGFR,PAK1,ATM,CLDN12,WNT1,TMOD4,CLDN1,NOS3,AXL,ANGPTL4,MAP2K1,CTNNA1,SMAD1,EIF2AK3,KRT17,SH3PXD2B,FOSL1,CASP3,…
GO:0043254	Regulation of protein-containing complex assembly	55	413	0.95	3.23	4.36e-31	9606.ENSP00000217289,9606.ENSP00000221930,9606.ENSP00000225655,9606.ENSP00000233143,9606.ENSP00000239940,9606.ENSP00000245479,9606.ENSP00000245932,9606.ENSP00000248444,9606.ENSP00000249700,9606.ENSP00000253408,9606.ENSP00000259365,9606.ENSP00000263168,9606.ENSP00000263710,9606.ENSP00000263867,9606.ENSP00000264071,9606.ENSP00000269305,9606.ENSP00000278568,9606.ENSP00000278616,9606.ENSP00000283713,…	FERMT1,TGFB1,PFN1,TMSB10,PFN2,SOX9,VASP,VIL1,TMOD2,GFAP,TMOD1,CAPZA1,CLASP1,CAPG,TUBB4A,TP53,PAK1,ATM,VILL,TMOD4,ARPC2,MET,PFN4,MMP1,HSPA5,MAPT,OCLN,RAC1,PFN3,MSN,CLDN7,MAP2,MTOR,CAPZA2,PARP1,KIF14,VDAC2,SRC,GSN,MAPRE1,CTTN,HDAC6,TMSB4X,FSCN1,GRB2,BCL2L11,RHOA,RAF1,STMN1,CAMSAP3,CKAP5,TWF1,SPTA1,RDX,CDC42
GO:0070887	Cellular response to chemical stimulus	124	2609	0.5	1.53	4.80e-31	9606.ENSP00000020945,9606.ENSP00000172229,9606.ENSP00000215832,9606.ENSP00000216037,9606.ENSP00000216714,9606.ENSP00000219070,9606.ENSP00000221930,9606.ENSP00000222390,9606.ENSP00000226574,9606.ENSP00000229795,9606.ENSP00000242261,9606.ENSP00000245479,9606.ENSP00000248444,9606.ENSP00000252699,9606.ENSP00000257430,9606.ENSP00000261769,9606.ENSP00000262160,9606.ENSP00000263025,9606.ENSP00000263317,…	SNAI2,NGFR,MAPK1,XBP1,APEX1,MMP2,TGFB1,HGF,NFKB1,MAPK14,TWIST1,SOX9,VIL1,ACTN4,APC,CDH1,SMAD2,MAPK3,NOX4,KDR,PIK3CA,STAT3,CASP6,PXN,IQGAP1,TP53,ERBB2,RHOB,EGFR,ATM,FGFR4,WNT1,CLDN1,NOS3,AXL,MGMT,CTNNA1,SMAD1,EIF2AK3,CASP3,ROCK2,PLEC,HSPA5,NOS2,POU3F2,CASP9,SMAD3,BSG,ABCC5,ATF4,TUBA1B,EZR,CAV1,RHOG,FGFR3,MAPT,PTK2,SMAD4,ERBB4,ATG7,FYN,TJP1,CASP8,MAP3K5,MSN,MYLK,ZEB1,MTOR,ACTA1,PARP1,ATF6,INA,FLNA,…
GO:0050790	Regulation of catalytic activity	118	2370	0.52	1.59	6.09e-31	9606.ENSP00000172229,9606.ENSP00000206262,9606.ENSP00000215832,9606.ENSP00000217244,9606.ENSP00000218388,9606.ENSP00000221930,9606.ENSP00000222390,9606.ENSP00000223023,9606.ENSP00000226218,9606.ENSP00000226574,9606.ENSP00000229795,9606.ENSP00000235382,9606.ENSP00000248444,9606.ENSP00000257430,9606.ENSP00000261735,9606.ENSP00000262887,9606.ENSP00000262948,9606.ENSP00000263025,9606.ENSP00000263317,…	NGFR,RGS17,MAPK1,CSNK2A1,TIMP1,TGFB1,HGF,WASL,VTN,NFKB1,MAPK14,RGS2,VIL1,APC,ERP29,XRCC1,MAP2K2,MAPK3,NOX4,KDR,PIK3CA,STAT3,CASP6,EGF,ERBB3,IQGAP1,TP53,ERBB2,EGFR,PAK1,FGFR4,RGS20,NOS3,MAPRE2,AXL,ANGPTL4,MGMT,MAP2K1,EIF2AK3,SH3PXD2B,CASP3,MET,ROCK2,PLEC,NOS2,CASP9,SMAD3,LIMK1,CAV1,RHOG,FGFR3,LIMK2,MAPT,PTK2,ERBB4,NF2,FYN,FN1,SH3PXD2A,CASP8,MAP3K5,MTOR,RGS7,PARP1,KIF14,RGS1,RGS16,NES,STMN3,PTEN,MM…
GO:0051129	Negative regulation of cellular component organization	67	691	0.81	2.62	7.96e-31	9606.ENSP00000221930,9606.ENSP00000222390,9606.ENSP00000223023,9606.ENSP00000225655,9606.ENSP00000233143,9606.ENSP00000239940,9606.ENSP00000245479,9606.ENSP00000248444,9606.ENSP00000249700,9606.ENSP00000253408,9606.ENSP00000257430,9606.ENSP00000259365,9606.ENSP00000261023,9606.ENSP00000262887,9606.ENSP00000263168,9606.ENSP00000263710,9606.ENSP00000263867,9606.ENSP00000263967,9606.ENSP00000264071,…	TGFB1,HGF,WASL,PFN1,TMSB10,PFN2,SOX9,VIL1,TMOD2,GFAP,APC,TMOD1,ITGAV,XRCC1,CAPZA1,CLASP1,CAPG,PIK3CA,TUBB4A,TP53,ATM,VILL,TMOD4,MET,ROCK2,PFN4,HSPA5,CAV1,LIMK2,MAPT,SMAD4,FYN,TJP1,RAC1,ARPIN,CLDN7,MAP2,OPA1,CAPZA2,PARP1,KIF14,FLNA,PTEN,VDAC2,SRC,GSN,MAPRE1,HDAC6,WAS,TMSB4X,XRCC5,ROCK1,RHOA,RAF1,STMN1,CAMSAP3,CDK5,VIM,TWF1,AKT1,ITGB3,YAP1,WASF2,SPTA1,RDX,CDC42,NOTCH1
GO:0019220	Regulation of phosphate metabolic process	89	1405	0.63	1.89	5.71e-29	9606.ENSP00000215832,9606.ENSP00000216037,9606.ENSP00000221930,9606.ENSP00000222390,9606.ENSP00000226218,9606.ENSP00000235382,9606.ENSP00000239940,9606.ENSP00000242261,9606.ENSP00000245479,9606.ENSP00000256078,9606.ENSP00000257430,9606.ENSP00000261735,9606.ENSP00000262948,9606.ENSP00000263025,9606.ENSP00000263317,9606.ENSP00000263923,9606.ENSP00000263967,9606.ENSP00000264606,9606.ENSP00000264657,…	MAPK1,XBP1,TGFB1,HGF,VTN,RGS2,PFN2,TWIST1,SOX9,KRAS,APC,ERP29,MAP2K2,MAPK3,NOX4,KDR,PIK3CA,HDAC4,STAT3,EGF,ERBB3,IQGAP1,TP53,ERBB2,EGFR,PAK1,ATM,FGFR4,WNT1,NOS3,AXL,MAP2K1,EIF2AK3,CASP3,MET,ROCK2,PLEC,NOS2,SMAD3,CAV1,FGFR3,LIMK2,MAPT,PTK2,SMAD4,ERBB4,NF2,FYN,FN1,OCLN,RAC1,MAP3K5,MTOR,PARP1,KIF14,PRKAA2,PTEN,MMP9,SRC,HDAC6,TMSB4X,XRCC5,BAD,MAP2K7,BCL2,ROCK1,CDKN1A,MARK2,IGF2,FGFR1,CD44,RHOA,ERN1,R…
GO:0048584	Positive regulation of response to stimulus	109	2131	0.53	1.6	5.71e-29	9606.ENSP00000172229,9606.ENSP00000215832,9606.ENSP00000216037,9606.ENSP00000217244,9606.ENSP00000217289,9606.ENSP00000221930,9606.ENSP00000222390,9606.ENSP00000224784,9606.ENSP00000226218,9606.ENSP00000226574,9606.ENSP00000245479,9606.ENSP00000249700,9606.ENSP00000252699,9606.ENSP00000256078,9606.ENSP00000261023,9606.ENSP00000261735,9606.ENSP00000262160,9606.ENSP00000262887,9606.ENSP00000262948,…	NGFR,MAPK1,XBP1,CSNK2A1,FERMT1,TGFB1,HGF,ACTA2,VTN,NFKB1,SOX9,TMOD2,ACTN4,KRAS,ITGAV,ERP29,SMAD2,XRCC1,MAP2K2,MAPK3,NOX4,KDR,PIK3CA,STAT3,CASP6,EGF,ERBB3,IQGAP1,CDH2,TP53,ERBB2,EGFR,PAK1,ATM,FGFR4,WNT1,CLDN1,NOS3,MAPRE2,AXL,MGMT,MAP2K1,CTNNA1,MET,ROCK2,SMAD3,LIMK1,CAV1,FGFR3,PTK2,SMAD4,ERBB4,FYN,FN1,OCLN,RAC1,CASP8,MAP3K5,MYLK,MTOR,MACF1,PARP1,ATF6,MCL1,FLNA,PTEN,MMP9,PLAU,SRC,HDAC6,WAS,TMSB4X,XR…
GO:0022607	Cellular component assembly	117	2467	0.5	1.5	9.55e-29	9606.ENSP00000070846,9606.ENSP00000211998,9606.ENSP00000221930,9606.ENSP00000223023,9606.ENSP00000226218,9606.ENSP00000228841,9606.ENSP00000245479,9606.ENSP00000245932,9606.ENSP00000248444,9606.ENSP00000249700,9606.ENSP00000251413,9606.ENSP00000257192,9606.ENSP00000257430,9606.ENSP00000259365,9606.ENSP00000260731,9606.ENSP00000261769,9606.ENSP00000262160,9606.ENSP00000263168,9606.ENSP00000263710,…	PKP2,VCL,TGFB1,WASL,VTN,MYL2,SOX9,VASP,VIL1,TMOD2,TUBG1,DSG1,APC,TMOD1,KIF11,CDH1,SMAD2,CAPZA1,CLASP1,CAPG,PKP1,EGF,PXN,CDH2,TP53,EGFR,ATG3,TMOD4,CLDN1,ARPC2,CFL2,CLDN10,MAPRE2,CTNNA1,SMAD1,DST,SH3PXD2B,TLN1,SPAST,PLEC,PKP3,SMAD3,WASF3,LIMK1,PLS1,EZR,TUBB,CAV1,RHOG,MAPT,PTK2,SMAD4,ERBB4,ATG7,FN1,OCLN,TJP1,RAC1,DYNC1H1,MYLK,CLDN7,OPA1,CAPZA2,KRT19,ACTA1,FLNA,PTEN,MAT1A,SRC,GSN,MAPRE1,CTTN,HDAC6,WA…
GO:0034330	Cell junction organization	56	492	0.88	2.83	1.52e-28	9606.ENSP00000020945,9606.ENSP00000070846,9606.ENSP00000211998,9606.ENSP00000221930,9606.ENSP00000223023,9606.ENSP00000225655,9606.ENSP00000239940,9606.ENSP00000257192,9606.ENSP00000257430,9606.ENSP00000261769,9606.ENSP00000263168,9606.ENSP00000263946,9606.ENSP00000269141,9606.ENSP00000269571,9606.ENSP00000295522,9606.ENSP00000299339,9606.ENSP00000304669,9606.ENSP00000307959,9606.ENSP00000316029,…	SNAI2,PKP2,VCL,TGFB1,WASL,PFN1,PFN2,DSG1,APC,CDH1,CAPZA1,PKP1,CDH2,ERBB2,CLDN1,CLDN10,CTNNA1,DST,TLN1,PLEC,PKP3,SMAD3,WASF3,MAPT,ERBB4,NF2,FYN,FN1,OCLN,TJP1,CLDN7,INA,FLNA,PTEN,SRC,CTTN,HDAC6,DSP,FSCN1,PKP4,WASF1,JUP,BCL2,CTNND1,RHOA,PRKCA,CLDN4,CAMSAP3,CDK5,ITGB3,TLN2,ACTG1,WASF2,ACTB,CTNNB1,CDC42
GO:0009719	Response to endogenous stimulus	87	1363	0.63	1.89	1.82e-28	9606.ENSP00000020945,9606.ENSP00000172229,9606.ENSP00000215832,9606.ENSP00000216037,9606.ENSP00000216714,9606.ENSP00000218388,9606.ENSP00000219070,9606.ENSP00000221930,9606.ENSP00000226574,9606.ENSP00000229795,9606.ENSP00000245479,9606.ENSP00000248444,9606.ENSP00000257192,9606.ENSP00000257430,9606.ENSP00000261769,9606.ENSP00000262160,9606.ENSP00000263025,9606.ENSP00000263967,9606.ENSP00000264657,…	SNAI2,NGFR,MAPK1,XBP1,APEX1,TIMP1,MMP2,TGFB1,NFKB1,MAPK14,SOX9,VIL1,DSG1,APC,CDH1,SMAD2,MAPK3,PIK3CA,STAT3,CASP6,PXN,IQGAP1,TP53,ERBB2,EGFR,FGFR4,WNT1,CLDN1,NOS3,CTNNA1,SMAD1,FOSL1,CASP3,ROCK2,HSPA5,NOS2,CASP9,SMAD3,BSG,ATF4,EZR,CAV1,FGFR3,MAPT,PTK2,SMAD4,ERBB4,FYN,ZEB1,MTOR,KRT19,ACTA1,PARP1,FLNA,PRKAA2,SRC,DIAPH1,GRB2,WASF1,BCL2L11,JUP,BAD,ITGB1,SOX10,NFE2L2,BCL2,ROCK1,IGF2,FGFR1,CD44,RHOA,CLDN…
GO:0065008	Regulation of biological quality	143	3654	0.42	1.28	2.11e-28	9606.ENSP00000070846,9606.ENSP00000172229,9606.ENSP00000205557,9606.ENSP00000211998,9606.ENSP00000215832,9606.ENSP00000216037,9606.ENSP00000216181,9606.ENSP00000216714,9606.ENSP00000219070,9606.ENSP00000221930,9606.ENSP00000224784,9606.ENSP00000225655,9606.ENSP00000226218,9606.ENSP00000226574,9606.ENSP00000228841,9606.ENSP00000229795,9606.ENSP00000233143,9606.ENSP00000235382,9606.ENSP00000239940,…	PKP2,NGFR,ABCC6,VCL,MAPK1,XBP1,MYH9,APEX1,MMP2,TGFB1,ACTA2,PFN1,VTN,NFKB1,MYL2,MAPK14,TMSB10,RGS2,PFN2,SOX9,VASP,VIL1,TMOD2,GFAP,KRAS,DSG1,APC,TMOD1,ITGAV,SMAD2,MAPK3,CAPZA1,NOX4,CAPG,KDR,PIK3CA,STAT3,CASP6,CDH2,TP53,VILL,CLDN12,FGFR4,TMOD4,CLDN1,ARPC2,NOS3,CFL2,AXL,ANGPTL4,SMAD1,CASP3,TLN1,MET,ROCK2,PFN4,PLEC,NOS2,SMAD3,BSG,LIMK1,ATF4,PLS1,EZR,TUBB,CAV1,MAPT,PTK2,SMAD4,ERBB4,NF2,FYN,FN1,OCLN,TJP…
GO:0048646	Anatomical structure formation involved in morphogenesis	73	938	0.72	2.18	3.06e-28	9606.ENSP00000020945,9606.ENSP00000215832,9606.ENSP00000216037,9606.ENSP00000216181,9606.ENSP00000219070,9606.ENSP00000221930,9606.ENSP00000225655,9606.ENSP00000226218,9606.ENSP00000228841,9606.ENSP00000229795,9606.ENSP00000242261,9606.ENSP00000244050,9606.ENSP00000245479,9606.ENSP00000245932,9606.ENSP00000249700,9606.ENSP00000259365,9606.ENSP00000261023,9606.ENSP00000262160,9606.ENSP00000262948,…	SNAI2,MAPK1,XBP1,MYH9,MMP2,TGFB1,PFN1,VTN,MYL2,MAPK14,TWIST1,SNAI1,SOX9,VASP,TMOD2,TMOD1,ITGAV,SMAD2,MAP2K2,MAPK3,KDR,PIK3CA,EGF,TP53,RHOB,ATM,WNT1,TMOD4,NOS3,CFL2,ANGPTL4,MAP2K1,SMAD1,EIF2AK3,CASP3,PLEC,CASP9,SMAD3,BSG,CAV1,PTK2,SMAD4,NF2,FN1,SH3PXD2A,TJP1,CASP8,OPA1,KRT19,ACTA1,FLNA,PTEN,MMP9,PODXL,GRB2,BCL2L11,ITGB1,PRKCA,FGFR2,MFN2,CDK5,HIF1A,AKT1,ITGB3,ACTG1,NOS1,STIM1,YAP1,FGF1,WASF2,DCX,CT…
GO:0042325	Regulation of phosphorylation	83	1251	0.65	1.94	4.60e-28	9606.ENSP00000215832,9606.ENSP00000216037,9606.ENSP00000221930,9606.ENSP00000222390,9606.ENSP00000226218,9606.ENSP00000235382,9606.ENSP00000239940,9606.ENSP00000242261,9606.ENSP00000245479,9606.ENSP00000256078,9606.ENSP00000257430,9606.ENSP00000261735,9606.ENSP00000262948,9606.ENSP00000263025,9606.ENSP00000263317,9606.ENSP00000263923,9606.ENSP00000263967,9606.ENSP00000264606,9606.ENSP00000264657,…	MAPK1,XBP1,TGFB1,HGF,VTN,RGS2,PFN2,TWIST1,SOX9,KRAS,APC,ERP29,MAP2K2,MAPK3,NOX4,KDR,PIK3CA,HDAC4,STAT3,EGF,ERBB3,IQGAP1,TP53,ERBB2,EGFR,PAK1,ATM,FGFR4,WNT1,AXL,MAP2K1,EIF2AK3,CASP3,MET,ROCK2,PLEC,CAV1,FGFR3,LIMK2,MAPT,PTK2,SMAD4,ERBB4,NF2,FYN,FN1,OCLN,RAC1,MAP3K5,MTOR,KIF14,PRKAA2,PTEN,MMP9,SRC,HDAC6,XRCC5,BAD,MAP2K7,BCL2,ROCK1,CDKN1A,MARK2,IGF2,FGFR1,CD44,RHOA,ERN1,RAF1,FGFR2,BRAF,WWTR1,CDK5,HIF…
GO:0043085	Positive regulation of catalytic activity	81	1191	0.66	1.97	5.58e-28	9606.ENSP00000172229,9606.ENSP00000215832,9606.ENSP00000221930,9606.ENSP00000229795,9606.ENSP00000261735,9606.ENSP00000262887,9606.ENSP00000262948,9606.ENSP00000263025,9606.ENSP00000263317,9606.ENSP00000263923,9606.ENSP00000263967,9606.ENSP00000264657,9606.ENSP00000265164,9606.ENSP00000265171,9606.ENSP00000267101,9606.ENSP00000268182,9606.ENSP00000269571,9606.ENSP00000275493,9606.ENSP00000278568,…	NGFR,MAPK1,TGFB1,MAPK14,ERP29,XRCC1,MAP2K2,MAPK3,NOX4,KDR,PIK3CA,STAT3,CASP6,EGF,ERBB3,IQGAP1,ERBB2,EGFR,PAK1,FGFR4,NOS3,MAPRE2,AXL,MAP2K1,EIF2AK3,MET,ROCK2,NOS2,CASP9,SMAD3,CAV1,RHOG,FGFR3,MAPT,PTK2,ERBB4,FYN,FN1,CASP8,MAP3K5,MTOR,RGS7,KIF14,RGS1,RGS16,PTEN,SRC,GSN,TMSB4X,PKP4,XRCC5,BCL2L11,BAD,MAPK8,ITGB1,RGS11,MAP2K7,BCL2,ROCK1,CDKN1A,MARK2,IGF2,FGFR1,RGS4,CD44,RHOA,ERN1,RAF1,CLDN4,FGFR2,CDK5,…
GO:0010638	Positive regulation of organelle organization	56	508	0.87	2.75	6.21e-28	9606.ENSP00000215832,9606.ENSP00000223023,9606.ENSP00000225655,9606.ENSP00000239940,9606.ENSP00000245932,9606.ENSP00000248444,9606.ENSP00000263025,9606.ENSP00000263710,9606.ENSP00000263923,9606.ENSP00000265171,9606.ENSP00000267257,9606.ENSP00000269305,9606.ENSP00000278568,9606.ENSP00000278616,9606.ENSP00000295685,9606.ENSP00000298159,9606.ENSP00000317272,9606.ENSP00000317985,9606.ENSP00000320885,…	MAPK1,WASL,PFN1,PFN2,VASP,VIL1,MAPK3,CLASP1,KDR,EGF,PXN,TP53,PAK1,ATM,ARPC2,CFL2,MET,ROCK2,SPAST,SMAD3,WASF3,LIMK1,MAPT,NF2,OCLN,RAC1,DYNC1H1,PFN3,MSN,MTOR,NES,MMP9,SRC,GSN,MAPRE1,CTTN,WAS,FSCN1,XRCC5,GRB2,WASF1,BCL2L11,BAD,VDAC1,MAPK8,MAP2K7,IGF2,RHOA,BRAF,CDK5,CKAP5,HIF1A,DNM1L,WASF2,CTNNB1,CDC42
GO:0050896	Response to stimulus	215	7835	0.26	0.94	6.54e-28	9606.ENSP00000020945,9606.ENSP00000172229,9606.ENSP00000205557,9606.ENSP00000206262,9606.ENSP00000211998,9606.ENSP00000215832,9606.ENSP00000216037,9606.ENSP00000216181,9606.ENSP00000216714,9606.ENSP00000217244,9606.ENSP00000217289,9606.ENSP00000218388,9606.ENSP00000219070,9606.ENSP00000219431,9606.ENSP00000221930,9606.ENSP00000222390,9606.ENSP00000223023,9606.ENSP00000224784,9606.ENSP00000226218,…	SNAI2,NGFR,ABCC6,RGS17,VCL,MAPK1,XBP1,MYH9,APEX1,CSNK2A1,FERMT1,TIMP1,MMP2,MPG,TGFB1,HGF,WASL,ACTA2,VTN,NFKB1,MAPK14,RGS2,TWIST1,SNAI1,SOX9,VASP,VIL1,ACTN4,GFAP,KRAS,DSG1,APC,MMP13,ITGAV,CDH1,SMAD2,XRCC1,MAP2K2,MAPK3,NOX4,KDR,PKP1,PIK3CA,HDAC4,STAT3,CASP6,EGF,ERBB3,PXN,IQGAP1,CDH2,TP53,ERBB2,RHOB,EGFR,PAK1,ATM,FGFR4,WNT1,CLDN1,RGS20,NOS3,AXL,ANGPTL4,MGMT,MAP2K1,CTNNA1,SMAD1,EIF2AK3,DST,FOSL1,CASP…
GO:0009628	Response to abiotic stimulus	78	1107	0.67	2.02	9.19e-28	9606.ENSP00000020945,9606.ENSP00000172229,9606.ENSP00000218388,9606.ENSP00000219070,9606.ENSP00000221930,9606.ENSP00000226574,9606.ENSP00000229795,9606.ENSP00000242261,9606.ENSP00000245479,9606.ENSP00000252699,9606.ENSP00000256078,9606.ENSP00000262887,9606.ENSP00000263025,9606.ENSP00000263967,9606.ENSP00000269141,9606.ENSP00000269305,9606.ENSP00000272233,9606.ENSP00000275493,9606.ENSP00000278616,…	SNAI2,NGFR,TIMP1,MMP2,TGFB1,NFKB1,MAPK14,TWIST1,SOX9,ACTN4,KRAS,XRCC1,MAPK3,PIK3CA,CDH2,TP53,RHOB,EGFR,ATM,CLDN1,NOS3,ANGPTL4,MGMT,EIF2AK3,FOSL1,CASP3,MMP1,PLEC,HSPA5,NOS2,CASP9,SMAD3,ATF4,CAV1,PPL,MAPT,PTK2,SMAD4,ATG7,FYN,TJP1,CASP8,MYLK,MTOR,RGS7,ACTA1,PARP1,PTEN,MMP9,PLAU,SRC,GSN,XRCC5,GRB2,JUP,BAD,MAPK8,ITGB1,NFE2L2,MAP2K7,BCL2,CDKN1A,RHOA,RAF1,BRAF,CDK5,TRPM1,HIF1A,AKT1,ITGB3,ACTG1,NOS1,YAP1…
GO:0051239	Regulation of multicellular organismal process	122	2749	0.47	1.41	9.56e-28	9606.ENSP00000020945,9606.ENSP00000070846,9606.ENSP00000172229,9606.ENSP00000211998,9606.ENSP00000215832,9606.ENSP00000216037,9606.ENSP00000217289,9606.ENSP00000218388,9606.ENSP00000219070,9606.ENSP00000221930,9606.ENSP00000222390,9606.ENSP00000225655,9606.ENSP00000226218,9606.ENSP00000226574,9606.ENSP00000228841,9606.ENSP00000229795,9606.ENSP00000235382,9606.ENSP00000239940,9606.ENSP00000242261,…	SNAI2,PKP2,NGFR,VCL,MAPK1,XBP1,FERMT1,TIMP1,MMP2,TGFB1,HGF,PFN1,VTN,NFKB1,MYL2,MAPK14,RGS2,PFN2,TWIST1,SNAI1,SOX9,VIL1,GFAP,KRAS,APC,ITGAV,SMAD2,MAP2K2,MAPK3,CLASP1,KDR,PIK3CA,HDAC4,STAT3,EGF,ERBB3,IQGAP1,TP53,ERBB2,RHOB,EGFR,WNT1,NOS3,MAPRE2,AXL,ANGPTL4,MAP2K1,CTNNA1,SMAD1,EIF2AK3,KRT17,MET,ROCK2,NOS2,POU3F2,SMAD3,BSG,WASF3,LIMK1,ATF4,PLS1,EZR,CAV1,MAPT,PTK2,SMAD4,ERBB4,NF2,FN1,TJP1,RAC1,DYNC1H1…
GO:0048729	Tissue morphogenesis	58	565	0.84	2.62	1.49e-27	9606.ENSP00000020945,9606.ENSP00000070846,9606.ENSP00000172229,9606.ENSP00000211998,9606.ENSP00000219070,9606.ENSP00000221930,9606.ENSP00000224784,9606.ENSP00000225655,9606.ENSP00000228841,9606.ENSP00000242261,9606.ENSP00000244050,9606.ENSP00000245479,9606.ENSP00000245932,9606.ENSP00000256078,9606.ENSP00000262160,9606.ENSP00000263923,9606.ENSP00000265171,9606.ENSP00000272233,9606.ENSP00000275493,…	SNAI2,PKP2,NGFR,VCL,MMP2,TGFB1,ACTA2,PFN1,MYL2,TWIST1,SNAI1,SOX9,VASP,KRAS,SMAD2,KDR,EGF,RHOB,EGFR,PAK1,WNT1,NOS3,SMAD1,KRT17,CASP3,SYNE4,MET,SMAD3,BSG,SMAD4,ERBB4,NF2,MSN,MYLK,OPA1,ACTA1,FLNA,SRC,PODXL,DSP,GRB2,ITGB1,SOX10,BCL2,ACTG2,CD44,RHOA,FGFR2,CAMSAP3,HIF1A,ITGB3,ACTG1,YAP1,FGF1,ACTB,CTNNB1,CDC42,NOTCH1
GO:0051247	Positive regulation of protein metabolic process	90	1512	0.6	1.78	1.55e-27	9606.ENSP00000020945,9606.ENSP00000172229,9606.ENSP00000215832,9606.ENSP00000216037,9606.ENSP00000216181,9606.ENSP00000217244,9606.ENSP00000221930,9606.ENSP00000222390,9606.ENSP00000226218,9606.ENSP00000239940,9606.ENSP00000245479,9606.ENSP00000256078,9606.ENSP00000257430,9606.ENSP00000261735,9606.ENSP00000262948,9606.ENSP00000263025,9606.ENSP00000263317,9606.ENSP00000263923,9606.ENSP00000263967,…	SNAI2,NGFR,MAPK1,XBP1,MYH9,CSNK2A1,TGFB1,HGF,VTN,PFN2,SOX9,KRAS,APC,ERP29,MAP2K2,MAPK3,NOX4,KDR,PIK3CA,HDAC4,STAT3,CASP6,EGF,ERBB3,IQGAP1,TP53,ERBB2,EGFR,PAK1,ATM,FGFR4,WNT1,MAP2K1,EIF2AK3,KRT17,CASP3,ROCK2,HSPA5,CASP9,SMAD3,EZR,CAV1,FGFR3,LIMK2,MAPT,PTK2,SMAD4,ERBB4,ATG7,FYN,FN1,RAC1,CASP8,MAP3K5,MSN,MTOR,KIF14,PRKAA2,PTEN,MMP9,SRC,GSN,HDAC6,XRCC5,BCL2L11,KEAP1,BAD,MAPK8,NFE2L2,MAP2K7,BCL2,CDKN1…
GO:1901700	Response to oxygen-containing compound	91	1547	0.59	1.76	1.55e-27	9606.ENSP00000172229,9606.ENSP00000215832,9606.ENSP00000216037,9606.ENSP00000216714,9606.ENSP00000218388,9606.ENSP00000219070,9606.ENSP00000221930,9606.ENSP00000226574,9606.ENSP00000229795,9606.ENSP00000235382,9606.ENSP00000245479,9606.ENSP00000257192,9606.ENSP00000257430,9606.ENSP00000260302,9606.ENSP00000261769,9606.ENSP00000262160,9606.ENSP00000262887,9606.ENSP00000263025,9606.ENSP00000263317,…	NGFR,MAPK1,XBP1,APEX1,TIMP1,MMP2,TGFB1,NFKB1,MAPK14,RGS2,SOX9,DSG1,APC,MMP13,CDH1,SMAD2,XRCC1,MAPK3,NOX4,PIK3CA,STAT3,PXN,TP53,RHOB,EGFR,ATM,WNT1,CLDN1,NOS3,AXL,MGMT,CTNNA1,FOSL1,CASP3,ROCK2,PLEC,HSPA5,NOS2,CASP9,BSG,ATF4,EZR,CAV1,MAPT,PTK2,SMAD4,FYN,TJP1,CASP8,MAP3K5,MSN,CLDN7,ZEB1,MTOR,RGS7,PARP1,FLNA,PRKAA2,MMP9,SRC,HDAC6,XRCC5,GRB2,BCL2L11,JUP,BAD,RGS19,MAPK8,SOX10,NFE2L2,MAP2K7,BCL2,ROCK1,IG…
GO:1902531	Regulation of intracellular signal transduction	96	1726	0.57	1.69	1.55e-27	9606.ENSP00000020945,9606.ENSP00000215832,9606.ENSP00000216037,9606.ENSP00000221930,9606.ENSP00000222390,9606.ENSP00000224784,9606.ENSP00000229795,9606.ENSP00000235382,9606.ENSP00000242261,9606.ENSP00000244050,9606.ENSP00000245479,9606.ENSP00000252699,9606.ENSP00000256078,9606.ENSP00000261023,9606.ENSP00000261735,9606.ENSP00000262948,9606.ENSP00000263025,9606.ENSP00000263317,9606.ENSP00000263923,…	SNAI2,MAPK1,XBP1,TGFB1,HGF,ACTA2,MAPK14,RGS2,TWIST1,SNAI1,SOX9,ACTN4,KRAS,ITGAV,ERP29,MAP2K2,MAPK3,NOX4,KDR,PIK3CA,EGF,ERBB3,IQGAP1,CDH2,TP53,ERBB2,EGFR,PAK1,ATM,FGFR4,MAPRE2,AXL,MAP2K1,EIF2AK3,MET,ROCK2,EZR,CAV1,FGFR3,MAPT,PTK2,SMAD4,ERBB4,NF2,FYN,FN1,RAC1,CASP8,MAP3K5,MTOR,OPA1,PARP1,KIF14,MCL1,FLNA,STMN3,PRKAA2,PTEN,MMP9,VDAC2,SRC,TMSB4X,ARHGAP5,GRB2,INF2,BCL2L11,BAD,ITGB1,NFE2L2,MAP2K7,BCL2,R…
GO:0045937	Positive regulation of phosphate metabolic process	71	912	0.72	2.16	1.93e-27	9606.ENSP00000215832,9606.ENSP00000216037,9606.ENSP00000221930,9606.ENSP00000222390,9606.ENSP00000226218,9606.ENSP00000239940,9606.ENSP00000245479,9606.ENSP00000256078,9606.ENSP00000261735,9606.ENSP00000262948,9606.ENSP00000263025,9606.ENSP00000263317,9606.ENSP00000263923,9606.ENSP00000263967,9606.ENSP00000265171,9606.ENSP00000267101,9606.ENSP00000268182,9606.ENSP00000269305,9606.ENSP00000269571,…	MAPK1,XBP1,TGFB1,HGF,VTN,PFN2,SOX9,KRAS,ERP29,MAP2K2,MAPK3,NOX4,KDR,PIK3CA,EGF,ERBB3,IQGAP1,TP53,ERBB2,EGFR,PAK1,ATM,FGFR4,WNT1,NOS3,AXL,MAP2K1,MET,ROCK2,NOS2,SMAD3,CAV1,FGFR3,LIMK2,MAPT,PTK2,SMAD4,ERBB4,FYN,RAC1,MAP3K5,MTOR,KIF14,PRKAA2,MMP9,SRC,HDAC6,TMSB4X,XRCC5,BAD,MAP2K7,BCL2,ROCK1,CDKN1A,MARK2,IGF2,FGFR1,CD44,RHOA,ERN1,RAF1,FGFR2,BRAF,CDK5,HIF1A,AKT1,ITGB3,NOS1,FGF1,CDC42,FAS
GO:0070848	Response to growth factor	55	503	0.86	2.71	2.76e-27	9606.ENSP00000020945,9606.ENSP00000172229,9606.ENSP00000215832,9606.ENSP00000216037,9606.ENSP00000221930,9606.ENSP00000222390,9606.ENSP00000229795,9606.ENSP00000242261,9606.ENSP00000245479,9606.ENSP00000248444,9606.ENSP00000262160,9606.ENSP00000263025,9606.ENSP00000263923,9606.ENSP00000263967,9606.ENSP00000264657,9606.ENSP00000267257,9606.ENSP00000268182,9606.ENSP00000269305,9606.ENSP00000269571,…	SNAI2,NGFR,MAPK1,XBP1,TGFB1,HGF,MAPK14,TWIST1,SOX9,VIL1,SMAD2,MAPK3,KDR,PIK3CA,STAT3,PXN,IQGAP1,TP53,ERBB2,EGFR,FGFR4,CLDN1,SMAD1,CASP3,ROCK2,HSPA5,SMAD3,CAV1,FGFR3,MAPT,PTK2,SMAD4,ERBB4,FYN,ZEB1,PARP1,SRC,HDAC6,GRB2,WASF1,ROCK1,FGFR1,CD44,ERN1,RAF1,FGFR2,SMAD5,DDIT3,AKT1,ITGB3,NOS1,FGF1,CTNNB1,RDX,NOTCH1
GO:0009893	Positive regulation of metabolic process	144	3847	0.4	1.22	9.96e-27	9606.ENSP00000020945,9606.ENSP00000172229,9606.ENSP00000215832,9606.ENSP00000216037,9606.ENSP00000216181,9606.ENSP00000216714,9606.ENSP00000217244,9606.ENSP00000217289,9606.ENSP00000221930,9606.ENSP00000222390,9606.ENSP00000223023,9606.ENSP00000224784,9606.ENSP00000226218,9606.ENSP00000226574,9606.ENSP00000229795,9606.ENSP00000239940,9606.ENSP00000242261,9606.ENSP00000244050,9606.ENSP00000245479,…	SNAI2,NGFR,MAPK1,XBP1,MYH9,APEX1,CSNK2A1,FERMT1,TGFB1,HGF,WASL,ACTA2,VTN,NFKB1,MAPK14,PFN2,TWIST1,SNAI1,SOX9,ACTN4,KRAS,APC,ERP29,CDH1,SMAD2,XRCC1,MAP2K2,MAPK3,NOX4,KDR,PKP1,PIK3CA,HDAC4,STAT3,CASP6,EGF,ERBB3,IQGAP1,TP53,ERBB2,EGFR,PAK1,ATM,FGFR4,WNT1,NOS3,AXL,MGMT,MAP2K1,SMAD1,EIF2AK3,KRT17,FOSL1,CASP3,MET,ROCK2,HSPA5,NOS2,POU3F2,CASP9,PKP3,SMAD3,BSG,ATF4,EZR,CAV1,RHOG,FGFR3,LIMK2,MAPT,PTK2,SMAD…
GO:0009987	Cellular process	290	14826	0.12	0.69	1.07e-26	9606.ENSP00000020945,9606.ENSP00000070846,9606.ENSP00000172229,9606.ENSP00000205557,9606.ENSP00000206262,9606.ENSP00000211998,9606.ENSP00000215832,9606.ENSP00000216037,9606.ENSP00000216181,9606.ENSP00000216714,9606.ENSP00000217244,9606.ENSP00000217289,9606.ENSP00000218388,9606.ENSP00000219070,9606.ENSP00000219431,9606.ENSP00000221930,9606.ENSP00000222390,9606.ENSP00000223023,9606.ENSP00000224784,…	SNAI2,PKP2,NGFR,ABCC6,RGS17,VCL,MAPK1,XBP1,MYH9,APEX1,CSNK2A1,FERMT1,TIMP1,MMP2,MPG,TGFB1,HGF,WASL,ACTA2,PFN1,VTN,NFKB1,MYL2,MAPK14,TMSB10,RGS2,PFN2,TWIST1,SNAI1,SOX9,VASP,VIL1,TMOD2,TUBG1,ACTN4,GFAP,KRAS,DSG1,APC,TMOD1,MMP13,KIF11,ITGAV,ERP29,CDH1,SMAD2,XRCC1,MAP2K2,MAPK3,CAPZA1,NOX4,CLASP1,CAPG,KDR,KIF1B,PKP1,PIK3CA,TUBB4A,HDAC4,STAT3,CASP6,EGF,ERBB3,PXN,IQGAP1,CDH2,TP53,ERBB2,RHOB,EGFR,PAK1,AT…
GO:0009967	Positive regulation of signal transduction	89	1525	0.59	1.74	1.27e-26	9606.ENSP00000172229,9606.ENSP00000216037,9606.ENSP00000217244,9606.ENSP00000217289,9606.ENSP00000221930,9606.ENSP00000222390,9606.ENSP00000224784,9606.ENSP00000226218,9606.ENSP00000226574,9606.ENSP00000245479,9606.ENSP00000249700,9606.ENSP00000252699,9606.ENSP00000256078,9606.ENSP00000261023,9606.ENSP00000261735,9606.ENSP00000262160,9606.ENSP00000262948,9606.ENSP00000263025,9606.ENSP00000263317,…	NGFR,XBP1,CSNK2A1,FERMT1,TGFB1,HGF,ACTA2,VTN,NFKB1,SOX9,TMOD2,ACTN4,KRAS,ITGAV,ERP29,SMAD2,MAP2K2,MAPK3,NOX4,KDR,PIK3CA,STAT3,EGF,ERBB3,IQGAP1,CDH2,TP53,ERBB2,EGFR,PAK1,ATM,FGFR4,WNT1,NOS3,MAPRE2,AXL,MAP2K1,CTNNA1,MET,ROCK2,SMAD3,CAV1,FGFR3,PTK2,SMAD4,ERBB4,FYN,FN1,RAC1,CASP8,MAP3K5,MACF1,PARP1,ATF6,MCL1,FLNA,PTEN,MMP9,SRC,WASF1,BCL2L11,JUP,BAD,ITGB1,MAP2K7,ROCK1,IGF2,FGFR1,RGS4,CD44,RHOA,ERN1,RA…
GO:0022603	Regulation of anatomical structure morphogenesis	70	920	0.71	2.11	1.79e-26	9606.ENSP00000020945,9606.ENSP00000172229,9606.ENSP00000216037,9606.ENSP00000216181,9606.ENSP00000221930,9606.ENSP00000222390,9606.ENSP00000242261,9606.ENSP00000245479,9606.ENSP00000248444,9606.ENSP00000252699,9606.ENSP00000262948,9606.ENSP00000263710,9606.ENSP00000263923,9606.ENSP00000264657,9606.ENSP00000265171,9606.ENSP00000269141,9606.ENSP00000269571,9606.ENSP00000272233,9606.ENSP00000278568,…	SNAI2,NGFR,XBP1,MYH9,TGFB1,HGF,TWIST1,SOX9,VIL1,ACTN4,MAP2K2,CLASP1,KDR,STAT3,EGF,CDH2,ERBB2,RHOB,PAK1,FMNL2,ARPC2,NOS3,ANGPTL4,MAP2K1,SMAD1,ROCK2,POU3F2,SYNE3,WASF3,LIMK1,EZR,RHOG,MAPT,PTK2,FYN,FN1,TJP1,RAC1,ARPIN,MSN,MAP2,MYH10,MACF1,FLNA,PTEN,SRC,DIAPH1,INF2,JUP,ITGB1,NFE2L2,ROCK1,MARK2,CD44,RHOA,PRKCA,CLDN4,FGFR2,BRAF,CDK5,HIF1A,DNM1L,ITGB3,STIM1,FGF1,SPTA1,CTNNB1,RDX,CDC42,NOTCH1
GO:0010604	Positive regulation of macromolecule metabolic process	137	3533	0.41	1.26	1.90e-26	9606.ENSP00000020945,9606.ENSP00000172229,9606.ENSP00000215832,9606.ENSP00000216037,9606.ENSP00000216181,9606.ENSP00000216714,9606.ENSP00000217244,9606.ENSP00000217289,9606.ENSP00000221930,9606.ENSP00000222390,9606.ENSP00000223023,9606.ENSP00000224784,9606.ENSP00000226218,9606.ENSP00000226574,9606.ENSP00000229795,9606.ENSP00000239940,9606.ENSP00000242261,9606.ENSP00000244050,9606.ENSP00000245479,…	SNAI2,NGFR,MAPK1,XBP1,MYH9,APEX1,CSNK2A1,FERMT1,TGFB1,HGF,WASL,ACTA2,VTN,NFKB1,MAPK14,PFN2,TWIST1,SNAI1,SOX9,ACTN4,KRAS,APC,ERP29,CDH1,SMAD2,XRCC1,MAP2K2,MAPK3,NOX4,KDR,PKP1,PIK3CA,HDAC4,STAT3,CASP6,EGF,ERBB3,IQGAP1,TP53,ERBB2,EGFR,PAK1,ATM,FGFR4,WNT1,NOS3,MGMT,MAP2K1,SMAD1,EIF2AK3,KRT17,FOSL1,CASP3,MET,ROCK2,HSPA5,NOS2,POU3F2,CASP9,PKP3,SMAD3,BSG,ATF4,EZR,CAV1,RHOG,FGFR3,LIMK2,MAPT,PTK2,SMAD4,ER…
GO:0051173	Positive regulation of nitrogen compound metabolic process	129	3166	0.43	1.31	2.28e-26	9606.ENSP00000020945,9606.ENSP00000172229,9606.ENSP00000215832,9606.ENSP00000216037,9606.ENSP00000216181,9606.ENSP00000216714,9606.ENSP00000217244,9606.ENSP00000221930,9606.ENSP00000222390,9606.ENSP00000223023,9606.ENSP00000226218,9606.ENSP00000226574,9606.ENSP00000229795,9606.ENSP00000239940,9606.ENSP00000242261,9606.ENSP00000244050,9606.ENSP00000245479,9606.ENSP00000252699,9606.ENSP00000256078,…	SNAI2,NGFR,MAPK1,XBP1,MYH9,APEX1,CSNK2A1,TGFB1,HGF,WASL,VTN,NFKB1,MAPK14,PFN2,TWIST1,SNAI1,SOX9,ACTN4,KRAS,APC,ERP29,CDH1,SMAD2,XRCC1,MAP2K2,MAPK3,NOX4,KDR,PIK3CA,HDAC4,STAT3,CASP6,EGF,ERBB3,IQGAP1,TP53,ERBB2,EGFR,PAK1,ATM,FGFR4,WNT1,NOS3,MGMT,MAP2K1,SMAD1,EIF2AK3,KRT17,FOSL1,CASP3,MET,ROCK2,HSPA5,NOS2,POU3F2,CASP9,SMAD3,ATF4,EZR,CAV1,RHOG,FGFR3,LIMK2,MAPT,PTK2,SMAD4,ERBB4,ATG7,FYN,FN1,RAC1,CASP8…
GO:0051716	Cellular response to stimulus	189	6357	0.3	1.0	2.67e-26	9606.ENSP00000020945,9606.ENSP00000172229,9606.ENSP00000206262,9606.ENSP00000215832,9606.ENSP00000216037,9606.ENSP00000216181,9606.ENSP00000216714,9606.ENSP00000217244,9606.ENSP00000217289,9606.ENSP00000218388,9606.ENSP00000219070,9606.ENSP00000219431,9606.ENSP00000221930,9606.ENSP00000222390,9606.ENSP00000226574,9606.ENSP00000229795,9606.ENSP00000235382,9606.ENSP00000242261,9606.ENSP00000244050,…	SNAI2,NGFR,RGS17,MAPK1,XBP1,MYH9,APEX1,CSNK2A1,FERMT1,TIMP1,MMP2,MPG,TGFB1,HGF,NFKB1,MAPK14,RGS2,TWIST1,SNAI1,SOX9,VIL1,ACTN4,GFAP,KRAS,APC,ITGAV,CDH1,SMAD2,XRCC1,MAP2K2,MAPK3,NOX4,KDR,PKP1,PIK3CA,STAT3,CASP6,EGF,ERBB3,PXN,IQGAP1,TP53,ERBB2,RHOB,EGFR,PAK1,ATM,FGFR4,WNT1,CLDN1,RGS20,NOS3,AXL,MGMT,MAP2K1,CTNNA1,SMAD1,EIF2AK3,DST,FOSL1,CASP3,TLN1,MET,ROCK2,TUBB3,MMP1,PLEC,HSPA5,NOS2,POU3F2,CASP9,SMA…
GO:0007399	Nervous system development	106	2188	0.51	1.5	3.10e-26	9606.ENSP00000172229,9606.ENSP00000211998,9606.ENSP00000215832,9606.ENSP00000216037,9606.ENSP00000219070,9606.ENSP00000221930,9606.ENSP00000223023,9606.ENSP00000225655,9606.ENSP00000226218,9606.ENSP00000235382,9606.ENSP00000242261,9606.ENSP00000245479,9606.ENSP00000245932,9606.ENSP00000249700,9606.ENSP00000253408,9606.ENSP00000256078,9606.ENSP00000257430,9606.ENSP00000261769,9606.ENSP00000262887,…	NGFR,VCL,MAPK1,XBP1,MMP2,TGFB1,WASL,PFN1,VTN,RGS2,TWIST1,SOX9,VASP,TMOD2,GFAP,KRAS,APC,CDH1,XRCC1,MAPK3,CAPG,HDAC4,STAT3,EGF,ERBB3,IQGAP1,CDH2,TP53,ERBB2,EGFR,PAK1,ATM,WNT1,CLDN1,AXL,MAP2K1,CTNNA1,SMAD1,CASP3,MET,TUBB3,SPAST,PLEC,HSPA5,POU3F2,BSG,WASF3,LIMK1,ATF4,PLS1,RHOG,MAPT,PTK2,SMAD4,ERBB4,NF2,FYN,FN1,RAC1,SYNE2,MAP2,ZEB1,MTOR,OPA1,RGS7,ENAH,KIF14,NES,INA,STMN3,PTEN,SRC,GSN,CTTN,HDAC6,PAX3,X…
GO:0009611	Response to wounding	51	444	0.88	2.75	4.35e-26	9606.ENSP00000211998,9606.ENSP00000216181,9606.ENSP00000218388,9606.ENSP00000219070,9606.ENSP00000221930,9606.ENSP00000229795,9606.ENSP00000253408,9606.ENSP00000262160,9606.ENSP00000263923,9606.ENSP00000263967,9606.ENSP00000267101,9606.ENSP00000269571,9606.ENSP00000278568,9606.ENSP00000293549,9606.ENSP00000295522,9606.ENSP00000301178,9606.ENSP00000304669,9606.ENSP00000307959,9606.ENSP00000311032,…	VCL,MYH9,TIMP1,MMP2,TGFB1,MAPK14,GFAP,SMAD2,KDR,PIK3CA,ERBB3,ERBB2,PAK1,WNT1,CLDN1,AXL,CTNNA1,DST,CASP3,TLN1,PLEC,SMAD3,PPL,SMAD4,FN1,RAC1,MAP3K5,MACF1,FLNA,PLAU,SRC,WAS,DSP,ITGB1,MAP2K7,BCL2,CDKN1A,CD44,RHOA,RAF1,FGFR2,CDK5,HIF1A,DDIT3,ITGB3,ACTG1,EVPL,YAP1,FGF1,EPPK1,ACTB
GO:0042127	Regulation of cell population proliferation	92	1669	0.57	1.65	5.89e-26	9606.ENSP00000020945,9606.ENSP00000172229,9606.ENSP00000215832,9606.ENSP00000216037,9606.ENSP00000217244,9606.ENSP00000217289,9606.ENSP00000218388,9606.ENSP00000219070,9606.ENSP00000221930,9606.ENSP00000229795,9606.ENSP00000242261,9606.ENSP00000245479,9606.ENSP00000253408,9606.ENSP00000256078,9606.ENSP00000257430,9606.ENSP00000261023,9606.ENSP00000262160,9606.ENSP00000263025,9606.ENSP00000263317,…	SNAI2,NGFR,MAPK1,XBP1,CSNK2A1,FERMT1,TIMP1,MMP2,TGFB1,MAPK14,TWIST1,SOX9,GFAP,KRAS,APC,ITGAV,SMAD2,MAPK3,NOX4,KDR,PIK3CA,HDAC4,STAT3,EGF,ERBB3,CDH2,TP53,ERBB2,EGFR,PAK1,ATM,FGFR4,WNT1,CLDN1,NOS3,MAP2K1,CTNNA1,SMAD1,FOSL1,CASP3,NOS2,POU3F2,SMAD3,CAV1,RHOG,FGFR3,PTK2,SMAD4,ERBB4,NF2,FN1,TJP1,MAP3K5,CLDN7,ZEB1,KIF14,NES,NRAS,PTEN,MMP9,PLAU,SRC,IL2RA,XRCC5,JUP,BAD,ITGB1,SOX10,BCL2,CDKN1A,MITF,IGF2,FG…
GO:0051246	Regulation of protein metabolic process	116	2622	0.47	1.39	5.89e-26	9606.ENSP00000020945,9606.ENSP00000172229,9606.ENSP00000215832,9606.ENSP00000216037,9606.ENSP00000216181,9606.ENSP00000217244,9606.ENSP00000218388,9606.ENSP00000221930,9606.ENSP00000222390,9606.ENSP00000226218,9606.ENSP00000226574,9606.ENSP00000235382,9606.ENSP00000239940,9606.ENSP00000242261,9606.ENSP00000245479,9606.ENSP00000248444,9606.ENSP00000253408,9606.ENSP00000256078,9606.ENSP00000257430,…	SNAI2,NGFR,MAPK1,XBP1,MYH9,CSNK2A1,TIMP1,TGFB1,HGF,VTN,NFKB1,RGS2,PFN2,TWIST1,SOX9,VIL1,GFAP,KRAS,APC,ITGAV,ERP29,CDH1,XRCC1,MAP2K2,MAPK3,NOX4,KDR,PIK3CA,HDAC4,STAT3,CASP6,EGF,ERBB3,IQGAP1,TP53,ERBB2,EGFR,PAK1,ATM,FGFR4,WNT1,MGMT,MAP2K1,EIF2AK3,KRT17,CASP3,ROCK2,PLEC,HSPA5,NOS2,CASP9,SMAD3,LIMK1,ATF4,EZR,CAV1,FGFR3,LIMK2,MAPT,PTK2,SMAD4,ERBB4,NF2,ATG7,FYN,FN1,OCLN,RAC1,CASP8,MAP3K5,MSN,MTOR,KIF14…
GO:0042327	Positive regulation of phosphorylation	66	826	0.73	2.17	5.99e-26	9606.ENSP00000215832,9606.ENSP00000216037,9606.ENSP00000221930,9606.ENSP00000222390,9606.ENSP00000226218,9606.ENSP00000239940,9606.ENSP00000245479,9606.ENSP00000256078,9606.ENSP00000261735,9606.ENSP00000262948,9606.ENSP00000263025,9606.ENSP00000263317,9606.ENSP00000263923,9606.ENSP00000263967,9606.ENSP00000265171,9606.ENSP00000267101,9606.ENSP00000268182,9606.ENSP00000269305,9606.ENSP00000269571,…	MAPK1,XBP1,TGFB1,HGF,VTN,PFN2,SOX9,KRAS,ERP29,MAP2K2,MAPK3,NOX4,KDR,PIK3CA,EGF,ERBB3,IQGAP1,TP53,ERBB2,EGFR,PAK1,ATM,FGFR4,WNT1,AXL,MAP2K1,MET,ROCK2,CAV1,FGFR3,LIMK2,MAPT,PTK2,SMAD4,ERBB4,FYN,RAC1,MAP3K5,MTOR,KIF14,PRKAA2,MMP9,SRC,HDAC6,XRCC5,BAD,MAP2K7,BCL2,CDKN1A,MARK2,IGF2,FGFR1,CD44,RHOA,ERN1,RAF1,FGFR2,BRAF,CDK5,HIF1A,AKT1,ITGB3,NOS1,FGF1,CDC42,FAS
GO:0045216	Cell-cell junction organization	36	174	1.14	3.74	1.14e-25	9606.ENSP00000020945,9606.ENSP00000070846,9606.ENSP00000211998,9606.ENSP00000221930,9606.ENSP00000257192,9606.ENSP00000257430,9606.ENSP00000261769,9606.ENSP00000263946,9606.ENSP00000269141,9606.ENSP00000295522,9606.ENSP00000299339,9606.ENSP00000304669,9606.ENSP00000316029,9606.ENSP00000323856,9606.ENSP00000331678,9606.ENSP00000332973,9606.ENSP00000344666,9606.ENSP00000347379,9606.ENSP00000348416,…	SNAI2,PKP2,VCL,TGFB1,DSG1,APC,CDH1,PKP1,CDH2,CLDN1,CLDN10,CTNNA1,TLN1,PLEC,PKP3,SMAD3,NF2,OCLN,TJP1,CLDN7,FLNA,SRC,DSP,FSCN1,PKP4,JUP,CTNND1,RHOA,PRKCA,CLDN4,CAMSAP3,TLN2,ACTG1,ACTB,CTNNB1,CDC42
GO:0045595	Regulation of cell differentiation	89	1582	0.57	1.67	1.42e-25	9606.ENSP00000020945,9606.ENSP00000070846,9606.ENSP00000211998,9606.ENSP00000215832,9606.ENSP00000216037,9606.ENSP00000221930,9606.ENSP00000222390,9606.ENSP00000226574,9606.ENSP00000229795,9606.ENSP00000235382,9606.ENSP00000242261,9606.ENSP00000244050,9606.ENSP00000245479,9606.ENSP00000252699,9606.ENSP00000253408,9606.ENSP00000256078,9606.ENSP00000257430,9606.ENSP00000261023,9606.ENSP00000262160,…	SNAI2,PKP2,VCL,MAPK1,XBP1,TGFB1,HGF,NFKB1,MAPK14,RGS2,TWIST1,SNAI1,SOX9,ACTN4,GFAP,KRAS,APC,ITGAV,SMAD2,MAP2K2,CLASP1,KDR,HDAC4,STAT3,TP53,ERBB2,EGFR,WNT1,ARPC2,AXL,MAP2K1,CTNNA1,SMAD1,ROCK2,POU3F2,SMAD3,LIMK1,ATF4,CAV1,MAPT,PTK2,SMAD4,NF2,FN1,RAC1,CASP8,MAP3K5,MAP2,ZEB1,MTOR,MACF1,PARP1,KIF14,FLNA,PTEN,MMP9,HDAC6,IL2RA,TMSB4X,XRCC5,KEAP1,BAD,ITGB1,SOX10,NFE2L2,BCL2,ROCK1,MITF,IGF2,FGFR1,RGS4,RHO…
GO:0010647	Positive regulation of cell communication	92	1693	0.56	1.63	1.53e-25	9606.ENSP00000172229,9606.ENSP00000215832,9606.ENSP00000216037,9606.ENSP00000217244,9606.ENSP00000217289,9606.ENSP00000221930,9606.ENSP00000222390,9606.ENSP00000224784,9606.ENSP00000226218,9606.ENSP00000226574,9606.ENSP00000245479,9606.ENSP00000249700,9606.ENSP00000252699,9606.ENSP00000253408,9606.ENSP00000256078,9606.ENSP00000261023,9606.ENSP00000261735,9606.ENSP00000262160,9606.ENSP00000262948,…	NGFR,MAPK1,XBP1,CSNK2A1,FERMT1,TGFB1,HGF,ACTA2,VTN,NFKB1,SOX9,TMOD2,ACTN4,GFAP,KRAS,ITGAV,ERP29,SMAD2,MAP2K2,MAPK3,NOX4,KDR,PIK3CA,STAT3,EGF,ERBB3,IQGAP1,CDH2,TP53,ERBB2,EGFR,PAK1,ATM,FGFR4,WNT1,NOS3,MAPRE2,AXL,MAP2K1,CTNNA1,MET,ROCK2,SMAD3,CAV1,FGFR3,PTK2,SMAD4,ERBB4,FYN,FN1,RAC1,CASP8,MAP3K5,MACF1,PARP1,ATF6,MCL1,FLNA,PTEN,MMP9,SRC,WASF1,BCL2L11,JUP,BAD,ITGB1,MAP2K7,ROCK1,IGF2,FGFR1,RGS4,CD44,R…
GO:0050794	Regulation of cellular process	253	11025	0.19	0.8	1.57e-25	9606.ENSP00000020945,9606.ENSP00000070846,9606.ENSP00000172229,9606.ENSP00000206262,9606.ENSP00000211998,9606.ENSP00000215832,9606.ENSP00000216037,9606.ENSP00000216181,9606.ENSP00000216714,9606.ENSP00000217244,9606.ENSP00000217289,9606.ENSP00000218388,9606.ENSP00000219070,9606.ENSP00000221930,9606.ENSP00000222390,9606.ENSP00000223023,9606.ENSP00000224784,9606.ENSP00000225655,9606.ENSP00000226218,…	SNAI2,PKP2,NGFR,RGS17,VCL,MAPK1,XBP1,MYH9,APEX1,CSNK2A1,FERMT1,TIMP1,MMP2,TGFB1,HGF,WASL,ACTA2,PFN1,VTN,NFKB1,MYL2,MAPK14,TMSB10,RGS2,PFN2,TWIST1,SNAI1,SOX9,VASP,VIL1,TMOD2,ACTN4,GFAP,KRAS,APC,TMOD1,KIF11,ITGAV,ERP29,CDH1,MTUS1,SMAD2,XRCC1,MAP2K2,MAPK3,CAPZA1,NOX4,CLASP1,CAPG,KDR,PKP1,PIK3CA,TUBB4A,HDAC4,STAT3,CASP6,EGF,ERBB3,PXN,IQGAP1,CDH2,TP53,ERBB2,RHOB,EGFR,PAK1,ATM,ATG3,VILL,FGFR4,WNT1,TMOD…
GO:0072359	Circulatory system development	68	901	0.7	2.07	1.72e-25	9606.ENSP00000020945,9606.ENSP00000070846,9606.ENSP00000172229,9606.ENSP00000215832,9606.ENSP00000216037,9606.ENSP00000216181,9606.ENSP00000219070,9606.ENSP00000221930,9606.ENSP00000224784,9606.ENSP00000228841,9606.ENSP00000229795,9606.ENSP00000242261,9606.ENSP00000244050,9606.ENSP00000245479,9606.ENSP00000261023,9606.ENSP00000262160,9606.ENSP00000262948,9606.ENSP00000263025,9606.ENSP00000263317,…	SNAI2,PKP2,NGFR,MAPK1,XBP1,MYH9,MMP2,TGFB1,ACTA2,MYL2,MAPK14,TWIST1,SNAI1,SOX9,ITGAV,SMAD2,MAP2K2,MAPK3,NOX4,KDR,PIK3CA,EGF,ERBB3,CDH2,TP53,ERBB2,RHOB,ATM,NOS3,ANGPTL4,MAP2K1,SMAD1,EIF2AK3,SH3PXD2B,FOSL1,CASP3,ROCK2,PLEC,SMAD3,BSG,CAV1,PTK2,SMAD4,ERBB4,FN1,CASP8,MYLK,MTOR,FLNA,PTEN,DSP,ITGB1,ROCK1,CDKN1A,PRKCA,FGFR2,HIF1A,SMAD5,DDIT3,AKT1,ITGB3,ACTG1,YAP1,FGF1,WASF2,CTNNB1,CDC42,NOTCH1
GO:0023056	Positive regulation of signaling	92	1698	0.56	1.62	1.81e-25	9606.ENSP00000172229,9606.ENSP00000215832,9606.ENSP00000216037,9606.ENSP00000217244,9606.ENSP00000217289,9606.ENSP00000221930,9606.ENSP00000222390,9606.ENSP00000224784,9606.ENSP00000226218,9606.ENSP00000226574,9606.ENSP00000245479,9606.ENSP00000249700,9606.ENSP00000252699,9606.ENSP00000253408,9606.ENSP00000256078,9606.ENSP00000261023,9606.ENSP00000261735,9606.ENSP00000262160,9606.ENSP00000262948,…	NGFR,MAPK1,XBP1,CSNK2A1,FERMT1,TGFB1,HGF,ACTA2,VTN,NFKB1,SOX9,TMOD2,ACTN4,GFAP,KRAS,ITGAV,ERP29,SMAD2,MAP2K2,MAPK3,NOX4,KDR,PIK3CA,STAT3,EGF,ERBB3,IQGAP1,CDH2,TP53,ERBB2,EGFR,PAK1,ATM,FGFR4,WNT1,NOS3,MAPRE2,AXL,MAP2K1,CTNNA1,MET,ROCK2,SMAD3,CAV1,FGFR3,PTK2,SMAD4,ERBB4,FYN,FN1,RAC1,CASP8,MAP3K5,MACF1,PARP1,ATF6,MCL1,FLNA,PTEN,MMP9,SRC,WASF1,BCL2L11,JUP,BAD,ITGB1,MAP2K7,ROCK1,IGF2,FGFR1,RGS4,CD44,R…
GO:0035556	Intracellular signal transduction	87	1518	0.58	1.7	1.82e-25	9606.ENSP00000172229,9606.ENSP00000215832,9606.ENSP00000216037,9606.ENSP00000221930,9606.ENSP00000226574,9606.ENSP00000229795,9606.ENSP00000245479,9606.ENSP00000256078,9606.ENSP00000257430,9606.ENSP00000261023,9606.ENSP00000262160,9606.ENSP00000262948,9606.ENSP00000263025,9606.ENSP00000263923,9606.ENSP00000263967,9606.ENSP00000265164,9606.ENSP00000265171,9606.ENSP00000267101,9606.ENSP00000269305,…	NGFR,MAPK1,XBP1,TGFB1,NFKB1,MAPK14,SOX9,KRAS,APC,ITGAV,SMAD2,MAP2K2,MAPK3,KDR,PIK3CA,CASP6,EGF,ERBB3,TP53,ERBB2,RHOB,EGFR,PAK1,ATM,WNT1,NOS3,AXL,MAP2K1,SMAD1,EIF2AK3,CASP3,ROCK2,NOS2,CASP9,SMAD3,LIMK1,ATF4,EZR,CAV1,RHOG,FGFR3,SMAD4,NF2,FYN,RAC1,MAP3K5,MTOR,RGS7,MCL1,NRAS,PRKAA2,PTEN,SRC,WAS,ARHGAP5,GRB2,WASF1,BCL2L11,BAD,RGS19,MAPK8,RGS11,MAP2K7,BCL2,ROCK1,CDKN1A,MARK2,FGFR1,RHOA,ERN1,RAF1,PRKCA,…
GO:0048870	Cell motility	73	1061	0.66	1.93	2.80e-25	9606.ENSP00000020945,9606.ENSP00000216181,9606.ENSP00000217289,9606.ENSP00000219070,9606.ENSP00000221930,9606.ENSP00000222390,9606.ENSP00000226218,9606.ENSP00000242261,9606.ENSP00000244050,9606.ENSP00000248444,9606.ENSP00000257430,9606.ENSP00000261023,9606.ENSP00000263923,9606.ENSP00000263967,9606.ENSP00000267257,9606.ENSP00000268182,9606.ENSP00000269141,9606.ENSP00000272233,9606.ENSP00000275493,…	SNAI2,MYH9,FERMT1,MMP2,TGFB1,HGF,VTN,TWIST1,SNAI1,VIL1,APC,ITGAV,KDR,PIK3CA,PXN,IQGAP1,CDH2,RHOB,EGFR,PAK1,FMNL2,FGFR4,ARPC2,NOS3,AXL,MAP2K1,CTNNA1,DST,MET,PLEC,POU3F2,BSG,RHOG,PTK2,ERBB4,FYN,FN1,RAC1,SYNE2,MSN,ENAH,FLNA,PTEN,MMP9,PLAU,SRC,MAPRE1,CTTN,PODXL,FSCN1,JUP,ITGB1,SOX10,BCL2,ROCK1,SUN1,SUN2,MARK2,FGFR1,CD44,RHOA,CDK5,HIF1A,DDIT3,AKT1,ITGB3,WASF2,ZEB2,DCX,ACTB,CTNNB1,CDC42,NOTCH1
GO:0006915	Apoptotic process	72	1041	0.66	1.94	5.09e-25	9606.ENSP00000020945,9606.ENSP00000172229,9606.ENSP00000215832,9606.ENSP00000216037,9606.ENSP00000217244,9606.ENSP00000221930,9606.ENSP00000226574,9606.ENSP00000229795,9606.ENSP00000245479,9606.ENSP00000248444,9606.ENSP00000256078,9606.ENSP00000261023,9606.ENSP00000263025,9606.ENSP00000263934,9606.ENSP00000263967,9606.ENSP00000265164,9606.ENSP00000267101,9606.ENSP00000269305,9606.ENSP00000272233,…	SNAI2,NGFR,MAPK1,XBP1,CSNK2A1,TGFB1,NFKB1,MAPK14,SOX9,VIL1,KRAS,ITGAV,MAPK3,KIF1B,PIK3CA,CASP6,ERBB3,TP53,RHOB,PAK1,ATM,ATG3,AXL,ANGPTL4,CTNNA1,CASP3,HSPA5,CASP9,SMAD3,ATF4,CAV1,FGFR3,ERBB4,CASP8,MAP3K5,MTOR,OPA1,PARP1,NES,MCL1,PTEN,MMP9,VDAC2,GSN,CTTN,IL2RA,KRT18,PAX3,BCL2L11,BAD,VDAC1,MAP2K7,BCL2,ROCK1,CDKN1A,MITF,RHOA,ERN1,RAF1,PRKCA,FGFR2,MFN2,BRAF,CDK5,HIF1A,DDIT3,DNM1L,AKT1,YAP1,CTNNB1,FAS,…
GO:0060548	Negative regulation of cell death	71	1016	0.67	1.95	6.97e-25	9606.ENSP00000020945,9606.ENSP00000216037,9606.ENSP00000217244,9606.ENSP00000218388,9606.ENSP00000222390,9606.ENSP00000226574,9606.ENSP00000242261,9606.ENSP00000244050,9606.ENSP00000245479,9606.ENSP00000248444,9606.ENSP00000256078,9606.ENSP00000261023,9606.ENSP00000263923,9606.ENSP00000263967,9606.ENSP00000267101,9606.ENSP00000269305,9606.ENSP00000275493,9606.ENSP00000293549,9606.ENSP00000297494,…	SNAI2,XBP1,CSNK2A1,TIMP1,HGF,NFKB1,TWIST1,SNAI1,SOX9,VIL1,KRAS,ITGAV,KDR,PIK3CA,ERBB3,TP53,EGFR,WNT1,NOS3,AXL,ANGPTL4,MGMT,CTNNA1,CASP3,MET,HSPA5,SMAD3,ATF4,CAV1,PTK2,SMAD4,ERBB4,FYN,TJP1,CASP8,CLDN7,MTOR,OPA1,KIF14,NES,MCL1,FLNA,PRKAA2,PTEN,MMP9,VDAC2,SRC,CTTN,KRT18,VDAC1,MAPK8,ITGB1,SOX10,NFE2L2,BCL2,ROCK1,MITF,CD44,RHOA,RAF1,PRKCA,FGFR2,BRAF,CDK5,HIF1A,AKT1,ITGB3,YAP1,CTNNB1,FAS,NOTCH1
GO:0007166	Cell surface receptor signaling pathway	100	2040	0.51	1.5	7.32e-25	9606.ENSP00000020945,9606.ENSP00000172229,9606.ENSP00000215832,9606.ENSP00000216037,9606.ENSP00000216181,9606.ENSP00000217244,9606.ENSP00000217289,9606.ENSP00000219070,9606.ENSP00000221930,9606.ENSP00000222390,9606.ENSP00000229795,9606.ENSP00000244050,9606.ENSP00000245479,9606.ENSP00000248444,9606.ENSP00000252699,9606.ENSP00000257430,9606.ENSP00000261023,9606.ENSP00000262160,9606.ENSP00000263025,…	SNAI2,NGFR,MAPK1,XBP1,MYH9,CSNK2A1,FERMT1,MMP2,TGFB1,HGF,MAPK14,SNAI1,SOX9,VIL1,ACTN4,APC,ITGAV,SMAD2,MAPK3,KDR,PIK3CA,STAT3,EGF,ERBB3,PXN,IQGAP1,TP53,ERBB2,EGFR,PAK1,FGFR4,WNT1,NOS3,AXL,CTNNA1,SMAD1,EIF2AK3,DST,CASP3,TLN1,MET,TUBB3,SMAD3,BSG,LIMK1,CAV1,FGFR3,PTK2,SMAD4,ERBB4,FYN,FN1,RAC1,CASP8,MACF1,KRT19,PARP1,MCL1,FLNA,PRKAA2,PTEN,MMP9,PLAU,SRC,CTTN,IL2RA,TMSB4X,KRT18,GRB2,BCL2L11,JUP,BAD,MAPK…
GO:0016477	Cell migration	67	903	0.7	2.03	1.05e-24	9606.ENSP00000020945,9606.ENSP00000216181,9606.ENSP00000217289,9606.ENSP00000219070,9606.ENSP00000221930,9606.ENSP00000222390,9606.ENSP00000226218,9606.ENSP00000242261,9606.ENSP00000244050,9606.ENSP00000257430,9606.ENSP00000261023,9606.ENSP00000263923,9606.ENSP00000263967,9606.ENSP00000267257,9606.ENSP00000268182,9606.ENSP00000269141,9606.ENSP00000272233,9606.ENSP00000275493,9606.ENSP00000278568,…	SNAI2,MYH9,FERMT1,MMP2,TGFB1,HGF,VTN,TWIST1,SNAI1,APC,ITGAV,KDR,PIK3CA,PXN,IQGAP1,CDH2,RHOB,EGFR,PAK1,FMNL2,FGFR4,NOS3,AXL,CTNNA1,MET,PLEC,POU3F2,BSG,RHOG,PTK2,ERBB4,FYN,FN1,RAC1,SYNE2,MSN,FLNA,PTEN,MMP9,PLAU,SRC,MAPRE1,CTTN,PODXL,FSCN1,JUP,ITGB1,SOX10,BCL2,ROCK1,SUN1,SUN2,MARK2,FGFR1,CD44,RHOA,CDK5,HIF1A,DDIT3,AKT1,ITGB3,WASF2,ZEB2,DCX,CTNNB1,CDC42,NOTCH1
GO:0032271	Regulation of protein polymerization	37	204	1.08	3.44	1.07e-24	9606.ENSP00000225655,9606.ENSP00000233143,9606.ENSP00000239940,9606.ENSP00000245932,9606.ENSP00000248444,9606.ENSP00000249700,9606.ENSP00000259365,9606.ENSP00000263168,9606.ENSP00000263710,9606.ENSP00000263867,9606.ENSP00000264071,9606.ENSP00000278568,9606.ENSP00000283713,9606.ENSP00000295314,9606.ENSP00000295685,9606.ENSP00000317272,9606.ENSP00000322170,9606.ENSP00000340820,9606.ENSP00000347379,…	PFN1,TMSB10,PFN2,VASP,VIL1,TMOD2,TMOD1,CAPZA1,CLASP1,CAPG,TUBB4A,PAK1,VILL,TMOD4,ARPC2,MET,PFN4,MAPT,OCLN,RAC1,PFN3,MAP2,MTOR,CAPZA2,VDAC2,GSN,MAPRE1,CTTN,TMSB4X,GRB2,RHOA,STMN1,CAMSAP3,CKAP5,TWF1,SPTA1,RDX
GO:0022008	Neurogenesis	79	1290	0.61	1.76	1.56e-24	9606.ENSP00000172229,9606.ENSP00000211998,9606.ENSP00000215832,9606.ENSP00000216037,9606.ENSP00000219070,9606.ENSP00000221930,9606.ENSP00000223023,9606.ENSP00000226218,9606.ENSP00000242261,9606.ENSP00000245479,9606.ENSP00000245932,9606.ENSP00000253408,9606.ENSP00000256078,9606.ENSP00000261769,9606.ENSP00000263025,9606.ENSP00000264657,9606.ENSP00000267101,9606.ENSP00000268182,9606.ENSP00000269141,…	NGFR,VCL,MAPK1,XBP1,MMP2,TGFB1,WASL,VTN,TWIST1,SOX9,VASP,GFAP,KRAS,CDH1,MAPK3,STAT3,ERBB3,IQGAP1,CDH2,TP53,ERBB2,PAK1,WNT1,AXL,MAP2K1,CTNNA1,CASP3,MET,TUBB3,SPAST,PLEC,HSPA5,POU3F2,BSG,WASF3,LIMK1,ATF4,PLS1,RHOG,MAPT,PTK2,SMAD4,ERBB4,NF2,FYN,RAC1,SYNE2,MAP2,MTOR,ENAH,STMN3,PTEN,CTTN,HDAC6,XRCC5,WASF1,ITGB1,SOX10,BCL2,ROCK1,NCAM2,SUN1,SUN2,MARK2,FGFR1,RHOA,FGFR2,STMN1,CAMSAP3,CDK5,HIF1A,VIM,AKT1,N…
GO:0051495	Positive regulation of cytoskeleton organization	36	195	1.09	3.43	3.13e-24	9606.ENSP00000223023,9606.ENSP00000225655,9606.ENSP00000239940,9606.ENSP00000245932,9606.ENSP00000248444,9606.ENSP00000263710,9606.ENSP00000267257,9606.ENSP00000278568,9606.ENSP00000295685,9606.ENSP00000298159,9606.ENSP00000317272,9606.ENSP00000317985,9606.ENSP00000320885,9606.ENSP00000332973,9606.ENSP00000335055,9606.ENSP00000336740,9606.ENSP00000340820,9606.ENSP00000344666,9606.ENSP00000347379,…	WASL,PFN1,PFN2,VASP,VIL1,CLASP1,PXN,PAK1,ARPC2,CFL2,MET,ROCK2,SPAST,SMAD3,WASF3,LIMK1,MAPT,NF2,OCLN,RAC1,DYNC1H1,PFN3,MTOR,NES,GSN,MAPRE1,CTTN,WAS,GRB2,WASF1,RHOA,BRAF,CDK5,CKAP5,WASF2,CDC42
GO:0050789	Regulation of biological process	258	11655	0.17	0.77	4.06e-24	9606.ENSP00000020945,9606.ENSP00000070846,9606.ENSP00000172229,9606.ENSP00000206262,9606.ENSP00000211998,9606.ENSP00000215832,9606.ENSP00000216037,9606.ENSP00000216181,9606.ENSP00000216714,9606.ENSP00000217244,9606.ENSP00000217289,9606.ENSP00000218388,9606.ENSP00000219070,9606.ENSP00000221930,9606.ENSP00000222390,9606.ENSP00000223023,9606.ENSP00000224784,9606.ENSP00000225655,9606.ENSP00000226218,…	SNAI2,PKP2,NGFR,RGS17,VCL,MAPK1,XBP1,MYH9,APEX1,CSNK2A1,FERMT1,TIMP1,MMP2,TGFB1,HGF,WASL,ACTA2,PFN1,VTN,NFKB1,MYL2,MAPK14,TMSB10,RGS2,PFN2,TWIST1,SNAI1,SOX9,VASP,VIL1,TMOD2,ACTN4,GFAP,KRAS,APC,TMOD1,KIF11,ITGAV,ERP29,CDH1,MTUS1,SMAD2,XRCC1,MAP2K2,MAPK3,CAPZA1,NOX4,CLASP1,CAPG,KDR,PKP1,PIK3CA,TUBB4A,HDAC4,STAT3,CASP6,EGF,ERBB3,PXN,IQGAP1,CDH2,TP53,ERBB2,RHOB,EGFR,PAK1,ATM,ATG3,VILL,FMNL2,FGFR4,WNT…
GO:0071363	Cellular response to growth factor stimulus	50	473	0.85	2.53	4.06e-24	9606.ENSP00000020945,9606.ENSP00000172229,9606.ENSP00000216037,9606.ENSP00000221930,9606.ENSP00000222390,9606.ENSP00000229795,9606.ENSP00000242261,9606.ENSP00000245479,9606.ENSP00000248444,9606.ENSP00000262160,9606.ENSP00000263025,9606.ENSP00000263923,9606.ENSP00000263967,9606.ENSP00000264657,9606.ENSP00000267257,9606.ENSP00000268182,9606.ENSP00000269305,9606.ENSP00000269571,9606.ENSP00000275493,…	SNAI2,NGFR,XBP1,TGFB1,HGF,MAPK14,TWIST1,SOX9,VIL1,SMAD2,MAPK3,KDR,PIK3CA,STAT3,PXN,IQGAP1,TP53,ERBB2,EGFR,FGFR4,CLDN1,SMAD1,CASP3,HSPA5,SMAD3,CAV1,FGFR3,MAPT,PTK2,SMAD4,ERBB4,FYN,ZEB1,PARP1,SRC,GRB2,WASF1,FGFR1,CD44,ERN1,RAF1,FGFR2,SMAD5,AKT1,ITGB3,NOS1,FGF1,CTNNB1,RDX,NOTCH1
GO:1901701	Cellular response to oxygen-containing compound	71	1057	0.65	1.87	5.97e-24	9606.ENSP00000172229,9606.ENSP00000215832,9606.ENSP00000216037,9606.ENSP00000216714,9606.ENSP00000219070,9606.ENSP00000221930,9606.ENSP00000226574,9606.ENSP00000229795,9606.ENSP00000245479,9606.ENSP00000257430,9606.ENSP00000261769,9606.ENSP00000263025,9606.ENSP00000263317,9606.ENSP00000263967,9606.ENSP00000264657,9606.ENSP00000267257,9606.ENSP00000269305,9606.ENSP00000272233,9606.ENSP00000275493,…	NGFR,MAPK1,XBP1,APEX1,MMP2,TGFB1,NFKB1,MAPK14,SOX9,APC,CDH1,MAPK3,NOX4,PIK3CA,STAT3,PXN,TP53,RHOB,EGFR,ATM,WNT1,CLDN1,NOS3,AXL,CTNNA1,ROCK2,PLEC,HSPA5,NOS2,CASP9,ATF4,EZR,CAV1,MAPT,PTK2,SMAD4,FYN,TJP1,MAP3K5,MSN,ZEB1,MTOR,PARP1,FLNA,PRKAA2,MMP9,SRC,HDAC6,XRCC5,GRB2,BCL2L11,JUP,BAD,MAPK8,SOX10,NFE2L2,MAP2K7,IGF2,RHOA,ERN1,RAF1,FGFR2,CDK5,HIF1A,VIM,AKT1,ITGB3,YAP1,RAD51,ACTB,CTNNB1
GO:0000902	Cell morphogenesis	59	708	0.75	2.17	7.31e-24	9606.ENSP00000172229,9606.ENSP00000211998,9606.ENSP00000216181,9606.ENSP00000221930,9606.ENSP00000222390,9606.ENSP00000223023,9606.ENSP00000229795,9606.ENSP00000245932,9606.ENSP00000261023,9606.ENSP00000263317,9606.ENSP00000267257,9606.ENSP00000268182,9606.ENSP00000269571,9606.ENSP00000275493,9606.ENSP00000278568,9606.ENSP00000301178,9606.ENSP00000311032,9606.ENSP00000317272,9606.ENSP00000320295,…	NGFR,VCL,MYH9,TGFB1,HGF,WASL,MAPK14,VASP,ITGAV,NOX4,PXN,IQGAP1,ERBB2,EGFR,PAK1,AXL,CASP3,MET,TUBB3,SPAST,PLEC,CASP9,BSG,LIMK1,ATF4,PLS1,RHOG,PTK2,SMAD4,FYN,FN1,RAC1,MAP2,ENAH,KIF14,NES,PTEN,SRC,CTTN,HDAC6,WASF1,ITGB1,BCL2,ROCK1,RHOA,FGFR2,STMN1,BRAF,CDK5,FLNB,ITGB3,YAP1,NCAM1,WASF2,DCX,ACTB,CTNNB1,CDC42,NOTCH1
GO:0043069	Negative regulation of programmed cell death	66	911	0.68	1.97	8.85e-24	9606.ENSP00000020945,9606.ENSP00000216037,9606.ENSP00000217244,9606.ENSP00000218388,9606.ENSP00000222390,9606.ENSP00000226574,9606.ENSP00000242261,9606.ENSP00000244050,9606.ENSP00000245479,9606.ENSP00000248444,9606.ENSP00000256078,9606.ENSP00000261023,9606.ENSP00000263923,9606.ENSP00000263967,9606.ENSP00000267101,9606.ENSP00000269305,9606.ENSP00000275493,9606.ENSP00000293549,9606.ENSP00000297494,…	SNAI2,XBP1,CSNK2A1,TIMP1,HGF,NFKB1,TWIST1,SNAI1,SOX9,VIL1,KRAS,ITGAV,KDR,PIK3CA,ERBB3,TP53,EGFR,WNT1,NOS3,AXL,ANGPTL4,MGMT,CTNNA1,CASP3,MET,HSPA5,SMAD3,CAV1,PTK2,ERBB4,TJP1,CASP8,CLDN7,MTOR,OPA1,KIF14,NES,MCL1,FLNA,PRKAA2,PTEN,MMP9,VDAC2,SRC,CTTN,KRT18,VDAC1,MAPK8,ITGB1,SOX10,NFE2L2,BCL2,ROCK1,MITF,CD44,RHOA,RAF1,PRKCA,FGFR2,BRAF,HIF1A,AKT1,YAP1,CTNNB1,FAS,NOTCH1
GO:0062197	Cellular response to chemical stress	40	272	0.99	3.03	8.92e-24	9606.ENSP00000215832,9606.ENSP00000216037,9606.ENSP00000216714,9606.ENSP00000219070,9606.ENSP00000263025,9606.ENSP00000263967,9606.ENSP00000267257,9606.ENSP00000269305,9606.ENSP00000272233,9606.ENSP00000275493,9606.ENSP00000278616,9606.ENSP00000297494,9606.ENSP00000301178,9606.ENSP00000302111,9606.ENSP00000307235,9606.ENSP00000311032,9606.ENSP00000323856,9606.ENSP00000336790,9606.ENSP00000339191,…	MAPK1,XBP1,APEX1,MMP2,MAPK3,PIK3CA,PXN,TP53,RHOB,EGFR,ATM,NOS3,AXL,MGMT,EIF2AK3,CASP3,PLEC,ATF4,CAV1,MAPT,ATG7,FYN,MAP3K5,MYLK,MTOR,PARP1,PRKAA2,MMP9,SRC,HDAC6,XRCC5,KEAP1,MAPK8,NFE2L2,BCL2,ERN1,HIF1A,DDIT3,AKT1,FAS
GO:0080134	Regulation of response to stress	80	1373	0.59	1.68	1.39e-23	9606.ENSP00000020945,9606.ENSP00000215832,9606.ENSP00000216037,9606.ENSP00000217289,9606.ENSP00000222390,9606.ENSP00000224784,9606.ENSP00000226218,9606.ENSP00000226574,9606.ENSP00000229795,9606.ENSP00000242261,9606.ENSP00000244050,9606.ENSP00000248444,9606.ENSP00000261735,9606.ENSP00000262887,9606.ENSP00000262948,9606.ENSP00000263025,9606.ENSP00000263710,9606.ENSP00000265164,9606.ENSP00000269305,…	SNAI2,MAPK1,XBP1,FERMT1,HGF,ACTA2,VTN,NFKB1,MAPK14,TWIST1,SNAI1,VIL1,ERP29,XRCC1,MAP2K2,MAPK3,CLASP1,CASP6,TP53,EGFR,PAK1,ATM,WNT1,CLDN1,NOS3,MGMT,MAP2K1,EIF2AK3,MET,ROCK2,HSPA5,CASP9,SMAD3,ATF4,EZR,CAV1,MAPT,PTK2,FYN,OCLN,CASP8,MAP3K5,MYLK,MTOR,OPA1,PARP1,ATF6,MCL1,FLNA,PTEN,MMP9,PLAU,SRC,HDAC6,WAS,IL2RA,TMSB4X,XRCC5,BCL2L11,BAD,VDAC1,ITGB1,NFE2L2,MAP2K7,BCL2,CD44,ERN1,CLDN4,BRAF,HIF1A,DDIT3,AKT…
GO:0007154	Cell communication	163	5165	0.32	1.04	1.87e-23	9606.ENSP00000020945,9606.ENSP00000070846,9606.ENSP00000172229,9606.ENSP00000206262,9606.ENSP00000215832,9606.ENSP00000216037,9606.ENSP00000216181,9606.ENSP00000217244,9606.ENSP00000217289,9606.ENSP00000218388,9606.ENSP00000219070,9606.ENSP00000221930,9606.ENSP00000222390,9606.ENSP00000226574,9606.ENSP00000229795,9606.ENSP00000235382,9606.ENSP00000244050,9606.ENSP00000245479,9606.ENSP00000248444,…	SNAI2,PKP2,NGFR,RGS17,MAPK1,XBP1,MYH9,CSNK2A1,FERMT1,TIMP1,MMP2,TGFB1,HGF,NFKB1,MAPK14,RGS2,SNAI1,SOX9,VIL1,TMOD2,ACTN4,KRAS,APC,ITGAV,SMAD2,MAP2K2,MAPK3,KDR,KIF1B,PKP1,PIK3CA,STAT3,CASP6,EGF,ERBB3,PXN,IQGAP1,TP53,ERBB2,RHOB,EGFR,PAK1,ATM,FGFR4,WNT1,RGS20,NOS3,AXL,MAP2K1,CTNNA1,SMAD1,EIF2AK3,DST,FOSL1,CASP3,TLN1,MET,ROCK2,TUBB3,PLEC,HSPA5,NOS2,CASP9,SMAD3,BSG,LIMK1,ATF4,EZR,CAV1,RHOG,FGFR3,MAPT,P…
GO:0023052	Signaling	161	5057	0.33	1.04	1.96e-23	9606.ENSP00000020945,9606.ENSP00000070846,9606.ENSP00000172229,9606.ENSP00000206262,9606.ENSP00000215832,9606.ENSP00000216037,9606.ENSP00000216181,9606.ENSP00000217244,9606.ENSP00000217289,9606.ENSP00000218388,9606.ENSP00000219070,9606.ENSP00000221930,9606.ENSP00000222390,9606.ENSP00000226574,9606.ENSP00000229795,9606.ENSP00000235382,9606.ENSP00000244050,9606.ENSP00000245479,9606.ENSP00000248444,…	SNAI2,PKP2,NGFR,RGS17,MAPK1,XBP1,MYH9,CSNK2A1,FERMT1,TIMP1,MMP2,TGFB1,HGF,NFKB1,MAPK14,RGS2,SNAI1,SOX9,VIL1,TMOD2,ACTN4,KRAS,APC,ITGAV,SMAD2,MAP2K2,MAPK3,KDR,KIF1B,PKP1,PIK3CA,STAT3,CASP6,EGF,ERBB3,PXN,IQGAP1,TP53,ERBB2,RHOB,EGFR,PAK1,ATM,FGFR4,WNT1,RGS20,NOS3,AXL,MAP2K1,CTNNA1,SMAD1,EIF2AK3,DST,CASP3,TLN1,MET,ROCK2,TUBB3,PLEC,HSPA5,NOS2,CASP9,SMAD3,BSG,LIMK1,ATF4,EZR,CAV1,RHOG,FGFR3,MAPT,PTK2,SM…
GO:0032879	Regulation of localization	99	2103	0.5	1.43	2.57e-23	9606.ENSP00000070846,9606.ENSP00000172229,9606.ENSP00000211998,9606.ENSP00000215832,9606.ENSP00000216037,9606.ENSP00000217289,9606.ENSP00000221930,9606.ENSP00000223023,9606.ENSP00000226218,9606.ENSP00000226574,9606.ENSP00000229795,9606.ENSP00000235382,9606.ENSP00000239940,9606.ENSP00000242261,9606.ENSP00000248444,9606.ENSP00000252699,9606.ENSP00000253408,9606.ENSP00000257430,9606.ENSP00000261023,…	PKP2,NGFR,VCL,MAPK1,XBP1,FERMT1,TGFB1,WASL,VTN,NFKB1,MAPK14,RGS2,PFN2,TWIST1,VIL1,ACTN4,GFAP,APC,ITGAV,ERP29,CDH1,MAP2K2,MAPK3,CLASP1,CASP6,EGF,ERBB3,CDH2,ERBB2,EGFR,ATG3,NOS3,CLDN10,AXL,MAP2K1,CTNNA1,EIF2AK3,ROCK2,NOS2,SMAD3,BSG,ATF4,PLS1,EZR,CAV1,RHOG,LIMK2,MAPT,SMAD4,ERBB4,NF2,FYN,OCLN,RAC1,DYNC1H1,MSN,MYLK,MAP2,MYH10,RGS7,PARP1,FLNA,PRKAA2,PTEN,MMP9,HDAC8,SRC,GSN,HDAC6,TMSB4X,DIAPH1,JUP,BAD,V…
GO:0051094	Positive regulation of developmental process	78	1332	0.59	1.68	4.76e-23	9606.ENSP00000020945,9606.ENSP00000172229,9606.ENSP00000216037,9606.ENSP00000221930,9606.ENSP00000222390,9606.ENSP00000226574,9606.ENSP00000229795,9606.ENSP00000242261,9606.ENSP00000244050,9606.ENSP00000245479,9606.ENSP00000248444,9606.ENSP00000253408,9606.ENSP00000256078,9606.ENSP00000262160,9606.ENSP00000262948,9606.ENSP00000263710,9606.ENSP00000263923,9606.ENSP00000264657,9606.ENSP00000265171,…	SNAI2,NGFR,XBP1,TGFB1,HGF,NFKB1,MAPK14,TWIST1,SNAI1,SOX9,VIL1,GFAP,KRAS,SMAD2,MAP2K2,CLASP1,KDR,STAT3,EGF,ERBB3,RHOB,WNT1,ARPC2,NOS3,AXL,ANGPTL4,MAP2K1,SMAD1,KRT17,POU3F2,SMAD3,LIMK1,ATF4,PLS1,EZR,MAPT,SMAD4,ERBB4,NF2,FN1,TJP1,RAC1,CASP8,MAP3K5,ZEB1,MTOR,MACF1,PARP1,FLNA,SRC,IL2RA,XRCC5,JUP,BAD,ITGB1,SOX10,NFE2L2,BCL2,IGF2,FGFR1,RHOA,PRKCA,FGFR2,BRAF,WWTR1,HIF1A,SMAD5,DNM1L,AKT1,ITGB3,STIM1,YAP1,…
GO:0006950	Response to stress	127	3358	0.4	1.2	5.38e-23	9606.ENSP00000211998,9606.ENSP00000215832,9606.ENSP00000216037,9606.ENSP00000216181,9606.ENSP00000216714,9606.ENSP00000218388,9606.ENSP00000219070,9606.ENSP00000219431,9606.ENSP00000221930,9606.ENSP00000226574,9606.ENSP00000229795,9606.ENSP00000242261,9606.ENSP00000252699,9606.ENSP00000253408,9606.ENSP00000257430,9606.ENSP00000262160,9606.ENSP00000262887,9606.ENSP00000263025,9606.ENSP00000263317,…	VCL,MAPK1,XBP1,MYH9,APEX1,TIMP1,MMP2,MPG,TGFB1,NFKB1,MAPK14,TWIST1,ACTN4,GFAP,APC,SMAD2,XRCC1,MAPK3,NOX4,KDR,PIK3CA,HDAC4,STAT3,ERBB3,PXN,TP53,ERBB2,RHOB,EGFR,PAK1,ATM,WNT1,CLDN1,NOS3,AXL,ANGPTL4,MGMT,MAP2K1,CTNNA1,SMAD1,EIF2AK3,DST,FOSL1,CASP3,TLN1,ROCK2,PLEC,HSPA5,NOS2,CASP9,SMAD3,ATF4,TUBB,CAV1,PPL,MAPT,PTK2,TUBB4B,SMAD4,ATG7,FYN,FN1,RAC1,CASP8,MAP3K5,MYLK,MTOR,MACF1,OPA1,RGS7,PARP1,ATF6,MCL1,…
GO:0008284	Positive regulation of cell population proliferation	66	945	0.67	1.9	5.64e-23	9606.ENSP00000172229,9606.ENSP00000215832,9606.ENSP00000216037,9606.ENSP00000217244,9606.ENSP00000218388,9606.ENSP00000219070,9606.ENSP00000221930,9606.ENSP00000229795,9606.ENSP00000242261,9606.ENSP00000245479,9606.ENSP00000253408,9606.ENSP00000256078,9606.ENSP00000261023,9606.ENSP00000263025,9606.ENSP00000263923,9606.ENSP00000263967,9606.ENSP00000264606,9606.ENSP00000264657,9606.ENSP00000265171,…	NGFR,MAPK1,XBP1,CSNK2A1,TIMP1,MMP2,TGFB1,MAPK14,TWIST1,SOX9,GFAP,KRAS,ITGAV,MAPK3,KDR,PIK3CA,HDAC4,STAT3,EGF,ERBB3,ERBB2,EGFR,PAK1,FGFR4,WNT1,CLDN1,FOSL1,POU3F2,RHOG,FGFR3,PTK2,SMAD4,ERBB4,FN1,TJP1,MAP3K5,CLDN7,KIF14,NES,NRAS,PTEN,MMP9,SRC,IL2RA,BAD,ITGB1,SOX10,BCL2,CDKN1A,IGF2,FGFR1,ERN1,PRKCA,FGFR2,MFN2,WWTR1,HIF1A,AKT1,ITGB3,YAP1,FGF1,ACTB,SPTA1,CTNNB1,CDC42,NOTCH1
GO:0071495	Cellular response to endogenous stimulus	71	1103	0.63	1.79	5.85e-23	9606.ENSP00000020945,9606.ENSP00000172229,9606.ENSP00000215832,9606.ENSP00000216037,9606.ENSP00000216714,9606.ENSP00000219070,9606.ENSP00000221930,9606.ENSP00000226574,9606.ENSP00000245479,9606.ENSP00000248444,9606.ENSP00000257430,9606.ENSP00000261769,9606.ENSP00000262160,9606.ENSP00000263025,9606.ENSP00000263967,9606.ENSP00000264657,9606.ENSP00000265164,9606.ENSP00000267257,9606.ENSP00000268182,…	SNAI2,NGFR,MAPK1,XBP1,APEX1,MMP2,TGFB1,NFKB1,SOX9,VIL1,APC,CDH1,SMAD2,MAPK3,PIK3CA,STAT3,CASP6,PXN,IQGAP1,TP53,ERBB2,EGFR,FGFR4,WNT1,CLDN1,CTNNA1,SMAD1,CASP3,HSPA5,CASP9,SMAD3,ATF4,EZR,CAV1,FGFR3,MAPT,PTK2,SMAD4,ERBB4,FYN,ZEB1,MTOR,ACTA1,PARP1,FLNA,PRKAA2,SRC,DIAPH1,GRB2,WASF1,BCL2L11,JUP,SOX10,NFE2L2,IGF2,FGFR1,CD44,RHOA,FGFR2,CDK5,SMAD5,VIM,AKT1,ITGB3,YAP1,FGF1,RAD51,ACTB,CTNNB1,RDX,NOTCH1
GO:0001932	Regulation of protein phosphorylation	71	1108	0.63	1.78	7.47e-23	9606.ENSP00000215832,9606.ENSP00000216037,9606.ENSP00000221930,9606.ENSP00000222390,9606.ENSP00000226218,9606.ENSP00000235382,9606.ENSP00000239940,9606.ENSP00000242261,9606.ENSP00000245479,9606.ENSP00000256078,9606.ENSP00000257430,9606.ENSP00000261735,9606.ENSP00000262948,9606.ENSP00000263025,9606.ENSP00000263317,9606.ENSP00000263923,9606.ENSP00000263967,9606.ENSP00000265171,9606.ENSP00000267101,…	MAPK1,XBP1,TGFB1,HGF,VTN,RGS2,PFN2,TWIST1,SOX9,KRAS,APC,ERP29,MAP2K2,MAPK3,NOX4,KDR,PIK3CA,EGF,ERBB3,IQGAP1,TP53,ERBB2,EGFR,PAK1,ATM,WNT1,MAP2K1,EIF2AK3,CASP3,ROCK2,PLEC,CAV1,FGFR3,LIMK2,PTK2,SMAD4,ERBB4,NF2,FYN,FN1,OCLN,RAC1,MAP3K5,MTOR,KIF14,PTEN,MMP9,SRC,HDAC6,XRCC5,MAP2K7,BCL2,CDKN1A,MARK2,IGF2,FGFR1,CD44,RHOA,ERN1,RAF1,BRAF,WWTR1,CDK5,TWF1,AKT1,ITGB3,NOS1,FGF1,RAD51,ACTB,FAS
GO:0010639	Negative regulation of organelle organization	43	351	0.91	2.7	7.56e-23	9606.ENSP00000222390,9606.ENSP00000225655,9606.ENSP00000233143,9606.ENSP00000239940,9606.ENSP00000248444,9606.ENSP00000249700,9606.ENSP00000257430,9606.ENSP00000259365,9606.ENSP00000262887,9606.ENSP00000263168,9606.ENSP00000263710,9606.ENSP00000263867,9606.ENSP00000263967,9606.ENSP00000264071,9606.ENSP00000269305,9606.ENSP00000278616,9606.ENSP00000283713,9606.ENSP00000295314,9606.ENSP00000317272,…	HGF,PFN1,TMSB10,PFN2,VIL1,TMOD2,APC,TMOD1,XRCC1,CAPZA1,CLASP1,CAPG,PIK3CA,TUBB4A,TP53,ATM,VILL,TMOD4,MET,PFN4,LIMK2,MAPT,SMAD4,TJP1,ARPIN,MAP2,OPA1,CAPZA2,PARP1,SRC,GSN,MAPRE1,HDAC6,WAS,TMSB4X,STMN1,CAMSAP3,TWF1,AKT1,YAP1,WASF2,SPTA1,RDX
GO:0065007	Biological regulation	264	12385	0.15	0.74	7.63e-23	9606.ENSP00000020945,9606.ENSP00000070846,9606.ENSP00000172229,9606.ENSP00000205557,9606.ENSP00000206262,9606.ENSP00000211998,9606.ENSP00000215832,9606.ENSP00000216037,9606.ENSP00000216181,9606.ENSP00000216714,9606.ENSP00000217244,9606.ENSP00000217289,9606.ENSP00000218388,9606.ENSP00000219070,9606.ENSP00000221930,9606.ENSP00000222390,9606.ENSP00000223023,9606.ENSP00000224784,9606.ENSP00000225655,…	SNAI2,PKP2,NGFR,ABCC6,RGS17,VCL,MAPK1,XBP1,MYH9,APEX1,CSNK2A1,FERMT1,TIMP1,MMP2,TGFB1,HGF,WASL,ACTA2,PFN1,VTN,NFKB1,MYL2,MAPK14,TMSB10,RGS2,PFN2,TWIST1,SNAI1,SOX9,VASP,VIL1,TMOD2,ACTN4,GFAP,KRAS,DSG1,APC,TMOD1,KIF11,ITGAV,ERP29,CDH1,MTUS1,SMAD2,XRCC1,MAP2K2,MAPK3,CAPZA1,NOX4,CLASP1,CAPG,KDR,PKP1,PIK3CA,TUBB4A,HDAC4,STAT3,CASP6,EGF,ERBB3,PXN,IQGAP1,CDH2,TP53,ERBB2,RHOB,EGFR,PAK1,ATM,ATG3,VILL,CLDN…
GO:0043066	Negative regulation of apoptotic process	64	891	0.68	1.93	7.81e-23	9606.ENSP00000020945,9606.ENSP00000216037,9606.ENSP00000217244,9606.ENSP00000218388,9606.ENSP00000222390,9606.ENSP00000226574,9606.ENSP00000242261,9606.ENSP00000244050,9606.ENSP00000245479,9606.ENSP00000248444,9606.ENSP00000256078,9606.ENSP00000261023,9606.ENSP00000263923,9606.ENSP00000263967,9606.ENSP00000267101,9606.ENSP00000269305,9606.ENSP00000275493,9606.ENSP00000293549,9606.ENSP00000297494,…	SNAI2,XBP1,CSNK2A1,TIMP1,HGF,NFKB1,TWIST1,SNAI1,SOX9,VIL1,KRAS,ITGAV,KDR,PIK3CA,ERBB3,TP53,EGFR,WNT1,NOS3,AXL,ANGPTL4,MGMT,CTNNA1,CASP3,HSPA5,SMAD3,CAV1,PTK2,ERBB4,TJP1,CLDN7,MTOR,OPA1,KIF14,NES,MCL1,FLNA,PRKAA2,PTEN,MMP9,VDAC2,SRC,CTTN,KRT18,VDAC1,MAPK8,ITGB1,SOX10,NFE2L2,BCL2,ROCK1,MITF,CD44,RHOA,RAF1,PRKCA,FGFR2,BRAF,HIF1A,AKT1,YAP1,CTNNB1,FAS,NOTCH1
GO:0031399	Regulation of protein modification process	84	1560	0.56	1.57	8.49e-23	9606.ENSP00000020945,9606.ENSP00000215832,9606.ENSP00000216037,9606.ENSP00000221930,9606.ENSP00000222390,9606.ENSP00000226218,9606.ENSP00000235382,9606.ENSP00000239940,9606.ENSP00000242261,9606.ENSP00000245479,9606.ENSP00000256078,9606.ENSP00000257430,9606.ENSP00000261735,9606.ENSP00000262887,9606.ENSP00000262948,9606.ENSP00000263025,9606.ENSP00000263317,9606.ENSP00000263923,9606.ENSP00000263967,…	SNAI2,MAPK1,XBP1,TGFB1,HGF,VTN,RGS2,PFN2,TWIST1,SOX9,KRAS,APC,ERP29,XRCC1,MAP2K2,MAPK3,NOX4,KDR,PIK3CA,HDAC4,EGF,ERBB3,IQGAP1,TP53,ERBB2,EGFR,PAK1,ATM,WNT1,MAP2K1,EIF2AK3,CASP3,ROCK2,PLEC,HSPA5,LIMK1,CAV1,FGFR3,LIMK2,MAPT,PTK2,SMAD4,ERBB4,NF2,ATG7,FYN,FN1,OCLN,RAC1,MAP3K5,MTOR,KIF14,PRKAA2,PTEN,MMP9,HDAC8,SRC,HDAC6,XRCC5,MAPK8,MAP2K7,BCL2,ROCK1,CDKN1A,MARK2,IGF2,FGFR1,CD44,RHOA,ERN1,RAF1,BRAF,WWT…
GO:0034329	Cell junction assembly	39	273	0.98	2.93	8.76e-23	9606.ENSP00000070846,9606.ENSP00000211998,9606.ENSP00000257192,9606.ENSP00000257430,9606.ENSP00000261769,9606.ENSP00000263168,9606.ENSP00000263946,9606.ENSP00000269141,9606.ENSP00000295522,9606.ENSP00000299339,9606.ENSP00000304669,9606.ENSP00000307959,9606.ENSP00000316029,9606.ENSP00000323856,9606.ENSP00000331678,9606.ENSP00000340820,9606.ENSP00000342235,9606.ENSP00000346839,9606.ENSP00000347379,…	PKP2,VCL,DSG1,APC,CDH1,CAPZA1,PKP1,CDH2,CLDN1,CLDN10,CTNNA1,DST,TLN1,PLEC,PKP3,MAPT,ERBB4,FN1,OCLN,TJP1,CLDN7,PTEN,SRC,CTTN,FSCN1,PKP4,JUP,BCL2,CTNND1,RHOA,PRKCA,CLDN4,CDK5,ITGB3,TLN2,ACTG1,ACTB,CTNNB1,CDC42
GO:0007015	Actin filament organization	39	274	0.98	2.92	9.80e-23	9606.ENSP00000223023,9606.ENSP00000233143,9606.ENSP00000245932,9606.ENSP00000248444,9606.ENSP00000249700,9606.ENSP00000259365,9606.ENSP00000263867,9606.ENSP00000272233,9606.ENSP00000283713,9606.ENSP00000295314,9606.ENSP00000295685,9606.ENSP00000298159,9606.ENSP00000304669,9606.ENSP00000323856,9606.ENSP00000335055,9606.ENSP00000336740,9606.ENSP00000336831,9606.ENSP00000338934,9606.ENSP00000339467,…	WASL,TMSB10,VASP,VIL1,TMOD2,TMOD1,CAPG,RHOB,VILL,TMOD4,ARPC2,CFL2,CTNNA1,PLEC,WASF3,LIMK1,PLS1,EZR,RHOG,RAC1,ACTA1,ENAH,FLNA,SRC,GSN,CTTN,WAS,TMSB4X,FSCN1,DIAPH1,WASF1,BCL2,DIAPH3,RHOA,CCDC155,BRAF,TWF1,SPTA1,CDC42
GO:0042060	Wound healing	42	336	0.92	2.71	1.31e-22	9606.ENSP00000211998,9606.ENSP00000216181,9606.ENSP00000218388,9606.ENSP00000221930,9606.ENSP00000229795,9606.ENSP00000262160,9606.ENSP00000263923,9606.ENSP00000263967,9606.ENSP00000267101,9606.ENSP00000269571,9606.ENSP00000278568,9606.ENSP00000295522,9606.ENSP00000301178,9606.ENSP00000307959,9606.ENSP00000311032,9606.ENSP00000316029,9606.ENSP00000323856,9606.ENSP00000332973,9606.ENSP00000340510,…	VCL,MYH9,TIMP1,TGFB1,MAPK14,SMAD2,KDR,PIK3CA,ERBB3,ERBB2,PAK1,CLDN1,AXL,DST,CASP3,TLN1,PLEC,SMAD3,PPL,SMAD4,FN1,MAP3K5,MACF1,FLNA,PLAU,SRC,WAS,DSP,ITGB1,CDKN1A,CD44,RHOA,RAF1,FGFR2,HIF1A,ITGB3,ACTG1,EVPL,YAP1,FGF1,EPPK1,ACTB
GO:0051240	Positive regulation of multicellular organismal process	82	1505	0.56	1.58	1.71e-22	9606.ENSP00000172229,9606.ENSP00000216037,9606.ENSP00000217289,9606.ENSP00000221930,9606.ENSP00000222390,9606.ENSP00000226218,9606.ENSP00000229795,9606.ENSP00000235382,9606.ENSP00000242261,9606.ENSP00000244050,9606.ENSP00000245479,9606.ENSP00000248444,9606.ENSP00000253408,9606.ENSP00000256078,9606.ENSP00000257430,9606.ENSP00000262160,9606.ENSP00000262948,9606.ENSP00000263923,9606.ENSP00000264657,…	NGFR,XBP1,FERMT1,TGFB1,HGF,VTN,MAPK14,RGS2,TWIST1,SNAI1,SOX9,VIL1,GFAP,KRAS,APC,SMAD2,MAP2K2,KDR,STAT3,EGF,ERBB3,RHOB,WNT1,NOS3,AXL,ANGPTL4,MAP2K1,SMAD1,EIF2AK3,KRT17,ROCK2,NOS2,POU3F2,SMAD3,BSG,WASF3,LIMK1,ATF4,PLS1,EZR,CAV1,MAPT,SMAD4,ERBB4,FN1,TJP1,DYNC1H1,CASP8,MTOR,MACF1,PARP1,PLAU,SRC,CTTN,IL2RA,XRCC5,JUP,BAD,ITGB1,SOX10,NFE2L2,BCL2,ROCK1,IGF2,RGS4,RHOA,PRKCA,FGFR2,MFN2,BRAF,WWTR1,HIF1A,DDI…
GO:1902905	Positive regulation of supramolecular fiber organization	33	175	1.1	3.32	1.88e-22	9606.ENSP00000223023,9606.ENSP00000225655,9606.ENSP00000239940,9606.ENSP00000245932,9606.ENSP00000248444,9606.ENSP00000263710,9606.ENSP00000267257,9606.ENSP00000278568,9606.ENSP00000295685,9606.ENSP00000298159,9606.ENSP00000317272,9606.ENSP00000317985,9606.ENSP00000320885,9606.ENSP00000332973,9606.ENSP00000335055,9606.ENSP00000336740,9606.ENSP00000340820,9606.ENSP00000344666,9606.ENSP00000347379,…	WASL,PFN1,PFN2,VASP,VIL1,CLASP1,PXN,PAK1,ARPC2,CFL2,MET,ROCK2,SPAST,SMAD3,WASF3,LIMK1,MAPT,NF2,OCLN,RAC1,PFN3,MTOR,GSN,MAPRE1,CTTN,WAS,GRB2,WASF1,RHOA,BRAF,CKAP5,WASF2,CDC42
GO:0051494	Negative regulation of cytoskeleton organization	32	161	1.12	3.39	2.35e-22	9606.ENSP00000225655,9606.ENSP00000233143,9606.ENSP00000239940,9606.ENSP00000248444,9606.ENSP00000249700,9606.ENSP00000257430,9606.ENSP00000259365,9606.ENSP00000263168,9606.ENSP00000263710,9606.ENSP00000263867,9606.ENSP00000263967,9606.ENSP00000264071,9606.ENSP00000283713,9606.ENSP00000295314,9606.ENSP00000317272,9606.ENSP00000322170,9606.ENSP00000341551,9606.ENSP00000348416,9606.ENSP00000350075,…	PFN1,TMSB10,PFN2,VIL1,TMOD2,APC,TMOD1,CAPZA1,CLASP1,CAPG,PIK3CA,TUBB4A,VILL,TMOD4,MET,PFN4,SMAD4,TJP1,ARPIN,MAP2,CAPZA2,GSN,MAPRE1,HDAC6,WAS,TMSB4X,STMN1,CAMSAP3,TWF1,WASF2,SPTA1,RDX
GO:1902904	Negative regulation of supramolecular fiber organization	32	164	1.11	3.35	3.84e-22	9606.ENSP00000225655,9606.ENSP00000233143,9606.ENSP00000239940,9606.ENSP00000248444,9606.ENSP00000249700,9606.ENSP00000257430,9606.ENSP00000259365,9606.ENSP00000263168,9606.ENSP00000263710,9606.ENSP00000263867,9606.ENSP00000263967,9606.ENSP00000264071,9606.ENSP00000283713,9606.ENSP00000295314,9606.ENSP00000317272,9606.ENSP00000322170,9606.ENSP00000341551,9606.ENSP00000348416,9606.ENSP00000350075,…	PFN1,TMSB10,PFN2,VIL1,TMOD2,APC,TMOD1,CAPZA1,CLASP1,CAPG,PIK3CA,TUBB4A,VILL,TMOD4,MET,PFN4,SMAD4,TJP1,ARPIN,MAP2,CAPZA2,GSN,MAPRE1,HDAC6,WAS,TMSB4X,STMN1,CAMSAP3,TWF1,WASF2,SPTA1,RDX
GO:0007165	Signal transduction	152	4714	0.33	1.04	4.42e-22	9606.ENSP00000020945,9606.ENSP00000172229,9606.ENSP00000206262,9606.ENSP00000215832,9606.ENSP00000216037,9606.ENSP00000216181,9606.ENSP00000217244,9606.ENSP00000217289,9606.ENSP00000218388,9606.ENSP00000219070,9606.ENSP00000221930,9606.ENSP00000222390,9606.ENSP00000226574,9606.ENSP00000229795,9606.ENSP00000235382,9606.ENSP00000244050,9606.ENSP00000245479,9606.ENSP00000248444,9606.ENSP00000252699,…	SNAI2,NGFR,RGS17,MAPK1,XBP1,MYH9,CSNK2A1,FERMT1,TIMP1,MMP2,TGFB1,HGF,NFKB1,MAPK14,RGS2,SNAI1,SOX9,VIL1,ACTN4,KRAS,APC,ITGAV,SMAD2,MAP2K2,MAPK3,KDR,PKP1,PIK3CA,STAT3,CASP6,EGF,ERBB3,PXN,IQGAP1,TP53,ERBB2,RHOB,EGFR,PAK1,ATM,FGFR4,WNT1,RGS20,NOS3,AXL,MAP2K1,CTNNA1,SMAD1,EIF2AK3,DST,CASP3,TLN1,MET,ROCK2,TUBB3,HSPA5,NOS2,CASP9,SMAD3,BSG,LIMK1,ATF4,EZR,CAV1,RHOG,FGFR3,PTK2,SMAD4,ERBB4,NF2,FYN,FN1,RAC1,…
GO:0035239	Tube morphogenesis	55	669	0.74	2.08	6.55e-22	9606.ENSP00000216037,9606.ENSP00000216181,9606.ENSP00000219070,9606.ENSP00000221930,9606.ENSP00000225655,9606.ENSP00000229795,9606.ENSP00000242261,9606.ENSP00000245479,9606.ENSP00000245932,9606.ENSP00000256078,9606.ENSP00000261023,9606.ENSP00000262160,9606.ENSP00000263923,9606.ENSP00000263967,9606.ENSP00000265171,9606.ENSP00000269141,9606.ENSP00000272233,9606.ENSP00000275493,9606.ENSP00000278568,…	XBP1,MYH9,MMP2,TGFB1,PFN1,MAPK14,TWIST1,SOX9,VASP,KRAS,ITGAV,SMAD2,KDR,PIK3CA,EGF,CDH2,RHOB,EGFR,PAK1,WNT1,NOS3,ANGPTL4,EIF2AK3,CASP3,MET,SMAD3,BSG,CAV1,PTK2,SMAD4,FN1,CASP8,MYLK,ZEB1,OPA1,FLNA,PTEN,SRC,PODXL,BCL2L11,ITGB1,SOX10,BCL2,RHOA,PRKCA,FGFR2,HIF1A,AKT1,ITGB3,ACTG1,YAP1,FGF1,WASF2,CTNNB1,NOTCH1
GO:0030855	Epithelial cell differentiation	53	617	0.76	2.14	7.32e-22	9606.ENSP00000221930,9606.ENSP00000224784,9606.ENSP00000245479,9606.ENSP00000248444,9606.ENSP00000256078,9606.ENSP00000259365,9606.ENSP00000263923,9606.ENSP00000265164,9606.ENSP00000268182,9606.ENSP00000269141,9606.ENSP00000293549,9606.ENSP00000295522,9606.ENSP00000302111,9606.ENSP00000302486,9606.ENSP00000308452,9606.ENSP00000311032,9606.ENSP00000316130,9606.ENSP00000317272,9606.ENSP00000323856,…	TGFB1,ACTA2,SOX9,VIL1,KRAS,TMOD1,KDR,CASP6,IQGAP1,CDH2,WNT1,CLDN1,MGMT,MAP2K1,KRT17,CASP3,SYNE4,MET,PLEC,POU3F2,SMAD3,ATF4,PLS1,EZR,TUBB,CAV1,PPL,SMAD4,ERBB4,NF2,TJP1,MSN,KRT19,SRC,PODXL,DSP,TAGLN,VDAC1,ROCK1,RHOA,FGFR2,CAMSAP3,FLNB,HIF1A,VIM,KRT8,AKT1,EVPL,YAP1,CTNNB1,RDX,CDC42,NOTCH1
GO:0030155	Regulation of cell adhesion	59	784	0.7	1.96	7.59e-22	9606.ENSP00000020945,9606.ENSP00000211998,9606.ENSP00000216037,9606.ENSP00000217289,9606.ENSP00000219070,9606.ENSP00000221930,9606.ENSP00000226218,9606.ENSP00000229795,9606.ENSP00000245479,9606.ENSP00000252699,9606.ENSP00000261023,9606.ENSP00000261769,9606.ENSP00000263710,9606.ENSP00000263923,9606.ENSP00000263967,9606.ENSP00000267101,9606.ENSP00000269571,9606.ENSP00000278616,9606.ENSP00000293549,…	SNAI2,VCL,XBP1,FERMT1,MMP2,TGFB1,VTN,MAPK14,SOX9,ACTN4,ITGAV,CDH1,CLASP1,KDR,PIK3CA,ERBB3,ERBB2,ATM,WNT1,ARPC2,CASP3,TLN1,ROCK2,SMAD3,CAV1,PTK2,NF2,FYN,FN1,TJP1,RAC1,CLDN7,MACF1,KIF14,FLNA,PTEN,PLAU,SRC,PODXL,IL2RA,PKP4,JUP,BAD,BCL2,ROCK1,IGF2,CD44,RHOA,PRKCA,CAMSAP3,BRAF,AKT1,ITGB3,ACTG1,ACTB,SPTA1,RDX,CDC42,NOTCH1
GO:0035295	Tube development	62	880	0.67	1.87	1.15e-21	9606.ENSP00000215832,9606.ENSP00000216037,9606.ENSP00000216181,9606.ENSP00000219070,9606.ENSP00000221930,9606.ENSP00000225655,9606.ENSP00000229795,9606.ENSP00000242261,9606.ENSP00000245479,9606.ENSP00000245932,9606.ENSP00000256078,9606.ENSP00000261023,9606.ENSP00000262160,9606.ENSP00000262948,9606.ENSP00000263025,9606.ENSP00000263923,9606.ENSP00000263967,9606.ENSP00000265171,9606.ENSP00000269141,…	MAPK1,XBP1,MYH9,MMP2,TGFB1,PFN1,MAPK14,TWIST1,SOX9,VASP,KRAS,ITGAV,SMAD2,MAP2K2,MAPK3,KDR,PIK3CA,EGF,CDH2,RHOB,EGFR,PAK1,WNT1,NOS3,ANGPTL4,MAP2K1,SMAD1,EIF2AK3,CASP3,MET,SMAD3,BSG,CAV1,PTK2,SMAD4,FN1,CASP8,MYLK,ZEB1,OPA1,FLNA,PTEN,SRC,PODXL,BCL2L11,ITGB1,SOX10,BCL2,RHOA,PRKCA,FGFR2,HIF1A,SMAD5,AKT1,ITGB3,ACTG1,YAP1,FGF1,WASF2,CTNNB1,CDC42,NOTCH1
GO:0031333	Negative regulation of protein-containing complex assembly	30	142	1.15	3.41	1.40e-21	9606.ENSP00000225655,9606.ENSP00000233143,9606.ENSP00000239940,9606.ENSP00000245479,9606.ENSP00000248444,9606.ENSP00000249700,9606.ENSP00000259365,9606.ENSP00000263168,9606.ENSP00000263867,9606.ENSP00000264071,9606.ENSP00000283713,9606.ENSP00000295314,9606.ENSP00000322170,9606.ENSP00000324173,9606.ENSP00000353475,9606.ENSP00000353508,9606.ENSP00000354947,9606.ENSP00000356319,9606.ENSP00000361635,…	PFN1,TMSB10,PFN2,SOX9,VIL1,TMOD2,TMOD1,CAPZA1,CAPG,TUBB4A,VILL,TMOD4,PFN4,HSPA5,CLDN7,MAP2,CAPZA2,KIF14,VDAC2,SRC,GSN,MAPRE1,HDAC6,TMSB4X,RAF1,STMN1,TWF1,SPTA1,RDX,CDC42
GO:0120035	Regulation of plasma membrane bounded cell projection organization	53	635	0.75	2.08	2.46e-21	9606.ENSP00000222390,9606.ENSP00000223023,9606.ENSP00000225655,9606.ENSP00000235382,9606.ENSP00000239940,9606.ENSP00000248444,9606.ENSP00000253408,9606.ENSP00000257430,9606.ENSP00000262948,9606.ENSP00000263967,9606.ENSP00000269141,9606.ENSP00000278568,9606.ENSP00000283290,9606.ENSP00000293549,9606.ENSP00000295685,9606.ENSP00000302486,9606.ENSP00000324173,9606.ENSP00000329170,9606.ENSP00000336740,…	HGF,WASL,PFN1,RGS2,PFN2,VIL1,GFAP,APC,MAP2K2,PIK3CA,CDH2,PAK1,ATG3,WNT1,ARPC2,MAP2K1,HSPA5,POU3F2,LIMK1,PLS1,EZR,CAV1,RHOG,LIMK2,MAPT,FYN,FN1,OCLN,RAC1,ARPIN,SYNE2,MAP2,MTOR,MACF1,FLNA,PTEN,SRC,WAS,PODXL,FSCN1,NFE2L2,MARK2,CD44,RHOA,BRAF,CDK5,VIM,TWF1,AKT1,YAP1,WASF2,RDX,CDC42
GO:0001934	Positive regulation of protein phosphorylation	57	747	0.71	1.97	2.57e-21	9606.ENSP00000215832,9606.ENSP00000216037,9606.ENSP00000221930,9606.ENSP00000222390,9606.ENSP00000226218,9606.ENSP00000239940,9606.ENSP00000245479,9606.ENSP00000256078,9606.ENSP00000261735,9606.ENSP00000262948,9606.ENSP00000263025,9606.ENSP00000263317,9606.ENSP00000263923,9606.ENSP00000263967,9606.ENSP00000265171,9606.ENSP00000267101,9606.ENSP00000268182,9606.ENSP00000269305,9606.ENSP00000269571,…	MAPK1,XBP1,TGFB1,HGF,VTN,PFN2,SOX9,KRAS,ERP29,MAP2K2,MAPK3,NOX4,KDR,PIK3CA,EGF,ERBB3,IQGAP1,TP53,ERBB2,EGFR,PAK1,ATM,WNT1,MAP2K1,ROCK2,CAV1,FGFR3,LIMK2,PTK2,SMAD4,ERBB4,FYN,RAC1,MAP3K5,MTOR,KIF14,MMP9,SRC,HDAC6,XRCC5,MAP2K7,BCL2,CDKN1A,MARK2,IGF2,FGFR1,CD44,RHOA,ERN1,RAF1,BRAF,CDK5,AKT1,ITGB3,NOS1,FGF1,FAS
GO:0007167	Enzyme-linked receptor protein signaling pathway	53	641	0.74	2.06	3.63e-21	9606.ENSP00000172229,9606.ENSP00000215832,9606.ENSP00000216037,9606.ENSP00000219070,9606.ENSP00000221930,9606.ENSP00000222390,9606.ENSP00000229795,9606.ENSP00000245479,9606.ENSP00000248444,9606.ENSP00000257430,9606.ENSP00000262160,9606.ENSP00000263025,9606.ENSP00000263923,9606.ENSP00000263967,9606.ENSP00000264657,9606.ENSP00000265171,9606.ENSP00000267101,9606.ENSP00000267257,9606.ENSP00000268182,…	NGFR,MAPK1,XBP1,MMP2,TGFB1,HGF,MAPK14,SOX9,VIL1,APC,SMAD2,MAPK3,KDR,PIK3CA,STAT3,EGF,ERBB3,PXN,IQGAP1,TP53,ERBB2,EGFR,PAK1,FGFR4,WNT1,AXL,SMAD1,EIF2AK3,CASP3,MET,SMAD3,FGFR3,PTK2,SMAD4,ERBB4,FYN,RAC1,PARP1,MMP9,SRC,GRB2,IGF2,FGFR1,RAF1,FGFR2,STMN1,BRAF,SMAD5,VIM,AKT1,ITGB3,FGF1,CTNNB1
GO:0031325	Positive regulation of cellular metabolic process	118	3114	0.4	1.18	5.55e-21	9606.ENSP00000172229,9606.ENSP00000215832,9606.ENSP00000216037,9606.ENSP00000216714,9606.ENSP00000221930,9606.ENSP00000222390,9606.ENSP00000223023,9606.ENSP00000226218,9606.ENSP00000226574,9606.ENSP00000229795,9606.ENSP00000239940,9606.ENSP00000242261,9606.ENSP00000244050,9606.ENSP00000245479,9606.ENSP00000252699,9606.ENSP00000256078,9606.ENSP00000261735,9606.ENSP00000261769,9606.ENSP00000262160,…	NGFR,MAPK1,XBP1,APEX1,TGFB1,HGF,WASL,VTN,NFKB1,MAPK14,PFN2,TWIST1,SNAI1,SOX9,ACTN4,KRAS,ERP29,CDH1,SMAD2,XRCC1,MAP2K2,MAPK3,NOX4,KDR,PIK3CA,HDAC4,STAT3,EGF,ERBB3,IQGAP1,TP53,ERBB2,EGFR,PAK1,ATM,FGFR4,WNT1,NOS3,AXL,MGMT,MAP2K1,SMAD1,EIF2AK3,KRT17,FOSL1,CASP3,MET,ROCK2,HSPA5,NOS2,POU3F2,SMAD3,ATF4,CAV1,RHOG,FGFR3,LIMK2,MAPT,PTK2,SMAD4,ERBB4,FYN,RAC1,MAP3K5,ZEB1,MTOR,PARP1,KIF14,ATF6,PRKAA2,PTEN,MMP…
GO:2000026	Regulation of multicellular organismal development	76	1389	0.56	1.55	9.73e-21	9606.ENSP00000020945,9606.ENSP00000172229,9606.ENSP00000211998,9606.ENSP00000216037,9606.ENSP00000217289,9606.ENSP00000221930,9606.ENSP00000222390,9606.ENSP00000229795,9606.ENSP00000235382,9606.ENSP00000242261,9606.ENSP00000245479,9606.ENSP00000253408,9606.ENSP00000256078,9606.ENSP00000262948,9606.ENSP00000263710,9606.ENSP00000263923,9606.ENSP00000264657,9606.ENSP00000265171,9606.ENSP00000269305,…	SNAI2,NGFR,VCL,XBP1,FERMT1,TGFB1,HGF,MAPK14,RGS2,TWIST1,SOX9,GFAP,KRAS,MAP2K2,CLASP1,KDR,STAT3,EGF,TP53,ERBB2,RHOB,WNT1,NOS3,AXL,ANGPTL4,MAP2K1,CTNNA1,SMAD1,EIF2AK3,KRT17,ROCK2,SMAD3,WASF3,LIMK1,ATF4,CAV1,MAPT,SMAD4,ERBB4,NF2,FN1,TJP1,CASP8,MAP2,ZEB1,MTOR,MACF1,KIF14,PTEN,MMP9,IL2RA,XRCC5,KEAP1,JUP,BAD,ITGB1,SOX10,NFE2L2,ROCK1,MITF,RGS4,RHOA,PRKCA,FGFR2,BRAF,WWTR1,CDK5,HIF1A,AKT1,ITGB3,STIM1,YAP1…
GO:0090066	Regulation of anatomical structure size	47	505	0.79	2.2	1.52e-20	9606.ENSP00000219070,9606.ENSP00000224784,9606.ENSP00000225655,9606.ENSP00000233143,9606.ENSP00000235382,9606.ENSP00000239940,9606.ENSP00000245932,9606.ENSP00000248444,9606.ENSP00000249700,9606.ENSP00000259365,9606.ENSP00000263168,9606.ENSP00000263867,9606.ENSP00000263967,9606.ENSP00000283713,9606.ENSP00000295314,9606.ENSP00000295685,9606.ENSP00000297494,9606.ENSP00000298159,9606.ENSP00000317985,…	MMP2,ACTA2,PFN1,TMSB10,RGS2,PFN2,VASP,VIL1,TMOD2,TMOD1,CAPZA1,CAPG,PIK3CA,VILL,TMOD4,ARPC2,NOS3,CFL2,ROCK2,PFN4,LIMK1,PLS1,EZR,CAV1,MAPT,FN1,RAC1,PFN3,MSN,MAP2,MTOR,MACF1,CAPZA2,PTEN,GSN,CTTN,WAS,TMSB4X,ARHGAP5,GRB2,ROCK1,RHOA,CDK5,TWF1,NOS1,SPTA1,RDX
GO:0002009	Morphogenesis of an epithelium	45	457	0.82	2.27	1.64e-20	9606.ENSP00000172229,9606.ENSP00000211998,9606.ENSP00000219070,9606.ENSP00000221930,9606.ENSP00000225655,9606.ENSP00000242261,9606.ENSP00000244050,9606.ENSP00000245479,9606.ENSP00000245932,9606.ENSP00000256078,9606.ENSP00000263923,9606.ENSP00000265171,9606.ENSP00000272233,9606.ENSP00000275493,9606.ENSP00000278568,9606.ENSP00000293549,9606.ENSP00000308452,9606.ENSP00000311032,9606.ENSP00000316130,…	NGFR,VCL,MMP2,TGFB1,PFN1,TWIST1,SNAI1,SOX9,VASP,KRAS,KDR,EGF,RHOB,EGFR,PAK1,WNT1,KRT17,CASP3,SYNE4,MET,SMAD3,BSG,SMAD4,ERBB4,MSN,OPA1,FLNA,SRC,PODXL,GRB2,ITGB1,SOX10,BCL2,CD44,RHOA,FGFR2,CAMSAP3,HIF1A,ACTG1,YAP1,FGF1,ACTB,CTNNB1,CDC42,NOTCH1
GO:0010243	Response to organonitrogen compound	63	963	0.64	1.75	1.74e-20	9606.ENSP00000172229,9606.ENSP00000215832,9606.ENSP00000216037,9606.ENSP00000216714,9606.ENSP00000218388,9606.ENSP00000219070,9606.ENSP00000221930,9606.ENSP00000226574,9606.ENSP00000229795,9606.ENSP00000235382,9606.ENSP00000245479,9606.ENSP00000257430,9606.ENSP00000260302,9606.ENSP00000261769,9606.ENSP00000263025,9606.ENSP00000263967,9606.ENSP00000264657,9606.ENSP00000265164,9606.ENSP00000267257,…	NGFR,MAPK1,XBP1,APEX1,TIMP1,MMP2,TGFB1,NFKB1,MAPK14,RGS2,SOX9,APC,MMP13,CDH1,MAPK3,PIK3CA,STAT3,CASP6,PXN,TP53,EGFR,WNT1,MGMT,CTNNA1,FOSL1,CASP3,ROCK2,HSPA5,BSG,ATF4,EZR,CAV1,PTK2,FYN,ZEB1,MTOR,RGS7,ACTA1,PARP1,ATF6,FLNA,MMP9,SRC,DIAPH1,GRB2,BCL2L11,JUP,BAD,ITGB1,NFE2L2,BCL2,ROCK1,IGF2,RGS4,RHOA,CDK5,VIM,AKT1,ITGB3,RAD51,ACTB,CTNNB1,NOTCH1
GO:0009887	Animal organ morphogenesis	64	997	0.63	1.73	1.93e-20	9606.ENSP00000020945,9606.ENSP00000070846,9606.ENSP00000172229,9606.ENSP00000215832,9606.ENSP00000219070,9606.ENSP00000221930,9606.ENSP00000224784,9606.ENSP00000226574,9606.ENSP00000228841,9606.ENSP00000229795,9606.ENSP00000242261,9606.ENSP00000244050,9606.ENSP00000245479,9606.ENSP00000256078,9606.ENSP00000260302,9606.ENSP00000262160,9606.ENSP00000262948,9606.ENSP00000263025,9606.ENSP00000263923,…	SNAI2,PKP2,NGFR,MAPK1,MMP2,TGFB1,ACTA2,NFKB1,MYL2,MAPK14,TWIST1,SNAI1,SOX9,KRAS,MMP13,SMAD2,MAP2K2,MAPK3,KDR,STAT3,CDH2,TP53,EGFR,WNT1,NOS3,MAP2K1,CTNNA1,SMAD3,BSG,ATF4,PLS1,CAV1,FGFR3,PTK2,SMAD4,ERBB4,NF2,MSN,MYLK,ZEB1,MTOR,ACTA1,FLNA,PTEN,SRC,DSP,PAX3,BCL2L11,BCL2,ACTG2,IGF2,FGFR1,RHOA,FGFR2,MFN2,BRAF,WWTR1,HIF1A,STIM1,YAP1,FGF1,CTNNB1,CDC42,NOTCH1
GO:1902533	Positive regulation of intracellular signal transduction	64	997	0.63	1.73	1.93e-20	9606.ENSP00000216037,9606.ENSP00000221930,9606.ENSP00000222390,9606.ENSP00000224784,9606.ENSP00000245479,9606.ENSP00000252699,9606.ENSP00000256078,9606.ENSP00000261023,9606.ENSP00000261735,9606.ENSP00000262948,9606.ENSP00000263025,9606.ENSP00000263317,9606.ENSP00000263923,9606.ENSP00000263967,9606.ENSP00000265171,9606.ENSP00000267101,9606.ENSP00000268182,9606.ENSP00000269141,9606.ENSP00000269305,…	XBP1,TGFB1,HGF,ACTA2,SOX9,ACTN4,KRAS,ITGAV,ERP29,MAP2K2,MAPK3,NOX4,KDR,PIK3CA,EGF,ERBB3,IQGAP1,CDH2,TP53,ERBB2,EGFR,PAK1,ATM,FGFR4,MAPRE2,AXL,MAP2K1,MET,ROCK2,CAV1,FGFR3,PTK2,ERBB4,FYN,FN1,RAC1,CASP8,MAP3K5,MCL1,FLNA,PTEN,SRC,BCL2L11,BAD,ITGB1,MAP2K7,ROCK1,IGF2,FGFR1,CD44,RHOA,ERN1,RAF1,PRKCA,FGFR2,BRAF,DDIT3,DNM1L,XRCC3,ITGB3,FGF1,CTNNB1,CDC42,NOTCH1
GO:0010632	Regulation of epithelial cell migration	34	229	1.0	2.81	3.01e-20	9606.ENSP00000221930,9606.ENSP00000225655,9606.ENSP00000239940,9606.ENSP00000245479,9606.ENSP00000248444,9606.ENSP00000263710,9606.ENSP00000263923,9606.ENSP00000265171,9606.ENSP00000272233,9606.ENSP00000297494,9606.ENSP00000300249,9606.ENSP00000317272,9606.ENSP00000317985,9606.ENSP00000333769,9606.ENSP00000341189,9606.ENSP00000348461,9606.ENSP00000354558,9606.ENSP00000354573,9606.ENSP00000361021,…	TGFB1,PFN1,PFN2,SOX9,VIL1,CLASP1,KDR,EGF,RHOB,NOS3,MAPRE2,MET,ROCK2,BSG,PTK2,RAC1,MTOR,MACF1,PTEN,MMP9,SRC,HDAC6,TMSB4X,JUP,NFE2L2,FGFR1,RHOA,PRKCA,HIF1A,AKT1,ITGB3,FGF1,EPPK1,NOTCH1
GO:0031401	Positive regulation of protein modification process	64	1018	0.62	1.69	5.34e-20	9606.ENSP00000020945,9606.ENSP00000215832,9606.ENSP00000216037,9606.ENSP00000221930,9606.ENSP00000222390,9606.ENSP00000226218,9606.ENSP00000239940,9606.ENSP00000245479,9606.ENSP00000256078,9606.ENSP00000261735,9606.ENSP00000262948,9606.ENSP00000263025,9606.ENSP00000263317,9606.ENSP00000263923,9606.ENSP00000263967,9606.ENSP00000264606,9606.ENSP00000265171,9606.ENSP00000267101,9606.ENSP00000268182,…	SNAI2,MAPK1,XBP1,TGFB1,HGF,VTN,PFN2,SOX9,KRAS,ERP29,MAP2K2,MAPK3,NOX4,KDR,PIK3CA,HDAC4,EGF,ERBB3,IQGAP1,TP53,ERBB2,EGFR,PAK1,ATM,WNT1,MAP2K1,ROCK2,HSPA5,CAV1,FGFR3,LIMK2,PTK2,SMAD4,ERBB4,ATG7,FYN,RAC1,MAP3K5,MTOR,KIF14,PRKAA2,PTEN,MMP9,SRC,HDAC6,XRCC5,MAP2K7,BCL2,CDKN1A,MARK2,IGF2,FGFR1,CD44,RHOA,ERN1,RAF1,BRAF,CDK5,AKT1,ITGB3,NOS1,FGF1,CTNNB1,FAS
GO:0007169	Transmembrane receptor protein tyrosine kinase signaling pathway	43	425	0.83	2.28	5.76e-20	9606.ENSP00000172229,9606.ENSP00000215832,9606.ENSP00000216037,9606.ENSP00000219070,9606.ENSP00000221930,9606.ENSP00000222390,9606.ENSP00000229795,9606.ENSP00000245479,9606.ENSP00000248444,9606.ENSP00000257430,9606.ENSP00000263923,9606.ENSP00000263967,9606.ENSP00000264657,9606.ENSP00000265171,9606.ENSP00000267101,9606.ENSP00000267257,9606.ENSP00000268182,9606.ENSP00000269571,9606.ENSP00000275493,…	NGFR,MAPK1,XBP1,MMP2,TGFB1,HGF,MAPK14,SOX9,VIL1,APC,KDR,PIK3CA,STAT3,EGF,ERBB3,PXN,IQGAP1,ERBB2,EGFR,PAK1,FGFR4,AXL,EIF2AK3,CASP3,MET,FGFR3,PTK2,ERBB4,FYN,RAC1,MMP9,SRC,GRB2,IGF2,FGFR1,RAF1,FGFR2,STMN1,BRAF,AKT1,ITGB3,FGF1,CTNNB1
GO:0044089	Positive regulation of cellular component biogenesis	46	500	0.79	2.15	6.60e-20	9606.ENSP00000217289,9606.ENSP00000221930,9606.ENSP00000223023,9606.ENSP00000225655,9606.ENSP00000239940,9606.ENSP00000245479,9606.ENSP00000245932,9606.ENSP00000248444,9606.ENSP00000257430,9606.ENSP00000263710,9606.ENSP00000263923,9606.ENSP00000263967,9606.ENSP00000267257,9606.ENSP00000269305,9606.ENSP00000278568,9606.ENSP00000278616,9606.ENSP00000293549,9606.ENSP00000295522,9606.ENSP00000295685,…	FERMT1,TGFB1,WASL,PFN1,PFN2,SOX9,VASP,VIL1,APC,CLASP1,KDR,PIK3CA,PXN,TP53,PAK1,ATM,WNT1,CLDN1,ARPC2,MET,ROCK2,MMP1,SMAD3,LIMK1,CAV1,MAPT,NF2,OCLN,RAC1,DYNC1H1,PFN3,MSN,MTOR,SRC,MAPRE1,CTTN,FSCN1,GRB2,BCL2L11,ROCK1,RHOA,PRKCA,BRAF,CKAP5,WASF2,CDC42
GO:0060341	Regulation of cellular localization	62	963	0.63	1.71	8.34e-20	9606.ENSP00000172229,9606.ENSP00000211998,9606.ENSP00000215832,9606.ENSP00000216037,9606.ENSP00000217289,9606.ENSP00000221930,9606.ENSP00000223023,9606.ENSP00000229795,9606.ENSP00000248444,9606.ENSP00000257430,9606.ENSP00000261735,9606.ENSP00000261769,9606.ENSP00000262948,9606.ENSP00000263025,9606.ENSP00000265171,9606.ENSP00000269141,9606.ENSP00000269571,9606.ENSP00000275493,9606.ENSP00000302486,…	NGFR,VCL,MAPK1,XBP1,FERMT1,TGFB1,WASL,MAPK14,VIL1,APC,ERP29,CDH1,MAP2K2,MAPK3,EGF,CDH2,ERBB2,EGFR,MAP2K1,CTNNA1,EIF2AK3,ROCK2,NOS2,SMAD3,BSG,PLS1,EZR,CAV1,RHOG,LIMK2,MAPT,ERBB4,NF2,FYN,DYNC1H1,MSN,MAP2,MYH10,PARP1,FLNA,PRKAA2,PTEN,HDAC8,SRC,GSN,HDAC6,JUP,BAD,MAPK8,ITGB1,BCL2,WWTR1,CDK5,HIF1A,DNM1L,AKT1,ITGB3,NOS1,YAP1,ACTB,CTNNB1,RDX
GO:0009894	Regulation of catabolic process	62	988	0.62	1.67	2.85e-19	9606.ENSP00000216037,9606.ENSP00000216714,9606.ENSP00000217244,9606.ENSP00000218388,9606.ENSP00000222390,9606.ENSP00000229795,9606.ENSP00000242261,9606.ENSP00000245479,9606.ENSP00000253408,9606.ENSP00000257430,9606.ENSP00000261769,9606.ENSP00000263025,9606.ENSP00000263923,9606.ENSP00000263946,9606.ENSP00000263967,9606.ENSP00000264606,9606.ENSP00000264657,9606.ENSP00000265171,9606.ENSP00000269305,…	XBP1,APEX1,CSNK2A1,TIMP1,HGF,MAPK14,TWIST1,SOX9,GFAP,APC,CDH1,MAPK3,KDR,PKP1,PIK3CA,HDAC4,STAT3,EGF,TP53,EGFR,ATM,WNT1,CASP3,MET,ROCK2,NOS2,PKP3,SMAD3,EZR,CAV1,MAPT,PTK2,SMAD4,ATG7,FYN,MSN,MTOR,ATF6,MCL1,FLNA,PRKAA2,PTEN,CTTN,HDAC6,BCL2L11,KEAP1,BAD,VDAC1,MAPK8,ITGB1,NFE2L2,BCL2,ROCK1,ERN1,PRKCA,CDK5,HIF1A,VIM,DDIT3,DNM1L,AKT1,RDX
GO:0080135	Regulation of cellular response to stress	53	712	0.7	1.86	2.89e-19	9606.ENSP00000020945,9606.ENSP00000215832,9606.ENSP00000216037,9606.ENSP00000222390,9606.ENSP00000242261,9606.ENSP00000244050,9606.ENSP00000261735,9606.ENSP00000262887,9606.ENSP00000262948,9606.ENSP00000263025,9606.ENSP00000269305,9606.ENSP00000275493,9606.ENSP00000278616,9606.ENSP00000293549,9606.ENSP00000302111,9606.ENSP00000302486,9606.ENSP00000307235,9606.ENSP00000317272,9606.ENSP00000317985,…	SNAI2,MAPK1,XBP1,HGF,TWIST1,SNAI1,ERP29,XRCC1,MAP2K2,MAPK3,TP53,EGFR,ATM,WNT1,MGMT,MAP2K1,EIF2AK3,MET,ROCK2,HSPA5,CASP9,ATF4,EZR,CAV1,MAPT,FYN,MAP3K5,MTOR,OPA1,PARP1,ATF6,MCL1,FLNA,PTEN,HDAC6,WAS,BCL2L11,BAD,VDAC1,NFE2L2,MAP2K7,BCL2,CD44,ERN1,BRAF,HIF1A,DDIT3,AKT1,MICU1,RAD51,ACTB,CTNNB1,FAS
GO:1901698	Response to nitrogen compound	64	1058	0.61	1.62	3.47e-19	9606.ENSP00000172229,9606.ENSP00000215832,9606.ENSP00000216037,9606.ENSP00000216714,9606.ENSP00000218388,9606.ENSP00000219070,9606.ENSP00000221930,9606.ENSP00000226574,9606.ENSP00000229795,9606.ENSP00000235382,9606.ENSP00000245479,9606.ENSP00000257430,9606.ENSP00000260302,9606.ENSP00000261769,9606.ENSP00000263025,9606.ENSP00000263967,9606.ENSP00000264657,9606.ENSP00000265164,9606.ENSP00000267257,…	NGFR,MAPK1,XBP1,APEX1,TIMP1,MMP2,TGFB1,NFKB1,MAPK14,RGS2,SOX9,APC,MMP13,CDH1,MAPK3,PIK3CA,STAT3,CASP6,PXN,TP53,EGFR,WNT1,MGMT,CTNNA1,FOSL1,CASP3,ROCK2,HSPA5,BSG,ATF4,EZR,CAV1,PTK2,FYN,MAP3K5,ZEB1,MTOR,RGS7,ACTA1,PARP1,ATF6,FLNA,MMP9,SRC,DIAPH1,GRB2,BCL2L11,JUP,BAD,ITGB1,NFE2L2,BCL2,ROCK1,IGF2,RGS4,RHOA,CDK5,VIM,AKT1,ITGB3,RAD51,ACTB,CTNNB1,NOTCH1
GO:0007417	Central nervous system development	63	1035	0.61	1.62	5.54e-19	9606.ENSP00000172229,9606.ENSP00000215832,9606.ENSP00000221930,9606.ENSP00000226218,9606.ENSP00000235382,9606.ENSP00000245479,9606.ENSP00000253408,9606.ENSP00000256078,9606.ENSP00000261769,9606.ENSP00000262887,9606.ENSP00000263025,9606.ENSP00000263867,9606.ENSP00000264657,9606.ENSP00000265171,9606.ENSP00000269141,9606.ENSP00000269305,9606.ENSP00000269571,9606.ENSP00000275493,9606.ENSP00000278616,…	NGFR,MAPK1,TGFB1,VTN,RGS2,SOX9,GFAP,KRAS,CDH1,XRCC1,MAPK3,CAPG,STAT3,EGF,CDH2,TP53,ERBB2,EGFR,ATM,WNT1,AXL,MAP2K1,CTNNA1,SMAD1,CASP3,HSPA5,POU3F2,WASF3,MAPT,ERBB4,NF2,FYN,SYNE2,MAP2,ZEB1,MTOR,RGS7,KIF14,NES,INA,PTEN,SRC,GSN,XRCC5,BCL2L11,BAD,ITGB1,SOX10,BCL2,CTNND1,SUN1,SUN2,RGS4,RHOA,FGFR2,CDK5,HIF1A,VIM,DCX,ACTB,CTNNB1,CDC42,NOTCH1
GO:0032231	Regulation of actin filament bundle assembly	25	105	1.2	3.28	5.72e-19	9606.ENSP00000225655,9606.ENSP00000239940,9606.ENSP00000248444,9606.ENSP00000263710,9606.ENSP00000267257,9606.ENSP00000278568,9606.ENSP00000317272,9606.ENSP00000317985,9606.ENSP00000332973,9606.ENSP00000336740,9606.ENSP00000344666,9606.ENSP00000348416,9606.ENSP00000348461,9606.ENSP00000351379,9606.ENSP00000354558,9606.ENSP00000358866,9606.ENSP00000365891,9606.ENSP00000382697,9606.ENSP00000400175,…	PFN1,PFN2,VIL1,CLASP1,PXN,PAK1,MET,ROCK2,SMAD3,LIMK1,NF2,TJP1,RAC1,PFN3,MTOR,FLNA,WAS,ROCK1,RHOA,STMN1,BRAF,ACTG1,WASF2,RDX,CDC42
GO:0032535	Regulation of cellular component size	39	370	0.85	2.25	1.41e-18	9606.ENSP00000225655,9606.ENSP00000233143,9606.ENSP00000239940,9606.ENSP00000245932,9606.ENSP00000248444,9606.ENSP00000249700,9606.ENSP00000259365,9606.ENSP00000263168,9606.ENSP00000263867,9606.ENSP00000263967,9606.ENSP00000283713,9606.ENSP00000295314,9606.ENSP00000295685,9606.ENSP00000298159,9606.ENSP00000322170,9606.ENSP00000336740,9606.ENSP00000336831,9606.ENSP00000338934,9606.ENSP00000340820,…	PFN1,TMSB10,PFN2,VASP,VIL1,TMOD2,TMOD1,CAPZA1,CAPG,PIK3CA,VILL,TMOD4,ARPC2,CFL2,PFN4,LIMK1,PLS1,EZR,MAPT,FN1,RAC1,PFN3,MSN,MAP2,MTOR,MACF1,CAPZA2,PTEN,GSN,CTTN,WAS,TMSB4X,ARHGAP5,GRB2,RHOA,CDK5,TWF1,SPTA1,RDX
GO:0048732	Gland development	41	419	0.82	2.16	1.66e-18	9606.ENSP00000215832,9606.ENSP00000216037,9606.ENSP00000219070,9606.ENSP00000221930,9606.ENSP00000222390,9606.ENSP00000226218,9606.ENSP00000226574,9606.ENSP00000245479,9606.ENSP00000261769,9606.ENSP00000262160,9606.ENSP00000262948,9606.ENSP00000263025,9606.ENSP00000263967,9606.ENSP00000265171,9606.ENSP00000275493,9606.ENSP00000278616,9606.ENSP00000293549,9606.ENSP00000295522,9606.ENSP00000302111,…	MAPK1,XBP1,MMP2,TGFB1,HGF,VTN,NFKB1,SOX9,CDH1,SMAD2,MAP2K2,MAPK3,PIK3CA,EGF,EGFR,ATM,WNT1,CLDN1,MGMT,MAP2K1,MET,POU3F2,SMAD3,CAV1,SMAD4,ERBB4,MSN,PTEN,SRC,ARHGAP5,BCL2L11,SOX10,BCL2,IGF2,RAF1,FGFR2,BRAF,HIF1A,AKT1,CTNNB1,NOTCH1
GO:0007155	Cell adhesion	60	965	0.62	1.63	2.08e-18	9606.ENSP00000070846,9606.ENSP00000211998,9606.ENSP00000216181,9606.ENSP00000217289,9606.ENSP00000226218,9606.ENSP00000245479,9606.ENSP00000257192,9606.ENSP00000257430,9606.ENSP00000261023,9606.ENSP00000261769,9606.ENSP00000263946,9606.ENSP00000267257,9606.ENSP00000269141,9606.ENSP00000272233,9606.ENSP00000275493,9606.ENSP00000287916,9606.ENSP00000295522,9606.ENSP00000299339,9606.ENSP00000301178,…	PKP2,VCL,MYH9,FERMT1,VTN,SOX9,DSG1,APC,ITGAV,CDH1,PKP1,PXN,CDH2,RHOB,EGFR,CLDN12,CLDN1,CLDN10,AXL,CTNNA1,DST,TLN1,PKP3,BSG,EZR,FN1,TJP1,RAC1,MSN,CLDN7,MYH10,KIF14,FLNA,SRC,CTTN,PODXL,DSP,ARHGAP5,KRT18,PKP4,BCL2L11,JUP,ITGB1,BCL2,CTNND1,ROCK1,NCAM2,CD44,RHOA,PRKCA,CLDN4,CAMSAP3,BRAF,CDK5,ITGB3,TLN2,ACTG1,NCAM1,ACTB,CTNNB1
GO:0000904	Cell morphogenesis involved in differentiation	46	554	0.74	1.95	2.88e-18	9606.ENSP00000172229,9606.ENSP00000211998,9606.ENSP00000216181,9606.ENSP00000223023,9606.ENSP00000245932,9606.ENSP00000261023,9606.ENSP00000267257,9606.ENSP00000269571,9606.ENSP00000301178,9606.ENSP00000311032,9606.ENSP00000317272,9606.ENSP00000320295,9606.ENSP00000320885,9606.ENSP00000330237,9606.ENSP00000333769,9606.ENSP00000336740,9606.ENSP00000336790,9606.ENSP00000336831,9606.ENSP00000339467,…	NGFR,VCL,MYH9,WASL,VASP,ITGAV,PXN,ERBB2,AXL,CASP3,MET,TUBB3,SPAST,CASP9,BSG,LIMK1,ATF4,PLS1,RHOG,PTK2,SMAD4,FYN,FN1,RAC1,MAP2,ENAH,KIF14,PTEN,SRC,HDAC6,ITGB1,BCL2,ROCK1,RHOA,FGFR2,STMN1,BRAF,CDK5,FLNB,ITGB3,NCAM1,DCX,ACTB,CTNNB1,CDC42,NOTCH1
GO:0010628	Positive regulation of gene expression	65	1146	0.58	1.52	3.75e-18	9606.ENSP00000215832,9606.ENSP00000216037,9606.ENSP00000216181,9606.ENSP00000217289,9606.ENSP00000221930,9606.ENSP00000222390,9606.ENSP00000224784,9606.ENSP00000229795,9606.ENSP00000242261,9606.ENSP00000245479,9606.ENSP00000256078,9606.ENSP00000261735,9606.ENSP00000262160,9606.ENSP00000262948,9606.ENSP00000263025,9606.ENSP00000263946,9606.ENSP00000264657,9606.ENSP00000265171,9606.ENSP00000267101,…	MAPK1,XBP1,MYH9,FERMT1,TGFB1,HGF,ACTA2,MAPK14,TWIST1,SOX9,KRAS,ERP29,SMAD2,MAP2K2,MAPK3,PKP1,STAT3,EGF,ERBB3,TP53,ERBB2,EGFR,ATM,FGFR4,NOS3,MAP2K1,SMAD1,EIF2AK3,KRT17,ROCK2,NOS2,PKP3,SMAD3,BSG,ATF4,EZR,CAV1,FN1,OCLN,CASP8,MSN,MTOR,ACTA1,SRC,GSN,MAPK8,SOX10,NFE2L2,ROCK1,ACTG2,MITF,RHOA,ERN1,BRAF,HIF1A,VIM,DDIT3,AKT1,ITGB3,ACTG1,YAP1,FGF1,CTNNB1,RDX,NOTCH1
GO:0032272	Negative regulation of protein polymerization	22	77	1.28	3.37	4.65e-18	9606.ENSP00000225655,9606.ENSP00000233143,9606.ENSP00000239940,9606.ENSP00000248444,9606.ENSP00000249700,9606.ENSP00000259365,9606.ENSP00000263168,9606.ENSP00000263867,9606.ENSP00000264071,9606.ENSP00000283713,9606.ENSP00000295314,9606.ENSP00000322170,9606.ENSP00000353508,9606.ENSP00000354947,9606.ENSP00000361635,9606.ENSP00000362924,9606.ENSP00000364721,9606.ENSP00000370010,9606.ENSP00000410452,…	PFN1,TMSB10,PFN2,VIL1,TMOD2,TMOD1,CAPZA1,CAPG,TUBB4A,VILL,TMOD4,PFN4,MAP2,CAPZA2,VDAC2,GSN,MAPRE1,TMSB4X,STMN1,TWF1,SPTA1,RDX
GO:0060322	Head development	55	823	0.65	1.7	4.68e-18	9606.ENSP00000215832,9606.ENSP00000219070,9606.ENSP00000221930,9606.ENSP00000235382,9606.ENSP00000245479,9606.ENSP00000256078,9606.ENSP00000261769,9606.ENSP00000262887,9606.ENSP00000262948,9606.ENSP00000263025,9606.ENSP00000265171,9606.ENSP00000269141,9606.ENSP00000269305,9606.ENSP00000275493,9606.ENSP00000278616,9606.ENSP00000293549,9606.ENSP00000301178,9606.ENSP00000302486,9606.ENSP00000304669,…	MAPK1,MMP2,TGFB1,RGS2,SOX9,KRAS,CDH1,XRCC1,MAP2K2,MAPK3,EGF,CDH2,TP53,EGFR,ATM,WNT1,AXL,MAP2K1,CTNNA1,SMAD1,CASP3,HSPA5,POU3F2,LIMK2,ERBB4,NF2,FYN,SYNE2,ZEB1,RGS7,KIF14,NES,INA,PTEN,SRC,XRCC5,BCL2L11,BAD,ITGB1,BCL2,CTNND1,SUN1,SUN2,RGS4,RHOA,RAF1,FGFR2,BRAF,CDK5,HIF1A,DCX,ACTB,CTNNB1,CDC42,NOTCH1
GO:0060485	Mesenchyme development	32	238	0.95	2.5	7.07e-18	9606.ENSP00000020945,9606.ENSP00000215832,9606.ENSP00000221930,9606.ENSP00000222390,9606.ENSP00000224784,9606.ENSP00000242261,9606.ENSP00000244050,9606.ENSP00000245479,9606.ENSP00000262160,9606.ENSP00000263025,9606.ENSP00000267101,9606.ENSP00000269141,9606.ENSP00000297494,9606.ENSP00000317985,9606.ENSP00000332973,9606.ENSP00000341551,9606.ENSP00000342235,9606.ENSP00000346839,9606.ENSP00000355645,…	SNAI2,MAPK1,TGFB1,HGF,ACTA2,TWIST1,SNAI1,SOX9,SMAD2,MAPK3,ERBB3,CDH2,NOS3,ROCK2,SMAD3,SMAD4,ERBB4,FN1,ACTA1,FLNA,SOX10,BCL2,ROCK1,ACTG2,FGFR1,FGFR2,WWTR1,HIF1A,YAP1,CTNNB1,CDC42,NOTCH1
GO:0008283	Cell population proliferation	51	712	0.68	1.77	7.97e-18	9606.ENSP00000020945,9606.ENSP00000172229,9606.ENSP00000215832,9606.ENSP00000216037,9606.ENSP00000217289,9606.ENSP00000221930,9606.ENSP00000222390,9606.ENSP00000242261,9606.ENSP00000245479,9606.ENSP00000253408,9606.ENSP00000256078,9606.ENSP00000262948,9606.ENSP00000263923,9606.ENSP00000264657,9606.ENSP00000265171,9606.ENSP00000269305,9606.ENSP00000269571,9606.ENSP00000275493,9606.ENSP00000293549,…	SNAI2,NGFR,MAPK1,XBP1,FERMT1,TGFB1,HGF,TWIST1,SOX9,GFAP,KRAS,MAP2K2,KDR,STAT3,EGF,TP53,ERBB2,EGFR,WNT1,MAP2K1,CTNNA1,SMAD1,POU3F2,CAV1,FGFR3,SMAD4,NF2,FYN,MSN,ZEB1,KIF14,NES,PTEN,SRC,IL2RA,XRCC5,BAD,ITGB1,SOX10,BCL2,IGF2,ERN1,FGFR2,HIF1A,DDIT3,AKT1,ABCB1,YAP1,FGF1,CTNNB1,NOTCH1
GO:0048585	Negative regulation of response to stimulus	77	1612	0.5	1.34	9.76e-18	9606.ENSP00000020945,9606.ENSP00000172229,9606.ENSP00000206262,9606.ENSP00000216037,9606.ENSP00000217244,9606.ENSP00000217289,9606.ENSP00000221930,9606.ENSP00000222390,9606.ENSP00000226218,9606.ENSP00000226574,9606.ENSP00000229795,9606.ENSP00000235382,9606.ENSP00000242261,9606.ENSP00000244050,9606.ENSP00000245479,9606.ENSP00000257430,9606.ENSP00000261023,9606.ENSP00000262887,9606.ENSP00000263710,…	SNAI2,NGFR,RGS17,XBP1,CSNK2A1,FERMT1,TGFB1,HGF,VTN,NFKB1,MAPK14,RGS2,TWIST1,SNAI1,SOX9,APC,ITGAV,XRCC1,CLASP1,ERBB3,CDH2,TP53,EGFR,ATM,WNT1,RGS20,NOS3,CTNNA1,MET,HSPA5,SMAD3,EZR,CAV1,SMAD4,NF2,FYN,CASP8,MTOR,OPA1,RGS7,RGS1,RGS16,MCL1,STMN3,PRKAA2,PTEN,MMP9,VDAC2,PLAU,SRC,RGS3,CTTN,IL2RA,TMSB4X,RGS19,ITGB1,SOX10,NFE2L2,RGS11,BCL2,CTNND1,RGS4,CD44,RHOA,RAF1,STMN1,MFN2,WWTR1,RGS5,HIF1A,DDIT3,RGS6,AK…
GO:0007507	Heart development	45	548	0.74	1.91	1.11e-17	9606.ENSP00000020945,9606.ENSP00000070846,9606.ENSP00000215832,9606.ENSP00000219070,9606.ENSP00000221930,9606.ENSP00000228841,9606.ENSP00000242261,9606.ENSP00000244050,9606.ENSP00000245479,9606.ENSP00000262160,9606.ENSP00000262948,9606.ENSP00000263025,9606.ENSP00000263317,9606.ENSP00000263923,9606.ENSP00000267101,9606.ENSP00000269305,9606.ENSP00000269571,9606.ENSP00000278616,9606.ENSP00000297494,…	SNAI2,PKP2,MAPK1,MMP2,TGFB1,MYL2,TWIST1,SNAI1,SOX9,SMAD2,MAP2K2,MAPK3,NOX4,KDR,ERBB3,TP53,ERBB2,ATM,NOS3,MAP2K1,SMAD1,SH3PXD2B,CASP3,ROCK2,PLEC,SMAD3,PTK2,SMAD4,ERBB4,FN1,CASP8,MTOR,FLNA,PTEN,DSP,ITGB1,ROCK1,CDKN1A,FGFR2,HIF1A,SMAD5,YAP1,CTNNB1,CDC42,NOTCH1
GO:0032989	Cellular component morphogenesis	47	603	0.72	1.85	1.11e-17	9606.ENSP00000172229,9606.ENSP00000211998,9606.ENSP00000223023,9606.ENSP00000228841,9606.ENSP00000245932,9606.ENSP00000249700,9606.ENSP00000259365,9606.ENSP00000268182,9606.ENSP00000269571,9606.ENSP00000278568,9606.ENSP00000295314,9606.ENSP00000298159,9606.ENSP00000320295,9606.ENSP00000320885,9606.ENSP00000323856,9606.ENSP00000333769,9606.ENSP00000336740,9606.ENSP00000339467,9606.ENSP00000341189,…	NGFR,VCL,WASL,MYL2,VASP,TMOD2,TMOD1,IQGAP1,ERBB2,PAK1,TMOD4,CFL2,TUBB3,SPAST,PLEC,BSG,LIMK1,RHOG,PTK2,SMAD4,FYN,RAC1,MAP2,KRT19,ACTA1,ENAH,NES,PTEN,CTTN,HDAC6,WASF1,ITGB1,BCL2,ROCK1,RHOA,FGFR2,STMN1,CDK5,DNM1L,ACTG1,NCAM1,WASF2,DCX,ACTB,CTNNB1,CDC42,NOTCH1
GO:0009968	Negative regulation of signal transduction	67	1252	0.55	1.45	1.57e-17	9606.ENSP00000020945,9606.ENSP00000172229,9606.ENSP00000206262,9606.ENSP00000216037,9606.ENSP00000217244,9606.ENSP00000217289,9606.ENSP00000222390,9606.ENSP00000229795,9606.ENSP00000235382,9606.ENSP00000242261,9606.ENSP00000244050,9606.ENSP00000245479,9606.ENSP00000257430,9606.ENSP00000261023,9606.ENSP00000267101,9606.ENSP00000269141,9606.ENSP00000269305,9606.ENSP00000275493,9606.ENSP00000278616,…	SNAI2,NGFR,RGS17,XBP1,CSNK2A1,FERMT1,HGF,MAPK14,RGS2,TWIST1,SNAI1,SOX9,APC,ITGAV,ERBB3,CDH2,TP53,EGFR,ATM,WNT1,RGS20,NOS3,CTNNA1,MET,HSPA5,EZR,CAV1,SMAD4,NF2,CASP8,MTOR,OPA1,RGS7,RGS1,RGS16,MCL1,STMN3,PRKAA2,PTEN,MMP9,VDAC2,SRC,RGS3,CTTN,TMSB4X,RGS19,ITGB1,SOX10,NFE2L2,RGS11,BCL2,CTNND1,RGS4,CD44,RHOA,RAF1,STMN1,MFN2,WWTR1,RGS5,HIF1A,DDIT3,RGS6,AKT1,YAP1,CTNNB1,NOTCH1
GO:0007043	Cell-cell junction assembly	25	124	1.13	2.93	1.73e-17	9606.ENSP00000070846,9606.ENSP00000211998,9606.ENSP00000257192,9606.ENSP00000257430,9606.ENSP00000263946,9606.ENSP00000269141,9606.ENSP00000295522,9606.ENSP00000299339,9606.ENSP00000304669,9606.ENSP00000316029,9606.ENSP00000331678,9606.ENSP00000347379,9606.ENSP00000348416,9606.ENSP00000353475,9606.ENSP00000371798,9606.ENSP00000374409,9606.ENSP00000377508,9606.ENSP00000382004,9606.ENSP00000400175,…	PKP2,VCL,DSG1,APC,PKP1,CDH2,CLDN1,CLDN10,CTNNA1,TLN1,PKP3,OCLN,TJP1,CLDN7,FSCN1,PKP4,JUP,CTNND1,RHOA,PRKCA,CLDN4,TLN2,ACTG1,ACTB,CTNNB1
GO:0010035	Response to inorganic substance	44	532	0.74	1.91	2.24e-17	9606.ENSP00000205557,9606.ENSP00000215832,9606.ENSP00000216714,9606.ENSP00000219070,9606.ENSP00000261769,9606.ENSP00000263025,9606.ENSP00000263923,9606.ENSP00000263967,9606.ENSP00000268182,9606.ENSP00000272233,9606.ENSP00000275493,9606.ENSP00000295522,9606.ENSP00000297494,9606.ENSP00000301178,9606.ENSP00000307235,9606.ENSP00000310170,9606.ENSP00000311032,9606.ENSP00000323856,9606.ENSP00000324173,…	ABCC6,MAPK1,APEX1,MMP2,CDH1,MAPK3,KDR,PIK3CA,IQGAP1,RHOB,EGFR,CLDN1,NOS3,AXL,EIF2AK3,FOSL1,CASP3,PLEC,HSPA5,CASP9,BSG,ATF4,CAV1,MAPT,FYN,CASP8,MAP3K5,ACTA1,PARP1,PRKAA2,MMP9,SRC,HDAC6,BAD,MAPK8,NFE2L2,BCL2,ERN1,BRAF,HIF1A,AKT1,ACTG1,STIM1,RAD51
GO:0033554	Cellular response to stress	75	1572	0.5	1.33	3.47e-17	9606.ENSP00000215832,9606.ENSP00000216037,9606.ENSP00000216714,9606.ENSP00000219070,9606.ENSP00000219431,9606.ENSP00000226574,9606.ENSP00000229795,9606.ENSP00000242261,9606.ENSP00000253408,9606.ENSP00000257430,9606.ENSP00000262887,9606.ENSP00000263025,9606.ENSP00000263967,9606.ENSP00000267257,9606.ENSP00000269305,9606.ENSP00000272233,9606.ENSP00000275493,9606.ENSP00000278568,9606.ENSP00000278616,…	MAPK1,XBP1,APEX1,MMP2,MPG,NFKB1,MAPK14,TWIST1,GFAP,APC,XRCC1,MAPK3,PIK3CA,PXN,TP53,RHOB,EGFR,PAK1,ATM,WNT1,NOS3,AXL,MGMT,MAP2K1,CTNNA1,EIF2AK3,FOSL1,CASP3,PLEC,HSPA5,CASP9,SMAD3,ATF4,CAV1,MAPT,ATG7,FYN,MAP3K5,MYLK,MTOR,OPA1,PARP1,ATF6,MCL1,PRKAA2,PTEN,MMP9,SRC,HDAC6,XRCC5,GRB2,BCL2L11,KEAP1,BAD,MAPK8,NFE2L2,MAP2K7,BCL2,CDKN1A,RHOA,ERN1,CCDC155,GTSE1,MFN2,EIF2A,BRAF,HIF1A,DDIT3,AKT1,XRCC3,YAP1,FGF…
GO:0048699	Generation of neurons	63	1131	0.57	1.48	3.54e-17	9606.ENSP00000172229,9606.ENSP00000211998,9606.ENSP00000216037,9606.ENSP00000219070,9606.ENSP00000223023,9606.ENSP00000242261,9606.ENSP00000245479,9606.ENSP00000245932,9606.ENSP00000253408,9606.ENSP00000261769,9606.ENSP00000264657,9606.ENSP00000268182,9606.ENSP00000269305,9606.ENSP00000269571,9606.ENSP00000278568,9606.ENSP00000293549,9606.ENSP00000301178,9606.ENSP00000302486,9606.ENSP00000304669,…	NGFR,VCL,XBP1,MMP2,WASL,TWIST1,SOX9,VASP,GFAP,CDH1,STAT3,IQGAP1,TP53,ERBB2,PAK1,WNT1,AXL,MAP2K1,CTNNA1,CASP3,MET,TUBB3,SPAST,HSPA5,POU3F2,BSG,LIMK1,ATF4,PLS1,RHOG,MAPT,PTK2,SMAD4,ERBB4,FYN,RAC1,MAP2,ENAH,STMN3,PTEN,CTTN,HDAC6,WASF1,ITGB1,SOX10,BCL2,ROCK1,NCAM2,MARK2,FGFR1,RHOA,FGFR2,STMN1,CAMSAP3,CDK5,HIF1A,VIM,NCAM1,DCX,ACTB,CTNNB1,CDC42,NOTCH1
GO:0008064	Regulation of actin polymerization or depolymerization	27	161	1.05	2.69	3.83e-17	9606.ENSP00000225655,9606.ENSP00000233143,9606.ENSP00000239940,9606.ENSP00000245932,9606.ENSP00000248444,9606.ENSP00000249700,9606.ENSP00000259365,9606.ENSP00000263168,9606.ENSP00000263867,9606.ENSP00000263967,9606.ENSP00000283713,9606.ENSP00000295314,9606.ENSP00000295685,9606.ENSP00000298159,9606.ENSP00000322170,9606.ENSP00000351379,9606.ENSP00000354558,9606.ENSP00000354947,9606.ENSP00000362924,…	PFN1,TMSB10,PFN2,VASP,VIL1,TMOD2,TMOD1,CAPZA1,CAPG,PIK3CA,VILL,TMOD4,ARPC2,CFL2,PFN4,PFN3,MTOR,CAPZA2,GSN,CTTN,WAS,TMSB4X,GRB2,RHOA,TWF1,SPTA1,RDX
GO:0051641	Cellular localization	101	2677	0.4	1.12	4.08e-17	9606.ENSP00000070846,9606.ENSP00000172229,9606.ENSP00000211998,9606.ENSP00000216037,9606.ENSP00000216181,9606.ENSP00000221930,9606.ENSP00000223023,9606.ENSP00000233143,9606.ENSP00000245479,9606.ENSP00000252699,9606.ENSP00000253408,9606.ENSP00000261735,9606.ENSP00000261769,9606.ENSP00000262160,9606.ENSP00000263710,9606.ENSP00000263934,9606.ENSP00000264657,9606.ENSP00000265164,9606.ENSP00000269141,…	PKP2,NGFR,VCL,XBP1,MYH9,TGFB1,WASL,TMSB10,SOX9,ACTN4,GFAP,ERP29,CDH1,SMAD2,CLASP1,KIF1B,STAT3,CASP6,CDH2,TP53,RHOB,EGFR,ATM,ATG3,NOS3,MAPRE2,AXL,CTNNA1,DST,SH3PXD2B,ROCK2,SPAST,PFN4,PLEC,HSPA5,PKP3,BSG,SYNE3,TUBA1B,EZR,TUBB,CAV1,LIMK2,MAPT,ATG7,OCLN,TJP1,RAC1,DYNC1H1,SYNE2,MACF1,OPA1,SYNE1,KIF14,MCL1,FLNA,PRKAA2,KIF2C,VDAC2,GSN,MAPRE1,CTTN,HDAC6,WAS,DSP,TMSB4X,KRT18,DIAPH1,XRCC5,WASF1,BCL2L11,KEA…
GO:0010810	Regulation of cell-substrate adhesion	30	217	0.97	2.47	4.94e-17	9606.ENSP00000211998,9606.ENSP00000217289,9606.ENSP00000226218,9606.ENSP00000252699,9606.ENSP00000263710,9606.ENSP00000263923,9606.ENSP00000293549,9606.ENSP00000295685,9606.ENSP00000316029,9606.ENSP00000317985,9606.ENSP00000332973,9606.ENSP00000341189,9606.ENSP00000344666,9606.ENSP00000346839,9606.ENSP00000348461,9606.ENSP00000354573,9606.ENSP00000358866,9606.ENSP00000361021,9606.ENSP00000361850,…	VCL,FERMT1,VTN,ACTN4,CLASP1,KDR,WNT1,ARPC2,TLN1,ROCK2,SMAD3,PTK2,NF2,FN1,RAC1,MACF1,FLNA,PTEN,PLAU,SRC,JUP,BCL2,ROCK1,RHOA,CAMSAP3,BRAF,ITGB3,ACTG1,CDC42,NOTCH1
GO:0071417	Cellular response to organonitrogen compound	45	574	0.72	1.83	5.62e-17	9606.ENSP00000172229,9606.ENSP00000215832,9606.ENSP00000216037,9606.ENSP00000216714,9606.ENSP00000219070,9606.ENSP00000221930,9606.ENSP00000226574,9606.ENSP00000245479,9606.ENSP00000257430,9606.ENSP00000261769,9606.ENSP00000263025,9606.ENSP00000263967,9606.ENSP00000264657,9606.ENSP00000265164,9606.ENSP00000267257,9606.ENSP00000269305,9606.ENSP00000275493,9606.ENSP00000293549,9606.ENSP00000304669,…	NGFR,MAPK1,XBP1,APEX1,MMP2,TGFB1,NFKB1,SOX9,APC,CDH1,MAPK3,PIK3CA,STAT3,CASP6,PXN,TP53,EGFR,WNT1,CTNNA1,CASP3,HSPA5,ATF4,EZR,CAV1,PTK2,FYN,ZEB1,MTOR,ACTA1,PARP1,FLNA,SRC,DIAPH1,GRB2,BCL2L11,JUP,NFE2L2,IGF2,CDK5,VIM,AKT1,ITGB3,RAD51,ACTB,CTNNB1
GO:0071214	Cellular response to abiotic stimulus	35	325	0.86	2.18	7.12e-17	9606.ENSP00000020945,9606.ENSP00000218388,9606.ENSP00000219070,9606.ENSP00000221930,9606.ENSP00000226574,9606.ENSP00000229795,9606.ENSP00000245479,9606.ENSP00000263025,9606.ENSP00000263967,9606.ENSP00000269305,9606.ENSP00000272233,9606.ENSP00000278616,9606.ENSP00000302111,9606.ENSP00000311032,9606.ENSP00000322788,9606.ENSP00000323856,9606.ENSP00000324173,9606.ENSP00000330237,9606.ENSP00000336790,…	SNAI2,TIMP1,MMP2,TGFB1,NFKB1,MAPK14,SOX9,MAPK3,PIK3CA,TP53,RHOB,ATM,MGMT,CASP3,MMP1,PLEC,HSPA5,CASP9,ATF4,CASP8,MYLK,MTOR,PARP1,PTEN,MMP9,XRCC5,GRB2,BAD,MAPK8,CDKN1A,TRPM1,ITGB3,YAP1,RAD51,FAS
GO:0051338	Regulation of transferase activity	56	912	0.61	1.57	7.25e-17	9606.ENSP00000215832,9606.ENSP00000221930,9606.ENSP00000222390,9606.ENSP00000235382,9606.ENSP00000257430,9606.ENSP00000261735,9606.ENSP00000262948,9606.ENSP00000263025,9606.ENSP00000263317,9606.ENSP00000263923,9606.ENSP00000263967,9606.ENSP00000265171,9606.ENSP00000267101,9606.ENSP00000268182,9606.ENSP00000269305,9606.ENSP00000269571,9606.ENSP00000275493,9606.ENSP00000278568,9606.ENSP00000292408,…	MAPK1,TGFB1,HGF,RGS2,APC,ERP29,MAP2K2,MAPK3,NOX4,KDR,PIK3CA,EGF,ERBB3,IQGAP1,TP53,ERBB2,EGFR,PAK1,FGFR4,AXL,MAP2K1,CASP3,MET,PLEC,LIMK1,CAV1,FGFR3,MAPT,PTK2,ERBB4,NF2,MAP3K5,MTOR,KIF14,PTEN,SRC,XRCC5,BAD,MAP2K7,CDKN1A,MARK2,IGF2,FGFR1,CD44,RHOA,ERN1,FGFR2,WWTR1,CDK5,DNM1L,AKT1,ITGB3,FGF1,ACTB,CTNNB1,CDC42
GO:1901699	Cellular response to nitrogen compound	47	637	0.69	1.76	8.04e-17	9606.ENSP00000172229,9606.ENSP00000215832,9606.ENSP00000216037,9606.ENSP00000216714,9606.ENSP00000219070,9606.ENSP00000221930,9606.ENSP00000226574,9606.ENSP00000245479,9606.ENSP00000257430,9606.ENSP00000261769,9606.ENSP00000263025,9606.ENSP00000263967,9606.ENSP00000264657,9606.ENSP00000265164,9606.ENSP00000267257,9606.ENSP00000269305,9606.ENSP00000275493,9606.ENSP00000293549,9606.ENSP00000304669,…	NGFR,MAPK1,XBP1,APEX1,MMP2,TGFB1,NFKB1,SOX9,APC,CDH1,MAPK3,PIK3CA,STAT3,CASP6,PXN,TP53,EGFR,WNT1,CTNNA1,CASP3,ROCK2,HSPA5,ATF4,EZR,CAV1,PTK2,FYN,MAP3K5,ZEB1,MTOR,ACTA1,PARP1,FLNA,SRC,DIAPH1,GRB2,BCL2L11,JUP,NFE2L2,IGF2,CDK5,VIM,AKT1,ITGB3,RAD51,ACTB,CTNNB1
GO:0010634	Positive regulation of epithelial cell migration	26	150	1.06	2.7	8.19e-17	9606.ENSP00000221930,9606.ENSP00000225655,9606.ENSP00000245479,9606.ENSP00000248444,9606.ENSP00000263710,9606.ENSP00000263923,9606.ENSP00000265171,9606.ENSP00000272233,9606.ENSP00000297494,9606.ENSP00000300249,9606.ENSP00000317272,9606.ENSP00000317985,9606.ENSP00000333769,9606.ENSP00000348461,9606.ENSP00000354558,9606.ENSP00000361405,9606.ENSP00000362680,9606.ENSP00000365804,9606.ENSP00000370010,…	TGFB1,PFN1,SOX9,VIL1,CLASP1,KDR,EGF,RHOB,NOS3,MAPRE2,MET,ROCK2,BSG,RAC1,MTOR,MMP9,SRC,HDAC6,TMSB4X,NFE2L2,FGFR1,PRKCA,HIF1A,AKT1,ITGB3,FGF1
GO:0032880	Regulation of protein localization	54	852	0.63	1.6	8.86e-17	9606.ENSP00000172229,9606.ENSP00000211998,9606.ENSP00000216037,9606.ENSP00000217289,9606.ENSP00000221930,9606.ENSP00000223023,9606.ENSP00000229795,9606.ENSP00000248444,9606.ENSP00000257430,9606.ENSP00000261735,9606.ENSP00000261769,9606.ENSP00000265171,9606.ENSP00000269141,9606.ENSP00000269571,9606.ENSP00000275493,9606.ENSP00000304669,9606.ENSP00000307235,9606.ENSP00000317985,9606.ENSP00000327251,…	NGFR,VCL,XBP1,FERMT1,TGFB1,WASL,MAPK14,VIL1,APC,ERP29,CDH1,EGF,CDH2,ERBB2,EGFR,CTNNA1,EIF2AK3,ROCK2,NOS2,SMAD3,BSG,PLS1,EZR,RHOG,LIMK2,MAPT,ERBB4,NF2,FYN,MSN,MAP2,MYH10,PARP1,FLNA,PRKAA2,HDAC8,SRC,GSN,HDAC6,JUP,BAD,MAPK8,ITGB1,BCL2,WWTR1,CDK5,HIF1A,DNM1L,AKT1,ITGB3,YAP1,ACTB,CTNNB1,RDX
GO:0006468	Protein phosphorylation	50	736	0.66	1.66	1.38e-16	9606.ENSP00000215832,9606.ENSP00000217244,9606.ENSP00000221930,9606.ENSP00000229795,9606.ENSP00000245479,9606.ENSP00000262160,9606.ENSP00000262948,9606.ENSP00000263025,9606.ENSP00000263923,9606.ENSP00000265171,9606.ENSP00000267101,9606.ENSP00000269571,9606.ENSP00000275493,9606.ENSP00000278568,9606.ENSP00000278616,9606.ENSP00000292408,9606.ENSP00000301178,9606.ENSP00000302486,9606.ENSP00000305769,…	MAPK1,CSNK2A1,TGFB1,MAPK14,SOX9,SMAD2,MAP2K2,MAPK3,KDR,EGF,ERBB3,ERBB2,EGFR,PAK1,ATM,FGFR4,AXL,MAP2K1,SMAD1,EIF2AK3,MET,ROCK2,LIMK1,CAV1,FGFR3,LIMK2,PTK2,ERBB4,FYN,MAP3K5,MYLK,MTOR,PRKAA2,SRC,MAPK8,MAP2K7,BCL2,ROCK1,MARK2,FGFR1,ERN1,RAF1,PRKCA,FGFR2,EIF2A,BRAF,CDK5,SMAD5,AKT1,CDC42
GO:0010648	Negative regulation of cell communication	68	1348	0.53	1.37	1.42e-16	9606.ENSP00000020945,9606.ENSP00000172229,9606.ENSP00000206262,9606.ENSP00000216037,9606.ENSP00000217244,9606.ENSP00000217289,9606.ENSP00000222390,9606.ENSP00000229795,9606.ENSP00000235382,9606.ENSP00000242261,9606.ENSP00000244050,9606.ENSP00000245479,9606.ENSP00000257430,9606.ENSP00000261023,9606.ENSP00000267101,9606.ENSP00000269141,9606.ENSP00000269305,9606.ENSP00000275493,9606.ENSP00000278616,…	SNAI2,NGFR,RGS17,XBP1,CSNK2A1,FERMT1,HGF,MAPK14,RGS2,TWIST1,SNAI1,SOX9,APC,ITGAV,ERBB3,CDH2,TP53,EGFR,ATM,WNT1,RGS20,NOS3,CTNNA1,MET,HSPA5,EZR,CAV1,SMAD4,NF2,CASP8,MTOR,OPA1,RGS7,RGS1,RGS16,MCL1,STMN3,PRKAA2,PTEN,MMP9,VDAC2,SRC,RGS3,CTTN,TMSB4X,RGS19,ITGB1,SOX10,NFE2L2,RGS11,BCL2,CTNND1,RGS4,CD44,RHOA,RAF1,STMN1,MFN2,BRAF,WWTR1,RGS5,HIF1A,DDIT3,RGS6,AKT1,YAP1,CTNNB1,NOTCH1
GO:0042063	Gliogenesis	31	248	0.92	2.32	1.61e-16	9606.ENSP00000215832,9606.ENSP00000221930,9606.ENSP00000226218,9606.ENSP00000245479,9606.ENSP00000253408,9606.ENSP00000256078,9606.ENSP00000263025,9606.ENSP00000264657,9606.ENSP00000267101,9606.ENSP00000269141,9606.ENSP00000269305,9606.ENSP00000269571,9606.ENSP00000302486,9606.ENSP00000323856,9606.ENSP00000329170,9606.ENSP00000335055,9606.ENSP00000340820,9606.ENSP00000344666,9606.ENSP00000350719,…	MAPK1,TGFB1,VTN,SOX9,GFAP,KRAS,MAPK3,STAT3,ERBB3,CDH2,TP53,ERBB2,MAP2K1,PLEC,POU3F2,WASF3,MAPT,NF2,SYNE2,MTOR,PTEN,SOX10,SUN1,SUN2,RHOA,CDK5,VIM,AKT1,DCX,CTNNB1,NOTCH1
GO:0023057	Negative regulation of signaling	68	1354	0.53	1.36	1.76e-16	9606.ENSP00000020945,9606.ENSP00000172229,9606.ENSP00000206262,9606.ENSP00000216037,9606.ENSP00000217244,9606.ENSP00000217289,9606.ENSP00000222390,9606.ENSP00000229795,9606.ENSP00000235382,9606.ENSP00000242261,9606.ENSP00000244050,9606.ENSP00000245479,9606.ENSP00000257430,9606.ENSP00000261023,9606.ENSP00000267101,9606.ENSP00000269141,9606.ENSP00000269305,9606.ENSP00000275493,9606.ENSP00000278616,…	SNAI2,NGFR,RGS17,XBP1,CSNK2A1,FERMT1,HGF,MAPK14,RGS2,TWIST1,SNAI1,SOX9,APC,ITGAV,ERBB3,CDH2,TP53,EGFR,ATM,WNT1,RGS20,NOS3,CTNNA1,MET,HSPA5,EZR,CAV1,SMAD4,NF2,CASP8,MTOR,OPA1,RGS7,RGS1,RGS16,MCL1,STMN3,PRKAA2,PTEN,MMP9,VDAC2,SRC,RGS3,CTTN,TMSB4X,RGS19,ITGB1,SOX10,NFE2L2,RGS11,BCL2,CTNND1,RGS4,CD44,RHOA,RAF1,STMN1,MFN2,BRAF,WWTR1,RGS5,HIF1A,DDIT3,RGS6,AKT1,YAP1,CTNNB1,NOTCH1
GO:0045597	Positive regulation of cell differentiation	54	876	0.61	1.55	2.74e-16	9606.ENSP00000020945,9606.ENSP00000216037,9606.ENSP00000221930,9606.ENSP00000222390,9606.ENSP00000226574,9606.ENSP00000229795,9606.ENSP00000242261,9606.ENSP00000244050,9606.ENSP00000245479,9606.ENSP00000253408,9606.ENSP00000256078,9606.ENSP00000262160,9606.ENSP00000262948,9606.ENSP00000263923,9606.ENSP00000264657,9606.ENSP00000295685,9606.ENSP00000301178,9606.ENSP00000302486,9606.ENSP00000305769,…	SNAI2,XBP1,TGFB1,HGF,NFKB1,MAPK14,TWIST1,SNAI1,SOX9,GFAP,KRAS,SMAD2,MAP2K2,KDR,STAT3,ARPC2,AXL,MAP2K1,SMAD1,SMAD3,LIMK1,MAPT,SMAD4,NF2,FN1,RAC1,CASP8,MAP3K5,ZEB1,MTOR,MACF1,PARP1,FLNA,IL2RA,XRCC5,BAD,ITGB1,SOX10,BCL2,FGFR1,RHOA,PRKCA,BRAF,WWTR1,HIF1A,SMAD5,AKT1,ITGB3,YAP1,ZEB2,ACTB,CTNNB1,CDC42,NOTCH1
GO:0051179	Localization	136	4512	0.3	0.93	2.84e-16	9606.ENSP00000070846,9606.ENSP00000172229,9606.ENSP00000205557,9606.ENSP00000211998,9606.ENSP00000215832,9606.ENSP00000216037,9606.ENSP00000216181,9606.ENSP00000221930,9606.ENSP00000223023,9606.ENSP00000226218,9606.ENSP00000229795,9606.ENSP00000233143,9606.ENSP00000245479,9606.ENSP00000248444,9606.ENSP00000252699,9606.ENSP00000253408,9606.ENSP00000261023,9606.ENSP00000261735,9606.ENSP00000261769,…	PKP2,NGFR,ABCC6,VCL,MAPK1,XBP1,MYH9,TGFB1,WASL,VTN,MAPK14,TMSB10,SOX9,VIL1,ACTN4,GFAP,ITGAV,ERP29,CDH1,SMAD2,MAPK3,CLASP1,KIF1B,PIK3CA,STAT3,CASP6,CDH2,TP53,RHOB,EGFR,PAK1,ATM,ATG3,CLDN1,NOS3,CLDN10,MAPRE2,AXL,CTNNA1,DST,SH3PXD2B,MET,ROCK2,SPAST,PFN4,PLEC,HSPA5,NOS2,PKP3,BSG,ABCC5,SYNE3,LIMK1,TUBA1B,PLS1,EZR,TUBB,CAV1,RHOG,LIMK2,MAPT,PTK2,ERBB4,ATG7,FYN,OCLN,TJP1,RAC1,DYNC1H1,SYNE2,MTOR,MACF1,OPA…
GO:0051336	Regulation of hydrolase activity	58	1011	0.58	1.48	2.98e-16	9606.ENSP00000172229,9606.ENSP00000217244,9606.ENSP00000218388,9606.ENSP00000222390,9606.ENSP00000226218,9606.ENSP00000235382,9606.ENSP00000248444,9606.ENSP00000264657,9606.ENSP00000265164,9606.ENSP00000268182,9606.ENSP00000269571,9606.ENSP00000275493,9606.ENSP00000297494,9606.ENSP00000300249,9606.ENSP00000301455,9606.ENSP00000302111,9606.ENSP00000307235,9606.ENSP00000317272,9606.ENSP00000317985,…	NGFR,CSNK2A1,TIMP1,HGF,VTN,RGS2,VIL1,STAT3,CASP6,IQGAP1,ERBB2,EGFR,NOS3,MAPRE2,ANGPTL4,MGMT,EIF2AK3,MET,ROCK2,CASP9,SMAD3,CAV1,RHOG,FGFR3,MAPT,PTK2,FYN,FN1,CASP8,MAP3K5,MTOR,RGS7,RGS1,RGS16,STMN3,MMP9,SRC,GSN,PKP4,BCL2L11,BAD,MAPK8,ITGB1,RGS11,ROCK1,FGFR1,RGS4,CD44,RHOA,RAF1,CLDN4,FGFR2,STMN1,RGS6,AKT1,NOS1,RDX,FAS
GO:0009790	Embryo development	59	1049	0.57	1.46	3.48e-16	9606.ENSP00000215832,9606.ENSP00000216181,9606.ENSP00000219070,9606.ENSP00000221930,9606.ENSP00000225655,9606.ENSP00000226218,9606.ENSP00000242261,9606.ENSP00000244050,9606.ENSP00000245479,9606.ENSP00000245932,9606.ENSP00000261023,9606.ENSP00000262160,9606.ENSP00000263025,9606.ENSP00000263923,9606.ENSP00000269305,9606.ENSP00000275493,9606.ENSP00000278616,9606.ENSP00000293549,9606.ENSP00000297494,…	MAPK1,MYH9,MMP2,TGFB1,PFN1,VTN,TWIST1,SNAI1,SOX9,VASP,ITGAV,SMAD2,MAPK3,KDR,TP53,EGFR,ATM,WNT1,NOS3,MAP2K1,SMAD1,FOSL1,CASP3,ROCK2,SMAD3,ATF4,PLS1,SMAD4,ERBB4,NF2,FN1,SH3PXD2A,TJP1,CASP8,ZEB1,OPA1,KRT19,NES,STMN3,MMP9,GRB2,BCL2L11,KEAP1,ITGB1,SOX10,ROCK1,IGF2,FGFR1,FGFR2,MFN2,CAMSAP3,HIF1A,SMAD5,AKT1,ITGB3,YAP1,CTNNB1,CDC42,NOTCH1
GO:0061061	Muscle structure development	41	498	0.74	1.84	4.37e-16	9606.ENSP00000070846,9606.ENSP00000216037,9606.ENSP00000216181,9606.ENSP00000221930,9606.ENSP00000228841,9606.ENSP00000229795,9606.ENSP00000242261,9606.ENSP00000245479,9606.ENSP00000249700,9606.ENSP00000252699,9606.ENSP00000256078,9606.ENSP00000259365,9606.ENSP00000263317,9606.ENSP00000269141,9606.ENSP00000293549,9606.ENSP00000295314,9606.ENSP00000298159,9606.ENSP00000311032,9606.ENSP00000323856,…	PKP2,XBP1,MYH9,TGFB1,MYL2,MAPK14,TWIST1,SOX9,TMOD2,ACTN4,KRAS,TMOD1,NOX4,CDH2,WNT1,TMOD4,CFL2,CASP3,PLEC,CAV1,SMAD4,MYLK,MTOR,KRT19,ACTA1,SYNE1,DSP,PAX3,TAGLN,ITGB1,BCL2,IGF2,RHOA,FGFR2,CDK5,FLNB,AKT1,ACTG1,NOS1,CTNNB1,NOTCH1
GO:0043408	Regulation of MAPK cascade	47	668	0.67	1.68	4.41e-16	9606.ENSP00000215832,9606.ENSP00000216037,9606.ENSP00000221930,9606.ENSP00000222390,9606.ENSP00000224784,9606.ENSP00000235382,9606.ENSP00000261735,9606.ENSP00000262948,9606.ENSP00000263025,9606.ENSP00000263317,9606.ENSP00000263923,9606.ENSP00000265171,9606.ENSP00000268182,9606.ENSP00000269141,9606.ENSP00000269571,9606.ENSP00000275493,9606.ENSP00000278568,9606.ENSP00000292408,9606.ENSP00000302486,…	MAPK1,XBP1,TGFB1,HGF,ACTA2,RGS2,ERP29,MAP2K2,MAPK3,NOX4,KDR,EGF,IQGAP1,CDH2,ERBB2,EGFR,PAK1,FGFR4,MAP2K1,ROCK2,EZR,CAV1,FGFR3,SMAD4,ERBB4,NF2,FN1,MAP3K5,PTEN,SRC,GRB2,MAP2K7,ROCK1,IGF2,FGFR1,CD44,ERN1,RAF1,PRKCA,FGFR2,BRAF,ITGB3,FGF1,CTNNB1,CDC42,FAS,NOTCH1
GO:0110020	Regulation of actomyosin structure organization	22	101	1.16	2.83	5.66e-16	9606.ENSP00000225655,9606.ENSP00000239940,9606.ENSP00000263710,9606.ENSP00000267257,9606.ENSP00000278568,9606.ENSP00000317272,9606.ENSP00000317985,9606.ENSP00000332973,9606.ENSP00000336740,9606.ENSP00000341551,9606.ENSP00000344666,9606.ENSP00000348416,9606.ENSP00000348461,9606.ENSP00000354558,9606.ENSP00000365891,9606.ENSP00000382697,9606.ENSP00000400175,9606.ENSP00000410452,9606.ENSP00000419060,…	PFN1,PFN2,CLASP1,PXN,PAK1,MET,ROCK2,SMAD3,LIMK1,SMAD4,NF2,TJP1,RAC1,MTOR,WAS,ROCK1,RHOA,STMN1,BRAF,ACTG1,WASF2,CDC42
GO:0051347	Positive regulation of transferase activity	44	586	0.7	1.74	5.91e-16	9606.ENSP00000215832,9606.ENSP00000221930,9606.ENSP00000261735,9606.ENSP00000262948,9606.ENSP00000263025,9606.ENSP00000263317,9606.ENSP00000263923,9606.ENSP00000263967,9606.ENSP00000265171,9606.ENSP00000267101,9606.ENSP00000268182,9606.ENSP00000269571,9606.ENSP00000275493,9606.ENSP00000278568,9606.ENSP00000292408,9606.ENSP00000301178,9606.ENSP00000302486,9606.ENSP00000317272,9606.ENSP00000339824,…	MAPK1,TGFB1,ERP29,MAP2K2,MAPK3,NOX4,KDR,PIK3CA,EGF,ERBB3,IQGAP1,ERBB2,EGFR,PAK1,FGFR4,AXL,MAP2K1,MET,FGFR3,MAPT,PTK2,ERBB4,MAP3K5,MTOR,KIF14,PTEN,SRC,XRCC5,BAD,MAP2K7,CDKN1A,MARK2,IGF2,FGFR1,CD44,RHOA,ERN1,FGFR2,CDK5,AKT1,ITGB3,FGF1,CTNNB1,CDC42
GO:0031175	Neuron projection development	47	674	0.67	1.66	6.04e-16	9606.ENSP00000172229,9606.ENSP00000211998,9606.ENSP00000219070,9606.ENSP00000223023,9606.ENSP00000245932,9606.ENSP00000253408,9606.ENSP00000261769,9606.ENSP00000268182,9606.ENSP00000269571,9606.ENSP00000278568,9606.ENSP00000304669,9606.ENSP00000311032,9606.ENSP00000320295,9606.ENSP00000320885,9606.ENSP00000333769,9606.ENSP00000336740,9606.ENSP00000336831,9606.ENSP00000339467,9606.ENSP00000340820,…	NGFR,VCL,MMP2,WASL,VASP,GFAP,CDH1,IQGAP1,ERBB2,PAK1,CTNNA1,CASP3,TUBB3,SPAST,BSG,LIMK1,PLS1,RHOG,MAPT,PTK2,SMAD4,FYN,RAC1,MAP2,ENAH,STMN3,PTEN,CTTN,HDAC6,WASF1,ITGB1,BCL2,ROCK1,NCAM2,MARK2,RHOA,FGFR2,STMN1,CAMSAP3,CDK5,VIM,NCAM1,DCX,ACTB,CTNNB1,CDC42,NOTCH1
GO:0010942	Positive regulation of cell death	44	590	0.7	1.73	7.43e-16	9606.ENSP00000172229,9606.ENSP00000216037,9606.ENSP00000219070,9606.ENSP00000221930,9606.ENSP00000257430,9606.ENSP00000265164,9606.ENSP00000269305,9606.ENSP00000272233,9606.ENSP00000278616,9606.ENSP00000304669,9606.ENSP00000310170,9606.ENSP00000311032,9606.ENSP00000327251,9606.ENSP00000330237,9606.ENSP00000336790,9606.ENSP00000339191,9606.ENSP00000340820,9606.ENSP00000341551,9606.ENSP00000346437,…	NGFR,XBP1,MMP2,TGFB1,APC,CASP6,TP53,RHOB,ATM,CTNNA1,FOSL1,CASP3,NOS2,CASP9,ATF4,CAV1,MAPT,SMAD4,ATG7,FYN,CASP8,MAP3K5,PARP1,ATF6,MCL1,PTEN,MMP9,SRC,GSN,HDAC6,BCL2L11,BAD,MAPK8,ITGB1,MAP2K7,CDKN1A,RHOA,MFN2,CDK5,DDIT3,DNM1L,CTNNB1,FAS,NOTCH1
GO:0043549	Regulation of kinase activity	50	778	0.63	1.57	1.11e-15	9606.ENSP00000221930,9606.ENSP00000222390,9606.ENSP00000235382,9606.ENSP00000257430,9606.ENSP00000261735,9606.ENSP00000262948,9606.ENSP00000263317,9606.ENSP00000263923,9606.ENSP00000263967,9606.ENSP00000265171,9606.ENSP00000267101,9606.ENSP00000268182,9606.ENSP00000269571,9606.ENSP00000275493,9606.ENSP00000278568,9606.ENSP00000292408,9606.ENSP00000301178,9606.ENSP00000302486,9606.ENSP00000311032,…	TGFB1,HGF,RGS2,APC,ERP29,MAP2K2,NOX4,KDR,PIK3CA,EGF,ERBB3,IQGAP1,ERBB2,EGFR,PAK1,FGFR4,AXL,MAP2K1,CASP3,MET,PLEC,CAV1,FGFR3,MAPT,PTK2,ERBB4,NF2,MAP3K5,MTOR,KIF14,PTEN,SRC,XRCC5,BAD,MAP2K7,CDKN1A,MARK2,IGF2,FGFR1,CD44,RHOA,ERN1,FGFR2,WWTR1,CDK5,AKT1,ITGB3,FGF1,ACTB,CDC42
GO:0051049	Regulation of transport	77	1763	0.46	1.21	1.16e-15	9606.ENSP00000070846,9606.ENSP00000215832,9606.ENSP00000216037,9606.ENSP00000217289,9606.ENSP00000221930,9606.ENSP00000223023,9606.ENSP00000226218,9606.ENSP00000226574,9606.ENSP00000229795,9606.ENSP00000235382,9606.ENSP00000239940,9606.ENSP00000242261,9606.ENSP00000252699,9606.ENSP00000253408,9606.ENSP00000261023,9606.ENSP00000261735,9606.ENSP00000261769,9606.ENSP00000262948,9606.ENSP00000263025,…	PKP2,MAPK1,XBP1,FERMT1,TGFB1,WASL,VTN,NFKB1,MAPK14,RGS2,PFN2,TWIST1,ACTN4,GFAP,ITGAV,ERP29,CDH1,MAP2K2,MAPK3,CLASP1,CASP6,EGF,ERBB3,CDH2,ERBB2,ATG3,NOS3,CLDN10,AXL,MAP2K1,NOS2,SMAD3,BSG,ATF4,EZR,CAV1,SMAD4,FYN,OCLN,RAC1,DYNC1H1,MSN,MYLK,MAP2,MYH10,RGS7,FLNA,PTEN,MMP9,SRC,TMSB4X,DIAPH1,JUP,BAD,VDAC1,MAPK8,ITGB1,NFE2L2,BCL2,ROCK1,RGS4,RHOA,BRAF,CDK5,HIF1A,DNM1L,AKT1,ITGB3,ACTG1,NOS1,STIM1,ABCB1,ACT…
GO:0051492	Regulation of stress fiber assembly	21	92	1.18	2.82	1.38e-15	9606.ENSP00000225655,9606.ENSP00000239940,9606.ENSP00000263710,9606.ENSP00000267257,9606.ENSP00000278568,9606.ENSP00000317272,9606.ENSP00000317985,9606.ENSP00000332973,9606.ENSP00000336740,9606.ENSP00000344666,9606.ENSP00000348416,9606.ENSP00000348461,9606.ENSP00000354558,9606.ENSP00000365891,9606.ENSP00000382697,9606.ENSP00000400175,9606.ENSP00000410452,9606.ENSP00000419060,9606.ENSP00000458162,…	PFN1,PFN2,CLASP1,PXN,PAK1,MET,ROCK2,SMAD3,LIMK1,NF2,TJP1,RAC1,MTOR,WAS,ROCK1,RHOA,STMN1,BRAF,ACTG1,WASF2,CDC42
GO:0030030	Cell projection organization	61	1158	0.55	1.38	1.59e-15	9606.ENSP00000172229,9606.ENSP00000211998,9606.ENSP00000216181,9606.ENSP00000219070,9606.ENSP00000223023,9606.ENSP00000245932,9606.ENSP00000253408,9606.ENSP00000261769,9606.ENSP00000263867,9606.ENSP00000268182,9606.ENSP00000269571,9606.ENSP00000278568,9606.ENSP00000304669,9606.ENSP00000311032,9606.ENSP00000320295,9606.ENSP00000320885,9606.ENSP00000333769,9606.ENSP00000335055,9606.ENSP00000336740,…	NGFR,VCL,MYH9,MMP2,WASL,VASP,GFAP,CDH1,CAPG,IQGAP1,ERBB2,PAK1,CTNNA1,CASP3,TUBB3,SPAST,BSG,WASF3,LIMK1,PLS1,EZR,RHOG,MAPT,PTK2,SMAD4,FYN,RAC1,MYLK,MAP2,MTOR,ENAH,NES,FLNA,STMN3,PTEN,GSN,MAPRE1,CTTN,HDAC6,FSCN1,WASF1,ITGB1,BCL2,ROCK1,NCAM2,MARK2,RHOA,FGFR2,STMN1,CAMSAP3,WWTR1,CDK5,VIM,NCAM1,WASF2,DCX,ABCC4,ACTB,CTNNB1,CDC42,NOTCH1
GO:0043068	Positive regulation of programmed cell death	41	519	0.72	1.77	1.62e-15	9606.ENSP00000172229,9606.ENSP00000216037,9606.ENSP00000219070,9606.ENSP00000221930,9606.ENSP00000257430,9606.ENSP00000265164,9606.ENSP00000269305,9606.ENSP00000272233,9606.ENSP00000278616,9606.ENSP00000304669,9606.ENSP00000310170,9606.ENSP00000311032,9606.ENSP00000327251,9606.ENSP00000330237,9606.ENSP00000336790,9606.ENSP00000339191,9606.ENSP00000341551,9606.ENSP00000346437,9606.ENSP00000351273,…	NGFR,XBP1,MMP2,TGFB1,APC,CASP6,TP53,RHOB,ATM,CTNNA1,FOSL1,CASP3,NOS2,CASP9,ATF4,CAV1,SMAD4,ATG7,CASP8,MAP3K5,ATF6,MCL1,PTEN,MMP9,SRC,GSN,HDAC6,BCL2L11,BAD,MAPK8,ITGB1,MAP2K7,CDKN1A,RHOA,MFN2,CDK5,DDIT3,DNM1L,CTNNB1,FAS,NOTCH1
GO:2001233	Regulation of apoptotic signaling pathway	35	365	0.81	1.96	1.78e-15	9606.ENSP00000020945,9606.ENSP00000172229,9606.ENSP00000216037,9606.ENSP00000217244,9606.ENSP00000222390,9606.ENSP00000244050,9606.ENSP00000261023,9606.ENSP00000261735,9606.ENSP00000269305,9606.ENSP00000297494,9606.ENSP00000304669,9606.ENSP00000307235,9606.ENSP00000339191,9606.ENSP00000354681,9606.ENSP00000355759,9606.ENSP00000358022,9606.ENSP00000361021,9606.ENSP00000361405,9606.ENSP00000361635,…	SNAI2,NGFR,XBP1,CSNK2A1,HGF,SNAI1,ITGAV,ERP29,TP53,NOS3,CTNNA1,EIF2AK3,CAV1,OPA1,PARP1,MCL1,PTEN,MMP9,VDAC2,SRC,CTTN,BCL2L11,BAD,NFE2L2,BCL2,FGFR1,CD44,RAF1,HIF1A,DDIT3,DNM1L,AKT1,YAP1,CTNNB1,FAS
GO:0033674	Positive regulation of kinase activity	40	494	0.73	1.79	1.85e-15	9606.ENSP00000221930,9606.ENSP00000261735,9606.ENSP00000262948,9606.ENSP00000263317,9606.ENSP00000263923,9606.ENSP00000263967,9606.ENSP00000265171,9606.ENSP00000267101,9606.ENSP00000268182,9606.ENSP00000269571,9606.ENSP00000275493,9606.ENSP00000278568,9606.ENSP00000292408,9606.ENSP00000301178,9606.ENSP00000302486,9606.ENSP00000317272,9606.ENSP00000339824,9606.ENSP00000340820,9606.ENSP00000341189,…	TGFB1,ERP29,MAP2K2,NOX4,KDR,PIK3CA,EGF,ERBB3,IQGAP1,ERBB2,EGFR,PAK1,FGFR4,AXL,MAP2K1,MET,FGFR3,MAPT,PTK2,ERBB4,MAP3K5,MTOR,KIF14,SRC,XRCC5,BAD,MAP2K7,CDKN1A,MARK2,IGF2,FGFR1,CD44,RHOA,ERN1,FGFR2,CDK5,AKT1,ITGB3,FGF1,CDC42
GO:0030182	Neuron differentiation	58	1062	0.56	1.4	2.37e-15	9606.ENSP00000172229,9606.ENSP00000211998,9606.ENSP00000216037,9606.ENSP00000219070,9606.ENSP00000223023,9606.ENSP00000245479,9606.ENSP00000245932,9606.ENSP00000253408,9606.ENSP00000261769,9606.ENSP00000264657,9606.ENSP00000268182,9606.ENSP00000269571,9606.ENSP00000278568,9606.ENSP00000293549,9606.ENSP00000302486,9606.ENSP00000304669,9606.ENSP00000311032,9606.ENSP00000317272,9606.ENSP00000320295,…	NGFR,VCL,XBP1,MMP2,WASL,SOX9,VASP,GFAP,CDH1,STAT3,IQGAP1,ERBB2,PAK1,WNT1,MAP2K1,CTNNA1,CASP3,MET,TUBB3,SPAST,HSPA5,POU3F2,BSG,LIMK1,ATF4,PLS1,RHOG,MAPT,PTK2,SMAD4,ERBB4,FYN,RAC1,MAP2,ENAH,STMN3,PTEN,CTTN,HDAC6,WASF1,ITGB1,BCL2,ROCK1,NCAM2,MARK2,RHOA,FGFR2,STMN1,CAMSAP3,CDK5,HIF1A,VIM,NCAM1,DCX,ACTB,CTNNB1,CDC42,NOTCH1
GO:0030833	Regulation of actin filament polymerization	24	142	1.05	2.51	2.73e-15	9606.ENSP00000225655,9606.ENSP00000233143,9606.ENSP00000239940,9606.ENSP00000245932,9606.ENSP00000248444,9606.ENSP00000249700,9606.ENSP00000259365,9606.ENSP00000263168,9606.ENSP00000263867,9606.ENSP00000283713,9606.ENSP00000295314,9606.ENSP00000295685,9606.ENSP00000322170,9606.ENSP00000351379,9606.ENSP00000354558,9606.ENSP00000354947,9606.ENSP00000362924,9606.ENSP00000365745,9606.ENSP00000370010,…	PFN1,TMSB10,PFN2,VASP,VIL1,TMOD2,TMOD1,CAPZA1,CAPG,VILL,TMOD4,ARPC2,PFN4,PFN3,MTOR,CAPZA2,GSN,CTTN,TMSB4X,GRB2,RHOA,TWF1,SPTA1,RDX
GO:0051093	Negative regulation of developmental process	54	933	0.59	1.45	3.35e-15	9606.ENSP00000020945,9606.ENSP00000070846,9606.ENSP00000172229,9606.ENSP00000215832,9606.ENSP00000216037,9606.ENSP00000217289,9606.ENSP00000221930,9606.ENSP00000235382,9606.ENSP00000242261,9606.ENSP00000244050,9606.ENSP00000245479,9606.ENSP00000252699,9606.ENSP00000256078,9606.ENSP00000261023,9606.ENSP00000264606,9606.ENSP00000264657,9606.ENSP00000269305,9606.ENSP00000269571,9606.ENSP00000275493,…	SNAI2,PKP2,NGFR,MAPK1,XBP1,FERMT1,TGFB1,RGS2,TWIST1,SNAI1,SOX9,ACTN4,KRAS,ITGAV,HDAC4,STAT3,TP53,ERBB2,EGFR,WNT1,NOS3,CTNNA1,SMAD1,ROCK2,SMAD3,CAV1,FGFR3,MAPT,SMAD4,NF2,ARPIN,MAP2,ZEB1,PTEN,MMP9,TMSB4X,ITGB1,SOX10,NFE2L2,BCL2,ROCK1,CDKN1A,IGF2,RGS4,RHOA,WWTR1,CDK5,HIF1A,DDIT3,ITGB3,YAP1,ACTB,CTNNB1,NOTCH1
GO:0001568	Blood vessel development	40	505	0.72	1.75	3.69e-15	9606.ENSP00000172229,9606.ENSP00000215832,9606.ENSP00000216037,9606.ENSP00000216181,9606.ENSP00000219070,9606.ENSP00000221930,9606.ENSP00000224784,9606.ENSP00000229795,9606.ENSP00000261023,9606.ENSP00000263923,9606.ENSP00000263967,9606.ENSP00000265171,9606.ENSP00000269141,9606.ENSP00000272233,9606.ENSP00000297494,9606.ENSP00000301455,9606.ENSP00000302486,9606.ENSP00000307235,9606.ENSP00000310170,…	NGFR,MAPK1,XBP1,MYH9,MMP2,TGFB1,ACTA2,MAPK14,ITGAV,KDR,PIK3CA,EGF,CDH2,RHOB,NOS3,ANGPTL4,MAP2K1,EIF2AK3,FOSL1,BSG,CAV1,PTK2,FN1,CASP8,MYLK,FLNA,PTEN,ITGB1,PRKCA,FGFR2,HIF1A,DDIT3,AKT1,ITGB3,ACTG1,YAP1,FGF1,WASF2,CTNNB1,NOTCH1
GO:1903034	Regulation of response to wounding	25	162	1.01	2.41	3.94e-15	9606.ENSP00000216037,9606.ENSP00000217289,9606.ENSP00000224784,9606.ENSP00000226218,9606.ENSP00000248444,9606.ENSP00000262948,9606.ENSP00000263710,9606.ENSP00000295522,9606.ENSP00000297494,9606.ENSP00000302486,9606.ENSP00000332973,9606.ENSP00000339191,9606.ENSP00000341189,9606.ENSP00000347379,9606.ENSP00000353452,9606.ENSP00000354558,9606.ENSP00000358866,9606.ENSP00000361021,9606.ENSP00000361850,…	XBP1,FERMT1,ACTA2,VTN,VIL1,MAP2K2,CLASP1,CLDN1,NOS3,MAP2K1,SMAD3,CAV1,PTK2,OCLN,MYLK,MTOR,FLNA,PTEN,PLAU,ITGB1,NFE2L2,CLDN4,BRAF,ACTG1,EPPK1
GO:0120036	Plasma membrane bounded cell projection organization	59	1112	0.55	1.37	4.16e-15	9606.ENSP00000172229,9606.ENSP00000211998,9606.ENSP00000216181,9606.ENSP00000219070,9606.ENSP00000223023,9606.ENSP00000245932,9606.ENSP00000253408,9606.ENSP00000261769,9606.ENSP00000268182,9606.ENSP00000269571,9606.ENSP00000278568,9606.ENSP00000304669,9606.ENSP00000311032,9606.ENSP00000320295,9606.ENSP00000320885,9606.ENSP00000333769,9606.ENSP00000335055,9606.ENSP00000336740,9606.ENSP00000336831,…	NGFR,VCL,MYH9,MMP2,WASL,VASP,GFAP,CDH1,IQGAP1,ERBB2,PAK1,CTNNA1,CASP3,TUBB3,SPAST,BSG,WASF3,LIMK1,PLS1,EZR,RHOG,MAPT,PTK2,SMAD4,FYN,RAC1,MYLK,MAP2,MTOR,ENAH,FLNA,STMN3,PTEN,GSN,MAPRE1,CTTN,HDAC6,FSCN1,WASF1,ITGB1,BCL2,ROCK1,NCAM2,MARK2,RHOA,FGFR2,STMN1,CAMSAP3,WWTR1,CDK5,VIM,NCAM1,WASF2,DCX,ABCC4,ACTB,CTNNB1,CDC42,NOTCH1
GO:0098609	Cell-cell adhesion	41	542	0.7	1.69	6.40e-15	9606.ENSP00000070846,9606.ENSP00000211998,9606.ENSP00000216181,9606.ENSP00000245479,9606.ENSP00000257192,9606.ENSP00000261023,9606.ENSP00000261769,9606.ENSP00000263946,9606.ENSP00000269141,9606.ENSP00000275493,9606.ENSP00000287916,9606.ENSP00000295522,9606.ENSP00000299339,9606.ENSP00000304669,9606.ENSP00000316029,9606.ENSP00000331678,9606.ENSP00000333769,9606.ENSP00000338934,9606.ENSP00000346839,…	PKP2,VCL,MYH9,SOX9,DSG1,ITGAV,CDH1,PKP1,CDH2,EGFR,CLDN12,CLDN1,CLDN10,CTNNA1,TLN1,PKP3,BSG,EZR,FN1,TJP1,MSN,CLDN7,FLNA,SRC,DSP,KRT18,PKP4,JUP,ITGB1,BCL2,CTNND1,ROCK1,NCAM2,CD44,CLDN4,CAMSAP3,ITGB3,TLN2,ACTG1,ACTB,CTNNB1
GO:0034599	Cellular response to oxidative stress	28	224	0.92	2.18	6.83e-15	9606.ENSP00000215832,9606.ENSP00000216037,9606.ENSP00000216714,9606.ENSP00000219070,9606.ENSP00000263025,9606.ENSP00000267257,9606.ENSP00000269305,9606.ENSP00000272233,9606.ENSP00000275493,9606.ENSP00000297494,9606.ENSP00000301178,9606.ENSP00000302111,9606.ENSP00000336790,9606.ENSP00000340820,9606.ENSP00000346671,9606.ENSP00000351908,9606.ENSP00000355759,9606.ENSP00000360290,9606.ENSP00000361405,…	MAPK1,XBP1,APEX1,MMP2,MAPK3,PXN,TP53,RHOB,EGFR,NOS3,AXL,MGMT,ATF4,MAPT,FYN,MAP3K5,PARP1,PRKAA2,MMP9,SRC,HDAC6,KEAP1,MAPK8,NFE2L2,BCL2,ERN1,HIF1A,AKT1
GO:1903829	Positive regulation of protein localization	38	461	0.74	1.77	6.94e-15	9606.ENSP00000172229,9606.ENSP00000216037,9606.ENSP00000221930,9606.ENSP00000229795,9606.ENSP00000248444,9606.ENSP00000257430,9606.ENSP00000261769,9606.ENSP00000265171,9606.ENSP00000269571,9606.ENSP00000275493,9606.ENSP00000307235,9606.ENSP00000317985,9606.ENSP00000332973,9606.ENSP00000333769,9606.ENSP00000336831,9606.ENSP00000338934,9606.ENSP00000339467,9606.ENSP00000339916,9606.ENSP00000340820,…	NGFR,XBP1,TGFB1,MAPK14,VIL1,APC,CDH1,EGF,ERBB2,EGFR,EIF2AK3,ROCK2,SMAD3,BSG,PLS1,EZR,RHOG,LIMK2,MAPT,ERBB4,FYN,MSN,MYH10,PARP1,FLNA,PRKAA2,SRC,JUP,BAD,MAPK8,ITGB1,WWTR1,CDK5,HIF1A,DNM1L,AKT1,YAP1,RDX
GO:0034097	Response to cytokine	49	804	0.61	1.47	1.67e-14	9606.ENSP00000215832,9606.ENSP00000216037,9606.ENSP00000218388,9606.ENSP00000219070,9606.ENSP00000226574,9606.ENSP00000229795,9606.ENSP00000245479,9606.ENSP00000252699,9606.ENSP00000263025,9606.ENSP00000264606,9606.ENSP00000264657,9606.ENSP00000269305,9606.ENSP00000295522,9606.ENSP00000301178,9606.ENSP00000310170,9606.ENSP00000311032,9606.ENSP00000324173,9606.ENSP00000327251,9606.ENSP00000336799,…	MAPK1,XBP1,TIMP1,MMP2,NFKB1,MAPK14,SOX9,ACTN4,MAPK3,HDAC4,STAT3,TP53,CLDN1,AXL,FOSL1,CASP3,HSPA5,NOS2,TUBA1B,CAV1,SMAD4,CASP8,MAP3K5,MCL1,INA,SRC,GSN,WAS,IL2RA,TMSB4X,KRT18,XRCC5,KEAP1,BAD,NFE2L2,MAP2K7,BCL2,CD44,RHOA,PRKCA,FLNB,HIF1A,VIM,AKT1,ACTG1,YAP1,CDC42,FAS,NOTCH1
GO:0032990	Cell part morphogenesis	39	506	0.71	1.68	2.12e-14	9606.ENSP00000172229,9606.ENSP00000211998,9606.ENSP00000223023,9606.ENSP00000245932,9606.ENSP00000268182,9606.ENSP00000269571,9606.ENSP00000278568,9606.ENSP00000320295,9606.ENSP00000320885,9606.ENSP00000323856,9606.ENSP00000333769,9606.ENSP00000336740,9606.ENSP00000339467,9606.ENSP00000341189,9606.ENSP00000341551,9606.ENSP00000346671,9606.ENSP00000348461,9606.ENSP00000353508,9606.ENSP00000355809,…	NGFR,VCL,WASL,VASP,IQGAP1,ERBB2,PAK1,TUBB3,SPAST,PLEC,BSG,LIMK1,RHOG,PTK2,SMAD4,FYN,RAC1,MAP2,ENAH,NES,PTEN,CTTN,HDAC6,WASF1,ITGB1,BCL2,ROCK1,RHOA,FGFR2,STMN1,CDK5,DNM1L,NCAM1,WASF2,DCX,ACTB,CTNNB1,CDC42,NOTCH1
GO:1901879	Regulation of protein depolymerization	20	94	1.15	2.6	2.46e-14	9606.ENSP00000248444,9606.ENSP00000249700,9606.ENSP00000257430,9606.ENSP00000259365,9606.ENSP00000263168,9606.ENSP00000263710,9606.ENSP00000263867,9606.ENSP00000263967,9606.ENSP00000283713,9606.ENSP00000295314,9606.ENSP00000298159,9606.ENSP00000320885,9606.ENSP00000354947,9606.ENSP00000357206,9606.ENSP00000362924,9606.ENSP00000365804,9606.ENSP00000416797,9606.ENSP00000449428,9606.ENSP00000495214,…	VIL1,TMOD2,APC,TMOD1,CAPZA1,CLASP1,CAPG,PIK3CA,VILL,TMOD4,CFL2,SPAST,CAPZA2,NES,GSN,HDAC6,CAMSAP3,TWF1,SPTA1,RDX
GO:0009605	Response to external stimulus	88	2355	0.4	1.06	2.92e-14	9606.ENSP00000172229,9606.ENSP00000215832,9606.ENSP00000216037,9606.ENSP00000219070,9606.ENSP00000221930,9606.ENSP00000222390,9606.ENSP00000223023,9606.ENSP00000224784,9606.ENSP00000226574,9606.ENSP00000229795,9606.ENSP00000245479,9606.ENSP00000245932,9606.ENSP00000248444,9606.ENSP00000261023,9606.ENSP00000261769,9606.ENSP00000263025,9606.ENSP00000263967,9606.ENSP00000269141,9606.ENSP00000269305,…	NGFR,MAPK1,XBP1,MMP2,TGFB1,HGF,WASL,ACTA2,NFKB1,MAPK14,SOX9,VASP,VIL1,ITGAV,CDH1,MAPK3,PIK3CA,CDH2,TP53,ERBB2,CLDN1,NOS3,AXL,MGMT,MAP2K1,EIF2AK3,FOSL1,CASP3,MET,TUBB3,PLEC,HSPA5,NOS2,CASP9,SMAD3,BSG,ATF4,TUBB,CAV1,RHOG,PPL,PTK2,TUBB4B,SMAD4,ATG7,FYN,TJP1,RAC1,CASP8,MAP3K5,ZEB1,MTOR,ACTA1,ENAH,RGS1,PRKAA2,PTEN,PLAU,SRC,GSN,WAS,XRCC5,JUP,BAD,MAPK8,NFE2L2,MAP2K7,BCL2,CDKN1A,RHOA,RAF1,FGFR2,STMN1,EIF…
GO:0000165	MAPK cascade	27	219	0.92	2.11	3.27e-14	9606.ENSP00000215832,9606.ENSP00000221930,9606.ENSP00000226574,9606.ENSP00000229795,9606.ENSP00000245479,9606.ENSP00000256078,9606.ENSP00000261023,9606.ENSP00000262948,9606.ENSP00000263025,9606.ENSP00000263923,9606.ENSP00000265171,9606.ENSP00000275493,9606.ENSP00000302486,9606.ENSP00000305769,9606.ENSP00000332973,9606.ENSP00000339191,9606.ENSP00000339824,9606.ENSP00000341551,9606.ENSP00000344666,…	MAPK1,TGFB1,NFKB1,MAPK14,SOX9,KRAS,ITGAV,MAP2K2,MAPK3,KDR,EGF,EGFR,MAP2K1,SMAD1,SMAD3,CAV1,FGFR3,SMAD4,NF2,MAP3K5,NRAS,MAPK8,MAP2K7,FGFR1,RAF1,BRAF,CTNNB1
GO:0031329	Regulation of cellular catabolic process	48	789	0.61	1.46	3.68e-14	9606.ENSP00000216037,9606.ENSP00000216714,9606.ENSP00000217244,9606.ENSP00000218388,9606.ENSP00000222390,9606.ENSP00000229795,9606.ENSP00000242261,9606.ENSP00000253408,9606.ENSP00000263025,9606.ENSP00000263923,9606.ENSP00000263946,9606.ENSP00000263967,9606.ENSP00000264657,9606.ENSP00000265171,9606.ENSP00000269305,9606.ENSP00000278616,9606.ENSP00000293549,9606.ENSP00000311032,9606.ENSP00000317272,…	XBP1,APEX1,CSNK2A1,TIMP1,HGF,MAPK14,TWIST1,GFAP,MAPK3,KDR,PKP1,PIK3CA,STAT3,EGF,TP53,ATM,WNT1,CASP3,MET,ROCK2,PKP3,CAV1,MAPT,PTK2,ATG7,MTOR,ATF6,MCL1,PRKAA2,PTEN,CTTN,HDAC6,BCL2L11,KEAP1,BAD,VDAC1,MAPK8,NFE2L2,BCL2,ROCK1,ERN1,PRKCA,CDK5,HIF1A,VIM,DDIT3,DNM1L,AKT1
GO:0022604	Regulation of cell morphogenesis	31	311	0.82	1.9	4.58e-14	9606.ENSP00000216181,9606.ENSP00000248444,9606.ENSP00000252699,9606.ENSP00000263923,9606.ENSP00000272233,9606.ENSP00000288670,9606.ENSP00000295685,9606.ENSP00000334308,9606.ENSP00000335055,9606.ENSP00000338934,9606.ENSP00000339467,9606.ENSP00000341189,9606.ENSP00000346671,9606.ENSP00000346839,9606.ENSP00000348461,9606.ENSP00000350075,9606.ENSP00000353408,9606.ENSP00000353590,9606.ENSP00000354573,…	MYH9,VIL1,ACTN4,KDR,RHOB,FMNL2,ARPC2,SYNE3,WASF3,EZR,RHOG,PTK2,FYN,FN1,RAC1,ARPIN,MSN,MYH10,MACF1,FLNA,SRC,DIAPH1,MARK2,CD44,RHOA,CLDN4,BRAF,ITGB3,SPTA1,RDX,CDC42
GO:0016310	Phosphorylation	53	966	0.56	1.36	5.37e-14	9606.ENSP00000215832,9606.ENSP00000217244,9606.ENSP00000221930,9606.ENSP00000229795,9606.ENSP00000245479,9606.ENSP00000262160,9606.ENSP00000262948,9606.ENSP00000263025,9606.ENSP00000263923,9606.ENSP00000263967,9606.ENSP00000264657,9606.ENSP00000265171,9606.ENSP00000267101,9606.ENSP00000269571,9606.ENSP00000275493,9606.ENSP00000278568,9606.ENSP00000278616,9606.ENSP00000292408,9606.ENSP00000301178,…	MAPK1,CSNK2A1,TGFB1,MAPK14,SOX9,SMAD2,MAP2K2,MAPK3,KDR,PIK3CA,STAT3,EGF,ERBB3,ERBB2,EGFR,PAK1,ATM,FGFR4,AXL,MAP2K1,SMAD1,EIF2AK3,MET,ROCK2,LIMK1,CAV1,FGFR3,LIMK2,PTK2,ERBB4,FYN,MAP3K5,MYLK,MTOR,PRKAA2,SRC,MAPK8,MAP2K7,BCL2,ROCK1,CDKN1A,MARK2,FGFR1,ERN1,RAF1,PRKCA,FGFR2,EIF2A,BRAF,CDK5,SMAD5,AKT1,CDC42
GO:0097190	Apoptotic signaling pathway	31	318	0.81	1.86	7.99e-14	9606.ENSP00000221930,9606.ENSP00000261023,9606.ENSP00000265164,9606.ENSP00000267101,9606.ENSP00000269305,9606.ENSP00000278616,9606.ENSP00000304669,9606.ENSP00000311032,9606.ENSP00000330237,9606.ENSP00000332973,9606.ENSP00000336790,9606.ENSP00000339191,9606.ENSP00000339824,9606.ENSP00000351273,9606.ENSP00000351908,9606.ENSP00000358022,9606.ENSP00000361635,9606.ENSP00000365745,9606.ENSP00000373489,…	TGFB1,ITGAV,CASP6,ERBB3,TP53,ATM,CTNNA1,CASP3,CASP9,SMAD3,ATF4,CAV1,FGFR3,CASP8,MAP3K5,MCL1,VDAC2,CTTN,KRT18,BCL2L11,BAD,BCL2,CDKN1A,ERN1,RAF1,PRKCA,DDIT3,DNM1L,YAP1,CTNNB1,FAS
GO:0048666	Neuron development	49	840	0.59	1.4	8.18e-14	9606.ENSP00000172229,9606.ENSP00000211998,9606.ENSP00000216037,9606.ENSP00000219070,9606.ENSP00000223023,9606.ENSP00000245932,9606.ENSP00000253408,9606.ENSP00000261769,9606.ENSP00000268182,9606.ENSP00000269571,9606.ENSP00000278568,9606.ENSP00000304669,9606.ENSP00000311032,9606.ENSP00000320295,9606.ENSP00000320885,9606.ENSP00000329170,9606.ENSP00000333769,9606.ENSP00000336740,9606.ENSP00000336831,…	NGFR,VCL,XBP1,MMP2,WASL,VASP,GFAP,CDH1,IQGAP1,ERBB2,PAK1,CTNNA1,CASP3,TUBB3,SPAST,POU3F2,BSG,LIMK1,PLS1,RHOG,MAPT,PTK2,SMAD4,FYN,RAC1,MAP2,ENAH,STMN3,PTEN,CTTN,HDAC6,WASF1,ITGB1,BCL2,ROCK1,NCAM2,MARK2,RHOA,FGFR2,STMN1,CAMSAP3,CDK5,VIM,NCAM1,DCX,ACTB,CTNNB1,CDC42,NOTCH1
GO:0010001	Glial cell differentiation	25	188	0.95	2.14	8.35e-14	9606.ENSP00000215832,9606.ENSP00000221930,9606.ENSP00000226218,9606.ENSP00000245479,9606.ENSP00000253408,9606.ENSP00000256078,9606.ENSP00000263025,9606.ENSP00000264657,9606.ENSP00000267101,9606.ENSP00000269141,9606.ENSP00000269571,9606.ENSP00000302486,9606.ENSP00000323856,9606.ENSP00000329170,9606.ENSP00000335055,9606.ENSP00000340820,9606.ENSP00000354558,9606.ENSP00000361021,9606.ENSP00000380093,…	MAPK1,TGFB1,VTN,SOX9,GFAP,KRAS,MAPK3,STAT3,ERBB3,CDH2,ERBB2,MAP2K1,PLEC,POU3F2,WASF3,MAPT,MTOR,PTEN,SOX10,RHOA,CDK5,VIM,AKT1,CTNNB1,NOTCH1
GO:0000302	Response to reactive oxygen species	24	169	0.98	2.2	8.40e-14	9606.ENSP00000215832,9606.ENSP00000216714,9606.ENSP00000219070,9606.ENSP00000263025,9606.ENSP00000267257,9606.ENSP00000272233,9606.ENSP00000275493,9606.ENSP00000297494,9606.ENSP00000301178,9606.ENSP00000310170,9606.ENSP00000311032,9606.ENSP00000340820,9606.ENSP00000346671,9606.ENSP00000351908,9606.ENSP00000361405,9606.ENSP00000362680,9606.ENSP00000365804,9606.ENSP00000378040,9606.ENSP00000378974,…	MAPK1,APEX1,MMP2,MAPK3,PXN,RHOB,EGFR,NOS3,AXL,FOSL1,CASP3,MAPT,FYN,MAP3K5,MMP9,SRC,HDAC6,BAD,MAPK8,NFE2L2,BCL2,ERN1,HIF1A,AKT1
GO:0048762	Mesenchymal cell differentiation	24	170	0.97	2.19	9.42e-14	9606.ENSP00000020945,9606.ENSP00000215832,9606.ENSP00000221930,9606.ENSP00000222390,9606.ENSP00000242261,9606.ENSP00000244050,9606.ENSP00000245479,9606.ENSP00000263025,9606.ENSP00000269141,9606.ENSP00000317985,9606.ENSP00000341551,9606.ENSP00000342235,9606.ENSP00000346839,9606.ENSP00000358866,9606.ENSP00000380093,9606.ENSP00000381185,9606.ENSP00000382697,9606.ENSP00000393312,9606.ENSP00000410294,…	SNAI2,MAPK1,TGFB1,HGF,TWIST1,SNAI1,SOX9,MAPK3,CDH2,ROCK2,SMAD4,ERBB4,FN1,FLNA,SOX10,BCL2,ROCK1,FGFR1,FGFR2,WWTR1,HIF1A,CTNNB1,CDC42,NOTCH1
GO:0010506	Regulation of autophagy	32	346	0.79	1.81	1.04e-13	9606.ENSP00000216037,9606.ENSP00000222390,9606.ENSP00000253408,9606.ENSP00000263025,9606.ENSP00000263923,9606.ENSP00000263967,9606.ENSP00000264657,9606.ENSP00000269305,9606.ENSP00000278616,9606.ENSP00000311032,9606.ENSP00000317272,9606.ENSP00000340820,9606.ENSP00000346437,9606.ENSP00000354558,9606.ENSP00000356919,9606.ENSP00000358022,9606.ENSP00000360290,9606.ENSP00000365745,9606.ENSP00000365804,…	XBP1,HGF,GFAP,MAPK3,KDR,PIK3CA,STAT3,TP53,ATM,CASP3,MET,MAPT,ATG7,MTOR,ATF6,MCL1,PRKAA2,CTTN,HDAC6,BCL2L11,KEAP1,BAD,VDAC1,MAPK8,BCL2,ROCK1,ERN1,CDK5,HIF1A,DDIT3,DNM1L,AKT1
GO:0060284	Regulation of cell development	38	506	0.7	1.62	1.09e-13	9606.ENSP00000211998,9606.ENSP00000221930,9606.ENSP00000252699,9606.ENSP00000253408,9606.ENSP00000256078,9606.ENSP00000262948,9606.ENSP00000269305,9606.ENSP00000295685,9606.ENSP00000302486,9606.ENSP00000304669,9606.ENSP00000317985,9606.ENSP00000336740,9606.ENSP00000340820,9606.ENSP00000341551,9606.ENSP00000344666,9606.ENSP00000346839,9606.ENSP00000348461,9606.ENSP00000353508,9606.ENSP00000354558,…	VCL,TGFB1,ACTN4,GFAP,KRAS,MAP2K2,TP53,ARPC2,MAP2K1,CTNNA1,ROCK2,LIMK1,MAPT,SMAD4,NF2,FN1,RAC1,MAP2,MTOR,MACF1,KIF14,FLNA,PTEN,XRCC5,BAD,ITGB1,SOX10,BCL2,ROCK1,BRAF,CDK5,HIF1A,AKT1,ITGB3,YAP1,CTNNB1,CDC42,NOTCH1
GO:0030837	Negative regulation of actin filament polymerization	17	62	1.26	2.7	1.10e-13	9606.ENSP00000225655,9606.ENSP00000233143,9606.ENSP00000239940,9606.ENSP00000248444,9606.ENSP00000249700,9606.ENSP00000259365,9606.ENSP00000263168,9606.ENSP00000263867,9606.ENSP00000283713,9606.ENSP00000295314,9606.ENSP00000322170,9606.ENSP00000354947,9606.ENSP00000362924,9606.ENSP00000370010,9606.ENSP00000449428,9606.ENSP00000495214,9606.ENSP00000496414	PFN1,TMSB10,PFN2,VIL1,TMOD2,TMOD1,CAPZA1,CAPG,VILL,TMOD4,PFN4,CAPZA2,GSN,TMSB4X,TWF1,SPTA1,RDX
GO:0043065	Positive regulation of apoptotic process	38	507	0.7	1.62	1.15e-13	9606.ENSP00000172229,9606.ENSP00000216037,9606.ENSP00000219070,9606.ENSP00000221930,9606.ENSP00000257430,9606.ENSP00000265164,9606.ENSP00000269305,9606.ENSP00000272233,9606.ENSP00000278616,9606.ENSP00000304669,9606.ENSP00000310170,9606.ENSP00000311032,9606.ENSP00000330237,9606.ENSP00000336790,9606.ENSP00000339191,9606.ENSP00000341551,9606.ENSP00000346437,9606.ENSP00000351273,9606.ENSP00000351908,…	NGFR,XBP1,MMP2,TGFB1,APC,CASP6,TP53,RHOB,ATM,CTNNA1,FOSL1,CASP3,CASP9,ATF4,CAV1,SMAD4,ATG7,CASP8,MAP3K5,ATF6,MCL1,PTEN,MMP9,SRC,GSN,BCL2L11,BAD,MAPK8,ITGB1,MAP2K7,RHOA,MFN2,CDK5,DDIT3,DNM1L,CTNNB1,FAS,NOTCH1
GO:1901214	Regulation of neuron death	31	324	0.81	1.83	1.23e-13	9606.ENSP00000256078,9606.ENSP00000263923,9606.ENSP00000263967,9606.ENSP00000267101,9606.ENSP00000269305,9606.ENSP00000278616,9606.ENSP00000293549,9606.ENSP00000301178,9606.ENSP00000311032,9606.ENSP00000330237,9606.ENSP00000336790,9606.ENSP00000340820,9606.ENSP00000346671,9606.ENSP00000351273,9606.ENSP00000351908,9606.ENSP00000355759,9606.ENSP00000356319,9606.ENSP00000357206,9606.ENSP00000358022,…	KRAS,KDR,PIK3CA,ERBB3,TP53,ATM,WNT1,AXL,CASP3,CASP9,ATF4,MAPT,FYN,CASP8,MAP3K5,PARP1,KIF14,NES,MCL1,BCL2L11,BAD,MAP2K7,BCL2,ROCK1,RHOA,BRAF,CDK5,HIF1A,DDIT3,AKT1,CTNNB1
GO:0043410	Positive regulation of MAPK cascade	37	481	0.71	1.64	1.29e-13	9606.ENSP00000221930,9606.ENSP00000222390,9606.ENSP00000224784,9606.ENSP00000261735,9606.ENSP00000262948,9606.ENSP00000263025,9606.ENSP00000263317,9606.ENSP00000263923,9606.ENSP00000265171,9606.ENSP00000268182,9606.ENSP00000269141,9606.ENSP00000269571,9606.ENSP00000275493,9606.ENSP00000278568,9606.ENSP00000292408,9606.ENSP00000302486,9606.ENSP00000317985,9606.ENSP00000339824,9606.ENSP00000342235,…	TGFB1,HGF,ACTA2,ERP29,MAP2K2,MAPK3,NOX4,KDR,EGF,IQGAP1,CDH2,ERBB2,EGFR,PAK1,FGFR4,MAP2K1,ROCK2,FGFR3,ERBB4,MAP3K5,PTEN,SRC,MAP2K7,ROCK1,IGF2,FGFR1,CD44,ERN1,RAF1,PRKCA,FGFR2,BRAF,ITGB3,FGF1,CTNNB1,CDC42,NOTCH1
GO:0031334	Positive regulation of protein-containing complex assembly	25	193	0.94	2.1	1.39e-13	9606.ENSP00000217289,9606.ENSP00000221930,9606.ENSP00000225655,9606.ENSP00000239940,9606.ENSP00000245932,9606.ENSP00000263710,9606.ENSP00000269305,9606.ENSP00000278568,9606.ENSP00000278616,9606.ENSP00000295685,9606.ENSP00000317272,9606.ENSP00000322788,9606.ENSP00000340820,9606.ENSP00000347379,9606.ENSP00000348461,9606.ENSP00000353408,9606.ENSP00000354558,9606.ENSP00000362680,9606.ENSP00000364721,…	FERMT1,TGFB1,PFN1,PFN2,VASP,CLASP1,TP53,PAK1,ATM,ARPC2,MET,MMP1,MAPT,OCLN,RAC1,MSN,MTOR,SRC,MAPRE1,CTTN,FSCN1,GRB2,BCL2L11,RHOA,CKAP5
GO:0009612	Response to mechanical stimulus	26	214	0.91	2.04	1.50e-13	9606.ENSP00000219070,9606.ENSP00000221930,9606.ENSP00000226574,9606.ENSP00000229795,9606.ENSP00000245479,9606.ENSP00000263025,9606.ENSP00000263967,9606.ENSP00000269141,9606.ENSP00000310170,9606.ENSP00000323856,9606.ENSP00000340510,9606.ENSP00000341189,9606.ENSP00000346671,9606.ENSP00000351273,9606.ENSP00000355645,9606.ENSP00000362680,9606.ENSP00000362924,9606.ENSP00000377508,9606.ENSP00000378040,…	MMP2,TGFB1,NFKB1,MAPK14,SOX9,MAPK3,PIK3CA,CDH2,FOSL1,PLEC,PPL,PTK2,FYN,CASP8,ACTA1,SRC,GSN,JUP,BAD,MAPK8,RHOA,RAF1,ITGB3,ACTG1,CTNNB1,FAS
GO:0001952	Regulation of cell-matrix adhesion	21	122	1.06	2.32	1.72e-13	9606.ENSP00000211998,9606.ENSP00000217289,9606.ENSP00000263710,9606.ENSP00000263923,9606.ENSP00000316029,9606.ENSP00000317985,9606.ENSP00000332973,9606.ENSP00000341189,9606.ENSP00000344666,9606.ENSP00000348461,9606.ENSP00000354573,9606.ENSP00000361021,9606.ENSP00000361850,9606.ENSP00000362680,9606.ENSP00000377508,9606.ENSP00000381185,9606.ENSP00000382697,9606.ENSP00000400175,9606.ENSP00000416797,…	VCL,FERMT1,CLASP1,KDR,TLN1,ROCK2,SMAD3,PTK2,NF2,RAC1,MACF1,PTEN,PLAU,SRC,JUP,BCL2,ROCK1,RHOA,CAMSAP3,ITGB3,ACTG1
GO:0048858	Cell projection morphogenesis	37	487	0.71	1.62	1.82e-13	9606.ENSP00000172229,9606.ENSP00000211998,9606.ENSP00000223023,9606.ENSP00000245932,9606.ENSP00000268182,9606.ENSP00000269571,9606.ENSP00000278568,9606.ENSP00000320295,9606.ENSP00000320885,9606.ENSP00000333769,9606.ENSP00000336740,9606.ENSP00000339467,9606.ENSP00000341189,9606.ENSP00000341551,9606.ENSP00000346671,9606.ENSP00000348461,9606.ENSP00000353508,9606.ENSP00000355809,9606.ENSP00000357206,…	NGFR,VCL,WASL,VASP,IQGAP1,ERBB2,PAK1,TUBB3,SPAST,BSG,LIMK1,RHOG,PTK2,SMAD4,FYN,RAC1,MAP2,ENAH,NES,PTEN,CTTN,HDAC6,WASF1,ITGB1,BCL2,ROCK1,RHOA,FGFR2,STMN1,CDK5,NCAM1,WASF2,DCX,ACTB,CTNNB1,CDC42,NOTCH1
GO:0009725	Response to hormone	46	762	0.61	1.42	1.97e-13	9606.ENSP00000216037,9606.ENSP00000216714,9606.ENSP00000218388,9606.ENSP00000219070,9606.ENSP00000221930,9606.ENSP00000226574,9606.ENSP00000229795,9606.ENSP00000257192,9606.ENSP00000257430,9606.ENSP00000263967,9606.ENSP00000264657,9606.ENSP00000267257,9606.ENSP00000293549,9606.ENSP00000295522,9606.ENSP00000297494,9606.ENSP00000304669,9606.ENSP00000310170,9606.ENSP00000311032,9606.ENSP00000317985,…	XBP1,APEX1,TIMP1,MMP2,TGFB1,NFKB1,MAPK14,DSG1,APC,PIK3CA,STAT3,PXN,WNT1,CLDN1,NOS3,CTNNA1,FOSL1,CASP3,ROCK2,NOS2,CASP9,BSG,CAV1,PTK2,MTOR,KRT19,ACTA1,PARP1,PRKAA2,SRC,GRB2,BCL2L11,BAD,SOX10,NFE2L2,BCL2,ROCK1,IGF2,RHOA,CLDN4,AKT1,ITGB3,NOS1,YAP1,RDX,NOTCH1
GO:0040008	Regulation of growth	43	671	0.63	1.46	2.46e-13	9606.ENSP00000216037,9606.ENSP00000217244,9606.ENSP00000221930,9606.ENSP00000228841,9606.ENSP00000229795,9606.ENSP00000235382,9606.ENSP00000248444,9606.ENSP00000263967,9606.ENSP00000264657,9606.ENSP00000269305,9606.ENSP00000269571,9606.ENSP00000275493,9606.ENSP00000308452,9606.ENSP00000329170,9606.ENSP00000332973,9606.ENSP00000336740,9606.ENSP00000336831,9606.ENSP00000338934,9606.ENSP00000339824,…	XBP1,CSNK2A1,TGFB1,MYL2,MAPK14,RGS2,VIL1,PIK3CA,STAT3,TP53,ERBB2,EGFR,KRT17,POU3F2,SMAD3,LIMK1,PLS1,EZR,FGFR3,MAPT,SMAD4,ERBB4,FN1,MAP2,MTOR,MACF1,KIF14,PTEN,CTTN,BCL2L11,BCL2,CDKN1A,IGF2,RGS4,RHOA,FGFR2,CDK5,HIF1A,AKT1,YAP1,EPPK1,CDC42,NOTCH1
GO:0008154	Actin polymerization or depolymerization	17	66	1.24	2.6	2.56e-13	9606.ENSP00000223023,9606.ENSP00000245932,9606.ENSP00000248444,9606.ENSP00000263867,9606.ENSP00000283713,9606.ENSP00000295685,9606.ENSP00000298159,9606.ENSP00000335055,9606.ENSP00000348461,9606.ENSP00000355809,9606.ENSP00000362924,9606.ENSP00000365745,9606.ENSP00000365891,9606.ENSP00000373706,9606.ENSP00000376367,9606.ENSP00000383178,9606.ENSP00000449428	WASL,VASP,VIL1,CAPG,VILL,ARPC2,CFL2,WASF3,RAC1,ENAH,GSN,CTTN,WAS,DIAPH1,WASF1,DIAPH3,TWF1
GO:0045935	Positive regulation of nucleobase-containing compound metabolic process	79	2056	0.41	1.05	3.42e-13	9606.ENSP00000172229,9606.ENSP00000215832,9606.ENSP00000216037,9606.ENSP00000216714,9606.ENSP00000221930,9606.ENSP00000222390,9606.ENSP00000223023,9606.ENSP00000226574,9606.ENSP00000229795,9606.ENSP00000242261,9606.ENSP00000244050,9606.ENSP00000245479,9606.ENSP00000252699,9606.ENSP00000261769,9606.ENSP00000262160,9606.ENSP00000262887,9606.ENSP00000262948,9606.ENSP00000263025,9606.ENSP00000263317,…	NGFR,MAPK1,XBP1,APEX1,TGFB1,HGF,WASL,NFKB1,MAPK14,TWIST1,SNAI1,SOX9,ACTN4,CDH1,SMAD2,XRCC1,MAP2K2,MAPK3,NOX4,HDAC4,STAT3,EGF,TP53,ERBB2,EGFR,ATM,FGFR4,WNT1,NOS3,MGMT,MAP2K1,SMAD1,EIF2AK3,FOSL1,CASP3,MET,ROCK2,HSPA5,NOS2,POU3F2,SMAD3,ATF4,RHOG,SMAD4,ERBB4,MAP3K5,ZEB1,MTOR,PARP1,ATF6,PRKAA2,SRC,WAS,TMSB4X,PAX3,XRCC5,JUP,SOX10,NFE2L2,MAP2K7,ROCK1,MITF,IGF2,ERN1,RAF1,FGFR2,WWTR1,HIF1A,SMAD5,DDIT3,AKT…
GO:0007420	Brain development	46	775	0.6	1.39	3.49e-13	9606.ENSP00000235382,9606.ENSP00000256078,9606.ENSP00000261769,9606.ENSP00000262887,9606.ENSP00000265171,9606.ENSP00000269141,9606.ENSP00000269305,9606.ENSP00000275493,9606.ENSP00000278616,9606.ENSP00000293549,9606.ENSP00000301178,9606.ENSP00000302486,9606.ENSP00000304669,9606.ENSP00000305769,9606.ENSP00000311032,9606.ENSP00000324173,9606.ENSP00000329170,9606.ENSP00000342235,9606.ENSP00000344666,…	RGS2,KRAS,CDH1,XRCC1,EGF,CDH2,TP53,EGFR,ATM,WNT1,AXL,MAP2K1,CTNNA1,SMAD1,CASP3,HSPA5,POU3F2,ERBB4,NF2,FYN,SYNE2,ZEB1,RGS7,KIF14,NES,INA,PTEN,SRC,XRCC5,BCL2L11,BAD,ITGB1,BCL2,CTNND1,SUN1,SUN2,RGS4,RHOA,FGFR2,CDK5,HIF1A,DCX,ACTB,CTNNB1,CDC42,NOTCH1
GO:0048514	Blood vessel morphogenesis	34	419	0.73	1.65	4.37e-13	9606.ENSP00000216037,9606.ENSP00000216181,9606.ENSP00000219070,9606.ENSP00000221930,9606.ENSP00000229795,9606.ENSP00000261023,9606.ENSP00000263923,9606.ENSP00000263967,9606.ENSP00000265171,9606.ENSP00000269141,9606.ENSP00000272233,9606.ENSP00000297494,9606.ENSP00000301455,9606.ENSP00000307235,9606.ENSP00000333769,9606.ENSP00000339191,9606.ENSP00000341189,9606.ENSP00000346839,9606.ENSP00000351273,…	XBP1,MYH9,MMP2,TGFB1,MAPK14,ITGAV,KDR,PIK3CA,EGF,CDH2,RHOB,NOS3,ANGPTL4,EIF2AK3,BSG,CAV1,PTK2,FN1,CASP8,MYLK,FLNA,PTEN,ITGB1,PRKCA,FGFR2,HIF1A,AKT1,ITGB3,ACTG1,YAP1,FGF1,WASF2,CTNNB1,NOTCH1
GO:0045596	Negative regulation of cell differentiation	43	685	0.62	1.43	4.77e-13	9606.ENSP00000020945,9606.ENSP00000070846,9606.ENSP00000215832,9606.ENSP00000216037,9606.ENSP00000221930,9606.ENSP00000235382,9606.ENSP00000242261,9606.ENSP00000244050,9606.ENSP00000245479,9606.ENSP00000252699,9606.ENSP00000256078,9606.ENSP00000261023,9606.ENSP00000264606,9606.ENSP00000264657,9606.ENSP00000269305,9606.ENSP00000269571,9606.ENSP00000275493,9606.ENSP00000293549,9606.ENSP00000304669,…	SNAI2,PKP2,MAPK1,XBP1,TGFB1,RGS2,TWIST1,SNAI1,SOX9,ACTN4,KRAS,ITGAV,HDAC4,STAT3,TP53,ERBB2,EGFR,WNT1,CTNNA1,SMAD1,SMAD3,CAV1,SMAD4,NF2,MAP2,ZEB1,PTEN,MMP9,TMSB4X,ITGB1,SOX10,NFE2L2,IGF2,RGS4,RHOA,WWTR1,CDK5,DDIT3,ITGB3,YAP1,ACTB,CTNNB1,NOTCH1
GO:0006979	Response to oxidative stress	32	368	0.76	1.71	4.81e-13	9606.ENSP00000215832,9606.ENSP00000216037,9606.ENSP00000216714,9606.ENSP00000219070,9606.ENSP00000262887,9606.ENSP00000263025,9606.ENSP00000267257,9606.ENSP00000269305,9606.ENSP00000272233,9606.ENSP00000275493,9606.ENSP00000297494,9606.ENSP00000301178,9606.ENSP00000302111,9606.ENSP00000310170,9606.ENSP00000311032,9606.ENSP00000336790,9606.ENSP00000340820,9606.ENSP00000346671,9606.ENSP00000351908,…	MAPK1,XBP1,APEX1,MMP2,XRCC1,MAPK3,PXN,TP53,RHOB,EGFR,NOS3,AXL,MGMT,FOSL1,CASP3,ATF4,MAPT,FYN,MAP3K5,PARP1,PRKAA2,MMP9,SRC,HDAC6,KEAP1,BAD,MAPK8,NFE2L2,BCL2,ERN1,HIF1A,AKT1
GO:0061041	Regulation of wound healing	21	130	1.03	2.22	5.06e-13	9606.ENSP00000216037,9606.ENSP00000217289,9606.ENSP00000224784,9606.ENSP00000226218,9606.ENSP00000248444,9606.ENSP00000263710,9606.ENSP00000295522,9606.ENSP00000297494,9606.ENSP00000332973,9606.ENSP00000339191,9606.ENSP00000341189,9606.ENSP00000347379,9606.ENSP00000353452,9606.ENSP00000354558,9606.ENSP00000361021,9606.ENSP00000361850,9606.ENSP00000379350,9606.ENSP00000380252,9606.ENSP00000409544,…	XBP1,FERMT1,ACTA2,VTN,VIL1,CLASP1,CLDN1,NOS3,SMAD3,CAV1,PTK2,OCLN,MYLK,MTOR,PTEN,PLAU,ITGB1,NFE2L2,CLDN4,ACTG1,EPPK1
GO:0120039	Plasma membrane bounded cell projection morphogenesis	36	482	0.7	1.57	6.97e-13	9606.ENSP00000172229,9606.ENSP00000211998,9606.ENSP00000223023,9606.ENSP00000245932,9606.ENSP00000268182,9606.ENSP00000269571,9606.ENSP00000278568,9606.ENSP00000320295,9606.ENSP00000320885,9606.ENSP00000333769,9606.ENSP00000336740,9606.ENSP00000339467,9606.ENSP00000341189,9606.ENSP00000341551,9606.ENSP00000346671,9606.ENSP00000348461,9606.ENSP00000353508,9606.ENSP00000355809,9606.ENSP00000361021,…	NGFR,VCL,WASL,VASP,IQGAP1,ERBB2,PAK1,TUBB3,SPAST,BSG,LIMK1,RHOG,PTK2,SMAD4,FYN,RAC1,MAP2,ENAH,PTEN,CTTN,HDAC6,WASF1,ITGB1,BCL2,ROCK1,RHOA,FGFR2,STMN1,CDK5,NCAM1,WASF2,DCX,ACTB,CTNNB1,CDC42,NOTCH1
GO:0014070	Response to organic cyclic compound	48	861	0.57	1.33	7.71e-13	9606.ENSP00000215832,9606.ENSP00000216714,9606.ENSP00000219070,9606.ENSP00000221930,9606.ENSP00000226574,9606.ENSP00000257192,9606.ENSP00000261769,9606.ENSP00000262160,9606.ENSP00000263025,9606.ENSP00000263967,9606.ENSP00000264657,9606.ENSP00000265164,9606.ENSP00000275493,9606.ENSP00000295522,9606.ENSP00000302111,9606.ENSP00000304669,9606.ENSP00000305769,9606.ENSP00000310170,9606.ENSP00000311032,…	MAPK1,APEX1,MMP2,TGFB1,NFKB1,DSG1,CDH1,SMAD2,MAPK3,PIK3CA,STAT3,CASP6,EGFR,CLDN1,MGMT,CTNNA1,SMAD1,FOSL1,CASP3,ROCK2,HSPA5,CASP9,BSG,ATF4,EZR,CAV1,CASP8,MSN,ACTA1,PARP1,FLNA,SRC,DIAPH1,BCL2L11,JUP,BAD,SOX10,BCL2,RGS4,RHOA,CLDN4,CDK5,SMAD5,YAP1,RAD51,ACTB,CTNNB1,NOTCH1
GO:0000226	Microtubule cytoskeleton organization	38	542	0.67	1.51	7.83e-13	9606.ENSP00000216181,9606.ENSP00000251413,9606.ENSP00000260731,9606.ENSP00000263710,9606.ENSP00000264071,9606.ENSP00000300249,9606.ENSP00000307959,9606.ENSP00000317985,9606.ENSP00000318697,9606.ENSP00000320295,9606.ENSP00000320885,9606.ENSP00000336799,9606.ENSP00000338934,9606.ENSP00000339001,9606.ENSP00000339916,9606.ENSP00000340820,9606.ENSP00000341289,9606.ENSP00000348965,9606.ENSP00000350719,…	MYH9,TUBG1,KIF11,CLASP1,TUBB4A,MAPRE2,DST,ROCK2,TUBB6,TUBB3,SPAST,TUBA1B,EZR,TUBB,LIMK2,MAPT,TUBB4B,DYNC1H1,SYNE2,MAP2,FLNA,STMN3,KIF2C,MAPRE1,KATNAL1,ITGB1,SUN1,SUN2,MARK2,RHOA,CCDC155,STMN1,CAMSAP3,CDK5,CKAP5,TUBA1A,DCX,CTNNB1
GO:0001525	Angiogenesis	30	325	0.79	1.74	8.05e-13	9606.ENSP00000216037,9606.ENSP00000216181,9606.ENSP00000219070,9606.ENSP00000229795,9606.ENSP00000261023,9606.ENSP00000263923,9606.ENSP00000263967,9606.ENSP00000265171,9606.ENSP00000272233,9606.ENSP00000297494,9606.ENSP00000301455,9606.ENSP00000307235,9606.ENSP00000333769,9606.ENSP00000339191,9606.ENSP00000341189,9606.ENSP00000346839,9606.ENSP00000351273,9606.ENSP00000358866,9606.ENSP00000361021,…	XBP1,MYH9,MMP2,MAPK14,ITGAV,KDR,PIK3CA,EGF,RHOB,NOS3,ANGPTL4,EIF2AK3,BSG,CAV1,PTK2,FN1,CASP8,FLNA,PTEN,ITGB1,PRKCA,FGFR2,HIF1A,AKT1,ITGB3,ACTG1,FGF1,WASF2,CTNNB1,NOTCH1
GO:1901880	Negative regulation of protein depolymerization	17	72	1.2	2.46	8.42e-13	9606.ENSP00000248444,9606.ENSP00000249700,9606.ENSP00000257430,9606.ENSP00000259365,9606.ENSP00000263168,9606.ENSP00000263710,9606.ENSP00000263867,9606.ENSP00000263967,9606.ENSP00000283713,9606.ENSP00000295314,9606.ENSP00000354947,9606.ENSP00000362924,9606.ENSP00000365804,9606.ENSP00000416797,9606.ENSP00000449428,9606.ENSP00000495214,9606.ENSP00000496414	VIL1,TMOD2,APC,TMOD1,CAPZA1,CLASP1,CAPG,PIK3CA,VILL,TMOD4,CAPZA2,GSN,HDAC6,CAMSAP3,TWF1,SPTA1,RDX
GO:0051171	Regulation of nitrogen compound metabolic process	149	5734	0.24	0.78	1.02e-12	9606.ENSP00000020945,9606.ENSP00000172229,9606.ENSP00000215832,9606.ENSP00000216037,9606.ENSP00000216181,9606.ENSP00000216714,9606.ENSP00000217244,9606.ENSP00000218388,9606.ENSP00000221930,9606.ENSP00000222390,9606.ENSP00000223023,9606.ENSP00000225655,9606.ENSP00000226218,9606.ENSP00000226574,9606.ENSP00000229795,9606.ENSP00000235382,9606.ENSP00000239940,9606.ENSP00000242261,9606.ENSP00000244050,…	SNAI2,NGFR,MAPK1,XBP1,MYH9,APEX1,CSNK2A1,TIMP1,TGFB1,HGF,WASL,PFN1,VTN,NFKB1,MAPK14,RGS2,PFN2,TWIST1,SNAI1,SOX9,VIL1,ACTN4,GFAP,KRAS,APC,ITGAV,ERP29,CDH1,SMAD2,XRCC1,MAP2K2,MAPK3,NOX4,KDR,PKP1,PIK3CA,HDAC4,STAT3,CASP6,EGF,ERBB3,PXN,IQGAP1,TP53,ERBB2,EGFR,PAK1,ATM,FGFR4,WNT1,NOS3,MGMT,MAP2K1,SMAD1,EIF2AK3,KRT17,FOSL1,CASP3,MET,ROCK2,PLEC,HSPA5,NOS2,POU3F2,CASP9,PKP3,SMAD3,LIMK1,ATF4,EZR,CAV1,RHOG,…
GO:0007017	Microtubule-based process	46	803	0.58	1.34	1.14e-12	9606.ENSP00000216181,9606.ENSP00000251413,9606.ENSP00000260731,9606.ENSP00000263710,9606.ENSP00000263934,9606.ENSP00000264071,9606.ENSP00000300249,9606.ENSP00000307959,9606.ENSP00000317985,9606.ENSP00000318697,9606.ENSP00000320295,9606.ENSP00000320885,9606.ENSP00000336799,9606.ENSP00000338934,9606.ENSP00000339001,9606.ENSP00000339916,9606.ENSP00000340820,9606.ENSP00000341289,9606.ENSP00000348965,…	MYH9,TUBG1,KIF11,CLASP1,KIF1B,TUBB4A,MAPRE2,DST,ROCK2,TUBB6,TUBB3,SPAST,TUBA1B,EZR,TUBB,LIMK2,MAPT,TUBB4B,DYNC1H1,SYNE2,MAP2,OPA1,KIF14,FLNA,STMN3,KIF2C,MAPRE1,HDAC6,KATNAL1,WASF1,ITGB1,SUN1,SUN2,MARK2,RHOA,CCDC155,STMN1,GTSE1,CAMSAP3,CDK5,CKAP5,HIF1A,TUBA1A,DCX,CTNNB1,CDC42
GO:0030162	Regulation of proteolysis	44	739	0.6	1.37	1.26e-12	9606.ENSP00000172229,9606.ENSP00000216037,9606.ENSP00000216181,9606.ENSP00000217244,9606.ENSP00000218388,9606.ENSP00000222390,9606.ENSP00000226218,9606.ENSP00000248444,9606.ENSP00000264657,9606.ENSP00000265164,9606.ENSP00000265171,9606.ENSP00000269305,9606.ENSP00000292408,9606.ENSP00000293549,9606.ENSP00000302111,9606.ENSP00000307235,9606.ENSP00000317985,9606.ENSP00000330237,9606.ENSP00000332973,…	NGFR,XBP1,MYH9,CSNK2A1,TIMP1,HGF,VTN,VIL1,STAT3,CASP6,EGF,TP53,FGFR4,WNT1,MGMT,EIF2AK3,ROCK2,CASP9,SMAD3,CAV1,MAPT,PTK2,FYN,FN1,CASP8,MAP3K5,PTEN,MMP9,PLAU,SRC,GSN,HDAC6,BCL2L11,KEAP1,BAD,NFE2L2,ROCK1,CD44,RHOA,RAF1,CLDN4,CDK5,AKT1,FAS
GO:1901652	Response to peptide	34	437	0.72	1.59	1.30e-12	9606.ENSP00000172229,9606.ENSP00000216037,9606.ENSP00000216714,9606.ENSP00000218388,9606.ENSP00000219070,9606.ENSP00000221930,9606.ENSP00000226574,9606.ENSP00000229795,9606.ENSP00000257430,9606.ENSP00000260302,9606.ENSP00000263967,9606.ENSP00000264657,9606.ENSP00000267257,9606.ENSP00000269305,9606.ENSP00000293549,9606.ENSP00000317985,9606.ENSP00000333769,9606.ENSP00000339191,9606.ENSP00000341189,…	NGFR,XBP1,APEX1,TIMP1,MMP2,TGFB1,NFKB1,MAPK14,APC,MMP13,PIK3CA,STAT3,PXN,TP53,WNT1,ROCK2,BSG,CAV1,PTK2,FYN,MTOR,PARP1,MMP9,SRC,GRB2,BCL2L11,NFE2L2,ROCK1,IGF2,CDK5,VIM,AKT1,ITGB3,NOTCH1
GO:0032886	Regulation of microtubule-based process	27	261	0.84	1.82	1.43e-12	9606.ENSP00000257430,9606.ENSP00000263710,9606.ENSP00000264071,9606.ENSP00000269571,9606.ENSP00000278568,9606.ENSP00000300249,9606.ENSP00000317272,9606.ENSP00000317985,9606.ENSP00000320885,9606.ENSP00000340820,9606.ENSP00000347379,9606.ENSP00000348461,9606.ENSP00000348965,9606.ENSP00000353508,9606.ENSP00000354573,9606.ENSP00000359070,9606.ENSP00000360290,9606.ENSP00000364721,9606.ENSP00000365804,…	APC,CLASP1,TUBB4A,ERBB2,PAK1,MAPRE2,MET,ROCK2,SPAST,MAPT,OCLN,RAC1,DYNC1H1,MAP2,MACF1,STMN3,PRKAA2,MAPRE1,HDAC6,DIAPH1,ROCK1,MARK2,RHOA,STMN1,CAMSAP3,CKAP5,XRCC3
GO:0048589	Developmental growth	33	412	0.73	1.61	1.49e-12	9606.ENSP00000211998,9606.ENSP00000221930,9606.ENSP00000245479,9606.ENSP00000260302,9606.ENSP00000262160,9606.ENSP00000268182,9606.ENSP00000269305,9606.ENSP00000278616,9606.ENSP00000305769,9606.ENSP00000323856,9606.ENSP00000332973,9606.ENSP00000336740,9606.ENSP00000339824,9606.ENSP00000341551,9606.ENSP00000342235,9606.ENSP00000354558,9606.ENSP00000361021,9606.ENSP00000362680,9606.ENSP00000365804,…	VCL,TGFB1,SOX9,MMP13,SMAD2,IQGAP1,TP53,ATM,SMAD1,PLEC,SMAD3,LIMK1,FGFR3,SMAD4,ERBB4,MTOR,PTEN,SRC,HDAC6,WASF1,ITGB1,SOX10,BCL2,CDKN1A,IGF2,FGFR2,WWTR1,CDK5,YAP1,FGF1,DCX,CTNNB1,NOTCH1
GO:0070507	Regulation of microtubule cytoskeleton organization	22	157	0.97	2.06	1.50e-12	9606.ENSP00000257430,9606.ENSP00000263710,9606.ENSP00000264071,9606.ENSP00000278568,9606.ENSP00000300249,9606.ENSP00000317272,9606.ENSP00000320885,9606.ENSP00000340820,9606.ENSP00000347379,9606.ENSP00000348461,9606.ENSP00000348965,9606.ENSP00000353508,9606.ENSP00000359070,9606.ENSP00000360290,9606.ENSP00000364721,9606.ENSP00000365804,9606.ENSP00000382697,9606.ENSP00000385751,9606.ENSP00000400175,…	APC,CLASP1,TUBB4A,PAK1,MAPRE2,MET,SPAST,MAPT,OCLN,RAC1,DYNC1H1,MAP2,STMN3,PRKAA2,MAPRE1,HDAC6,ROCK1,MARK2,RHOA,STMN1,CAMSAP3,CKAP5
GO:0038127	ERBB signaling pathway	16	62	1.24	2.48	1.51e-12	9606.ENSP00000215832,9606.ENSP00000221930,9606.ENSP00000245479,9606.ENSP00000248444,9606.ENSP00000263967,9606.ENSP00000265171,9606.ENSP00000267101,9606.ENSP00000268182,9606.ENSP00000269571,9606.ENSP00000275493,9606.ENSP00000341189,9606.ENSP00000342235,9606.ENSP00000362680,9606.ENSP00000376345,9606.ENSP00000419060,9606.ENSP00000451828	MAPK1,TGFB1,SOX9,VIL1,PIK3CA,EGF,ERBB3,IQGAP1,ERBB2,EGFR,PTK2,ERBB4,SRC,GRB2,BRAF,AKT1
GO:0001667	Ameboidal-type cell migration	24	197	0.91	1.94	1.59e-12	9606.ENSP00000020945,9606.ENSP00000216181,9606.ENSP00000217289,9606.ENSP00000242261,9606.ENSP00000244050,9606.ENSP00000263923,9606.ENSP00000263967,9606.ENSP00000267257,9606.ENSP00000268182,9606.ENSP00000269141,9606.ENSP00000297494,9606.ENSP00000323856,9606.ENSP00000342235,9606.ENSP00000346839,9606.ENSP00000361021,9606.ENSP00000379350,9606.ENSP00000380093,9606.ENSP00000382697,9606.ENSP00000400175,…	SNAI2,MYH9,FERMT1,TWIST1,SNAI1,KDR,PIK3CA,PXN,IQGAP1,CDH2,NOS3,PLEC,ERBB4,FN1,PTEN,ITGB1,SOX10,ROCK1,RHOA,HIF1A,AKT1,WASF2,ZEB2,CDC42
GO:0043009	Chordate embryonic development	41	654	0.62	1.4	2.10e-12	9606.ENSP00000215832,9606.ENSP00000216181,9606.ENSP00000221930,9606.ENSP00000225655,9606.ENSP00000242261,9606.ENSP00000244050,9606.ENSP00000245479,9606.ENSP00000245932,9606.ENSP00000262160,9606.ENSP00000269305,9606.ENSP00000275493,9606.ENSP00000278616,9606.ENSP00000293549,9606.ENSP00000297494,9606.ENSP00000302486,9606.ENSP00000310170,9606.ENSP00000311032,9606.ENSP00000332973,9606.ENSP00000341551,…	MAPK1,MYH9,TGFB1,PFN1,TWIST1,SNAI1,SOX9,VASP,SMAD2,TP53,EGFR,ATM,WNT1,NOS3,MAP2K1,FOSL1,CASP3,SMAD3,SMAD4,SH3PXD2A,TJP1,CASP8,ZEB1,OPA1,KRT19,STMN3,GRB2,BCL2L11,KEAP1,ITGB1,SOX10,IGF2,FGFR1,FGFR2,MFN2,CAMSAP3,HIF1A,AKT1,YAP1,CTNNB1,NOTCH1
GO:0060491	Regulation of cell projection assembly	24	200	0.9	1.92	2.13e-12	9606.ENSP00000223023,9606.ENSP00000225655,9606.ENSP00000239940,9606.ENSP00000257430,9606.ENSP00000263967,9606.ENSP00000283290,9606.ENSP00000293549,9606.ENSP00000295685,9606.ENSP00000339191,9606.ENSP00000339467,9606.ENSP00000339916,9606.ENSP00000347379,9606.ENSP00000348461,9606.ENSP00000350719,9606.ENSP00000354558,9606.ENSP00000362680,9606.ENSP00000365891,9606.ENSP00000367817,9606.ENSP00000371798,…	WASL,PFN1,PFN2,APC,PIK3CA,ATG3,WNT1,ARPC2,CAV1,RHOG,LIMK2,OCLN,RAC1,SYNE2,MTOR,SRC,WAS,PODXL,FSCN1,TWF1,YAP1,WASF2,RDX,CDC42
GO:1901216	Positive regulation of neuron death	18	92	1.12	2.27	2.25e-12	9606.ENSP00000269305,9606.ENSP00000278616,9606.ENSP00000311032,9606.ENSP00000330237,9606.ENSP00000336790,9606.ENSP00000340820,9606.ENSP00000346671,9606.ENSP00000351273,9606.ENSP00000351908,9606.ENSP00000355759,9606.ENSP00000358022,9606.ENSP00000376943,9606.ENSP00000378040,9606.ENSP00000381070,9606.ENSP00000400175,9606.ENSP00000419782,9606.ENSP00000448665,9606.ENSP00000495360	TP53,ATM,CASP3,CASP9,ATF4,MAPT,FYN,CASP8,MAP3K5,PARP1,MCL1,BCL2L11,BAD,MAP2K7,RHOA,CDK5,DDIT3,CTNNB1
GO:0050678	Regulation of epithelial cell proliferation	31	366	0.75	1.64	2.32e-12	9606.ENSP00000020945,9606.ENSP00000172229,9606.ENSP00000216037,9606.ENSP00000221930,9606.ENSP00000242261,9606.ENSP00000245479,9606.ENSP00000263923,9606.ENSP00000264657,9606.ENSP00000265171,9606.ENSP00000269571,9606.ENSP00000275493,9606.ENSP00000295522,9606.ENSP00000332973,9606.ENSP00000339191,9606.ENSP00000354487,9606.ENSP00000358548,9606.ENSP00000361021,9606.ENSP00000378040,9606.ENSP00000391826,…	SNAI2,NGFR,XBP1,TGFB1,TWIST1,SOX9,KDR,STAT3,EGF,ERBB2,EGFR,CLDN1,SMAD3,CAV1,ZEB1,NRAS,PTEN,BAD,IGF2,FGFR1,PRKCA,FGFR2,HIF1A,AKT1,ITGB3,YAP1,FGF1,EPPK1,CTNNB1,CDC42,NOTCH1
GO:0048812	Neuron projection morphogenesis	35	477	0.69	1.52	2.55e-12	9606.ENSP00000172229,9606.ENSP00000211998,9606.ENSP00000223023,9606.ENSP00000245932,9606.ENSP00000268182,9606.ENSP00000269571,9606.ENSP00000278568,9606.ENSP00000320295,9606.ENSP00000320885,9606.ENSP00000333769,9606.ENSP00000336740,9606.ENSP00000339467,9606.ENSP00000341189,9606.ENSP00000341551,9606.ENSP00000346671,9606.ENSP00000348461,9606.ENSP00000353508,9606.ENSP00000355809,9606.ENSP00000361021,…	NGFR,VCL,WASL,VASP,IQGAP1,ERBB2,PAK1,TUBB3,SPAST,BSG,LIMK1,RHOG,PTK2,SMAD4,FYN,RAC1,MAP2,ENAH,PTEN,CTTN,HDAC6,WASF1,ITGB1,BCL2,ROCK1,RHOA,FGFR2,STMN1,CDK5,NCAM1,DCX,ACTB,CTNNB1,CDC42,NOTCH1
GO:0042692	Muscle cell differentiation	27	269	0.83	1.77	2.67e-12	9606.ENSP00000216181,9606.ENSP00000228841,9606.ENSP00000229795,9606.ENSP00000245479,9606.ENSP00000249700,9606.ENSP00000252699,9606.ENSP00000256078,9606.ENSP00000259365,9606.ENSP00000263317,9606.ENSP00000269141,9606.ENSP00000293549,9606.ENSP00000295314,9606.ENSP00000298159,9606.ENSP00000311032,9606.ENSP00000323856,9606.ENSP00000354558,9606.ENSP00000355124,9606.ENSP00000355645,9606.ENSP00000356224,…	MYH9,MYL2,MAPK14,SOX9,TMOD2,ACTN4,KRAS,TMOD1,NOX4,CDH2,WNT1,TMOD4,CFL2,CASP3,PLEC,MTOR,KRT19,ACTA1,SYNE1,ITGB1,BCL2,IGF2,AKT1,ACTG1,NOS1,CTNNB1,NOTCH1
GO:1902743	Regulation of lamellipodium organization	15	53	1.28	2.48	3.04e-12	9606.ENSP00000248444,9606.ENSP00000263967,9606.ENSP00000293549,9606.ENSP00000295685,9606.ENSP00000347379,9606.ENSP00000348461,9606.ENSP00000350075,9606.ENSP00000354558,9606.ENSP00000362680,9606.ENSP00000365891,9606.ENSP00000371798,9606.ENSP00000398632,9606.ENSP00000449428,9606.ENSP00000483313,9606.ENSP00000497733	VIL1,PIK3CA,WNT1,ARPC2,OCLN,RAC1,ARPIN,MTOR,SRC,WAS,FSCN1,CD44,TWF1,WASF2,CDC42
GO:0050679	Positive regulation of epithelial cell proliferation	24	207	0.89	1.86	4.13e-12	9606.ENSP00000216037,9606.ENSP00000221930,9606.ENSP00000242261,9606.ENSP00000245479,9606.ENSP00000263923,9606.ENSP00000264657,9606.ENSP00000265171,9606.ENSP00000269571,9606.ENSP00000275493,9606.ENSP00000295522,9606.ENSP00000358548,9606.ENSP00000378040,9606.ENSP00000391826,9606.ENSP00000393312,9606.ENSP00000408695,9606.ENSP00000410294,9606.ENSP00000437955,9606.ENSP00000451828,9606.ENSP00000452786,…	XBP1,TGFB1,TWIST1,SOX9,KDR,STAT3,EGF,ERBB2,EGFR,CLDN1,NRAS,BAD,IGF2,FGFR1,PRKCA,FGFR2,HIF1A,AKT1,ITGB3,YAP1,FGF1,CTNNB1,CDC42,NOTCH1
GO:0060255	Regulation of macromolecule metabolic process	156	6249	0.22	0.75	4.17e-12	9606.ENSP00000020945,9606.ENSP00000172229,9606.ENSP00000215832,9606.ENSP00000216037,9606.ENSP00000216181,9606.ENSP00000216714,9606.ENSP00000217244,9606.ENSP00000217289,9606.ENSP00000218388,9606.ENSP00000221930,9606.ENSP00000222390,9606.ENSP00000223023,9606.ENSP00000224784,9606.ENSP00000225655,9606.ENSP00000226218,9606.ENSP00000226574,9606.ENSP00000229795,9606.ENSP00000235382,9606.ENSP00000239940,…	SNAI2,NGFR,MAPK1,XBP1,MYH9,APEX1,CSNK2A1,FERMT1,TIMP1,TGFB1,HGF,WASL,ACTA2,PFN1,VTN,NFKB1,MAPK14,RGS2,PFN2,TWIST1,SNAI1,SOX9,VIL1,ACTN4,GFAP,KRAS,APC,ITGAV,ERP29,CDH1,SMAD2,XRCC1,MAP2K2,MAPK3,NOX4,KDR,PKP1,PIK3CA,HDAC4,STAT3,CASP6,EGF,ERBB3,PXN,IQGAP1,TP53,ERBB2,EGFR,PAK1,ATM,FGFR4,WNT1,NOS3,AXL,MGMT,MAP2K1,SMAD1,EIF2AK3,KRT17,FOSL1,CASP3,MET,ROCK2,PLEC,HSPA5,NOS2,POU3F2,CASP9,PKP3,SMAD3,BSG,LIMK…
GO:0080090	Regulation of primary metabolic process	150	5899	0.23	0.76	4.72e-12	9606.ENSP00000020945,9606.ENSP00000172229,9606.ENSP00000215832,9606.ENSP00000216037,9606.ENSP00000216181,9606.ENSP00000216714,9606.ENSP00000217244,9606.ENSP00000218388,9606.ENSP00000221930,9606.ENSP00000222390,9606.ENSP00000223023,9606.ENSP00000225655,9606.ENSP00000226218,9606.ENSP00000226574,9606.ENSP00000229795,9606.ENSP00000235382,9606.ENSP00000239940,9606.ENSP00000242261,9606.ENSP00000244050,…	SNAI2,NGFR,MAPK1,XBP1,MYH9,APEX1,CSNK2A1,TIMP1,TGFB1,HGF,WASL,PFN1,VTN,NFKB1,MAPK14,RGS2,PFN2,TWIST1,SNAI1,SOX9,VIL1,ACTN4,GFAP,KRAS,APC,ITGAV,ERP29,CDH1,SMAD2,XRCC1,MAP2K2,MAPK3,NOX4,KDR,PKP1,PIK3CA,HDAC4,STAT3,CASP6,EGF,ERBB3,PXN,IQGAP1,TP53,ERBB2,EGFR,PAK1,ATM,FGFR4,WNT1,NOS3,MGMT,MAP2K1,SMAD1,EIF2AK3,KRT17,FOSL1,CASP3,MET,ROCK2,PLEC,HSPA5,NOS2,POU3F2,CASP9,PKP3,SMAD3,LIMK1,ATF4,EZR,CAV1,RHOG,…
GO:0150116	Regulation of cell-substrate junction organization	16	68	1.2	2.34	4.95e-12	9606.ENSP00000211998,9606.ENSP00000263710,9606.ENSP00000263923,9606.ENSP00000300249,9606.ENSP00000316029,9606.ENSP00000317985,9606.ENSP00000332973,9606.ENSP00000341189,9606.ENSP00000348461,9606.ENSP00000354573,9606.ENSP00000361021,9606.ENSP00000362680,9606.ENSP00000382697,9606.ENSP00000400175,9606.ENSP00000416797,9606.ENSP00000458162	VCL,CLASP1,KDR,MAPRE2,TLN1,ROCK2,SMAD3,PTK2,RAC1,MACF1,PTEN,SRC,ROCK1,RHOA,CAMSAP3,ACTG1
GO:2001242	Regulation of intrinsic apoptotic signaling pathway	22	169	0.94	1.94	5.50e-12	9606.ENSP00000020945,9606.ENSP00000216037,9606.ENSP00000244050,9606.ENSP00000261735,9606.ENSP00000269305,9606.ENSP00000307235,9606.ENSP00000339191,9606.ENSP00000354681,9606.ENSP00000355759,9606.ENSP00000358022,9606.ENSP00000361405,9606.ENSP00000361635,9606.ENSP00000362680,9606.ENSP00000376943,9606.ENSP00000378040,9606.ENSP00000380252,9606.ENSP00000381185,9606.ENSP00000398632,9606.ENSP00000437955,…	SNAI2,XBP1,SNAI1,ERP29,TP53,EIF2AK3,CAV1,OPA1,PARP1,MCL1,MMP9,VDAC2,SRC,BCL2L11,BAD,NFE2L2,BCL2,CD44,HIF1A,DDIT3,DNM1L,AKT1
GO:0042592	Homeostatic process	61	1406	0.46	1.1	5.71e-12	9606.ENSP00000172229,9606.ENSP00000205557,9606.ENSP00000211998,9606.ENSP00000215832,9606.ENSP00000216037,9606.ENSP00000216714,9606.ENSP00000221930,9606.ENSP00000245479,9606.ENSP00000256078,9606.ENSP00000263025,9606.ENSP00000263317,9606.ENSP00000263923,9606.ENSP00000263967,9606.ENSP00000264657,9606.ENSP00000269141,9606.ENSP00000287916,9606.ENSP00000292408,9606.ENSP00000295522,9606.ENSP00000297494,…	NGFR,ABCC6,VCL,MAPK1,XBP1,APEX1,TGFB1,SOX9,KRAS,MAPK3,NOX4,KDR,PIK3CA,STAT3,CDH2,CLDN12,FGFR4,CLDN1,NOS3,CFL2,AXL,ANGPTL4,SMAD1,CASP3,MET,PLEC,NOS2,BSG,ATF4,CAV1,SMAD4,OCLN,TJP1,MCL1,PRKAA2,SRC,IL2RA,BCL2L11,BAD,ITGB1,NFE2L2,BCL2,ERN1,RAF1,CLDN4,STMN1,WWTR1,HIF1A,SMAD5,DDIT3,AKT1,ACTG1,NOS1,STIM1,YAP1,MICU1,ACTB,SPTA1,CTNNB1,FAS,NOTCH1
GO:0002064	Epithelial cell development	23	190	0.91	1.88	5.92e-12	9606.ENSP00000221930,9606.ENSP00000224784,9606.ENSP00000245479,9606.ENSP00000259365,9606.ENSP00000263923,9606.ENSP00000268182,9606.ENSP00000269141,9606.ENSP00000295522,9606.ENSP00000317272,9606.ENSP00000323856,9606.ENSP00000336790,9606.ENSP00000338934,9606.ENSP00000348416,9606.ENSP00000353408,9606.ENSP00000362680,9606.ENSP00000367817,9606.ENSP00000382697,9606.ENSP00000420213,9606.ENSP00000437955,…	TGFB1,ACTA2,SOX9,TMOD1,KDR,IQGAP1,CDH2,CLDN1,MET,PLEC,ATF4,EZR,TJP1,MSN,SRC,PODXL,ROCK1,FLNB,HIF1A,VIM,YAP1,RDX,NOTCH1
GO:0031032	Actomyosin structure organization	19	115	1.04	2.1	6.13e-12	9606.ENSP00000216181,9606.ENSP00000228841,9606.ENSP00000249700,9606.ENSP00000259365,9606.ENSP00000295314,9606.ENSP00000298159,9606.ENSP00000317985,9606.ENSP00000323856,9606.ENSP00000336740,9606.ENSP00000348416,9606.ENSP00000353590,9606.ENSP00000355124,9606.ENSP00000355645,9606.ENSP00000362680,9606.ENSP00000379350,9606.ENSP00000382697,9606.ENSP00000400175,9606.ENSP00000419060,9606.ENSP00000458162	MYH9,MYL2,TMOD2,TMOD1,TMOD4,CFL2,ROCK2,PLEC,LIMK1,TJP1,MYH10,KRT19,ACTA1,SRC,ITGB1,ROCK1,RHOA,BRAF,ACTG1
GO:0019222	Regulation of metabolic process	164	6784	0.21	0.73	7.77e-12	9606.ENSP00000020945,9606.ENSP00000172229,9606.ENSP00000215832,9606.ENSP00000216037,9606.ENSP00000216181,9606.ENSP00000216714,9606.ENSP00000217244,9606.ENSP00000217289,9606.ENSP00000218388,9606.ENSP00000221930,9606.ENSP00000222390,9606.ENSP00000223023,9606.ENSP00000224784,9606.ENSP00000225655,9606.ENSP00000226218,9606.ENSP00000226574,9606.ENSP00000229795,9606.ENSP00000235382,9606.ENSP00000239940,…	SNAI2,NGFR,MAPK1,XBP1,MYH9,APEX1,CSNK2A1,FERMT1,TIMP1,TGFB1,HGF,WASL,ACTA2,PFN1,VTN,NFKB1,MAPK14,RGS2,PFN2,TWIST1,SNAI1,SOX9,VIL1,ACTN4,GFAP,KRAS,APC,ITGAV,ERP29,CDH1,SMAD2,XRCC1,MAP2K2,MAPK3,NOX4,KDR,PKP1,PIK3CA,HDAC4,STAT3,CASP6,EGF,ERBB3,PXN,IQGAP1,TP53,ERBB2,EGFR,PAK1,ATM,FGFR4,WNT1,NOS3,AXL,MGMT,MAP2K1,SMAD1,EIF2AK3,KRT17,FOSL1,CASP3,MET,ROCK2,PLEC,HSPA5,NOS2,POU3F2,CASP9,PKP3,SMAD3,BSG,LIMK…
GO:0051345	Positive regulation of hydrolase activity	38	589	0.63	1.39	8.05e-12	9606.ENSP00000172229,9606.ENSP00000264657,9606.ENSP00000265164,9606.ENSP00000269571,9606.ENSP00000275493,9606.ENSP00000300249,9606.ENSP00000307235,9606.ENSP00000317985,9606.ENSP00000330237,9606.ENSP00000332973,9606.ENSP00000339191,9606.ENSP00000339467,9606.ENSP00000339824,9606.ENSP00000340820,9606.ENSP00000346671,9606.ENSP00000346839,9606.ENSP00000351273,9606.ENSP00000351908,9606.ENSP00000354558,…	NGFR,STAT3,CASP6,ERBB2,EGFR,MAPRE2,EIF2AK3,ROCK2,CASP9,SMAD3,CAV1,RHOG,FGFR3,MAPT,FYN,FN1,CASP8,MAP3K5,MTOR,RGS7,RGS1,RGS16,GSN,PKP4,BCL2L11,BAD,MAPK8,ITGB1,RGS11,ROCK1,FGFR1,RGS4,RHOA,CLDN4,FGFR2,RGS6,AKT1,FAS
GO:0051258	Protein polymerization	18	101	1.08	2.13	8.68e-12	9606.ENSP00000223023,9606.ENSP00000226218,9606.ENSP00000248444,9606.ENSP00000251413,9606.ENSP00000263710,9606.ENSP00000295685,9606.ENSP00000335055,9606.ENSP00000340820,9606.ENSP00000348461,9606.ENSP00000362924,9606.ENSP00000364721,9606.ENSP00000365745,9606.ENSP00000365891,9606.ENSP00000373706,9606.ENSP00000376367,9606.ENSP00000383178,9606.ENSP00000432768,9606.ENSP00000449089	WASL,VTN,VIL1,TUBG1,CLASP1,ARPC2,WASF3,MAPT,RAC1,GSN,MAPRE1,CTTN,WAS,DIAPH1,WASF1,DIAPH3,CKAP5,DNM1L
GO:0034614	Cellular response to reactive oxygen species	19	118	1.03	2.06	9.13e-12	9606.ENSP00000215832,9606.ENSP00000216714,9606.ENSP00000219070,9606.ENSP00000263025,9606.ENSP00000267257,9606.ENSP00000272233,9606.ENSP00000275493,9606.ENSP00000297494,9606.ENSP00000301178,9606.ENSP00000340820,9606.ENSP00000346671,9606.ENSP00000351908,9606.ENSP00000361405,9606.ENSP00000362680,9606.ENSP00000365804,9606.ENSP00000378974,9606.ENSP00000380252,9606.ENSP00000401445,9606.ENSP00000451828	MAPK1,APEX1,MMP2,MAPK3,PXN,RHOB,EGFR,NOS3,AXL,MAPT,FYN,MAP3K5,MMP9,SRC,HDAC6,MAPK8,NFE2L2,ERN1,AKT1
GO:0043523	Regulation of neuron apoptotic process	24	216	0.87	1.8	9.14e-12	9606.ENSP00000256078,9606.ENSP00000263923,9606.ENSP00000263967,9606.ENSP00000267101,9606.ENSP00000269305,9606.ENSP00000278616,9606.ENSP00000301178,9606.ENSP00000311032,9606.ENSP00000330237,9606.ENSP00000336790,9606.ENSP00000355759,9606.ENSP00000356319,9606.ENSP00000357206,9606.ENSP00000358022,9606.ENSP00000376943,9606.ENSP00000381070,9606.ENSP00000381185,9606.ENSP00000382697,9606.ENSP00000400175,…	KRAS,KDR,PIK3CA,ERBB3,TP53,ATM,AXL,CASP3,CASP9,ATF4,PARP1,KIF14,NES,MCL1,BCL2L11,MAP2K7,BCL2,ROCK1,RHOA,BRAF,CDK5,HIF1A,DDIT3,CTNNB1
GO:0009314	Response to radiation	33	444	0.7	1.49	9.57e-12	9606.ENSP00000020945,9606.ENSP00000218388,9606.ENSP00000219070,9606.ENSP00000221930,9606.ENSP00000229795,9606.ENSP00000256078,9606.ENSP00000269305,9606.ENSP00000272233,9606.ENSP00000275493,9606.ENSP00000278616,9606.ENSP00000302111,9606.ENSP00000311032,9606.ENSP00000322788,9606.ENSP00000324173,9606.ENSP00000330237,9606.ENSP00000336790,9606.ENSP00000355759,9606.ENSP00000361405,9606.ENSP00000375978,…	SNAI2,TIMP1,MMP2,TGFB1,MAPK14,KRAS,TP53,RHOB,EGFR,ATM,MGMT,CASP3,MMP1,HSPA5,CASP9,ATF4,PARP1,MMP9,XRCC5,GRB2,MAPK8,ITGB1,MAP2K7,BCL2,CDKN1A,BRAF,CDK5,TRPM1,HIF1A,AKT1,ITGB3,YAP1,RAD51
GO:0033993	Response to lipid	45	827	0.56	1.25	1.13e-11	9606.ENSP00000215832,9606.ENSP00000216037,9606.ENSP00000219070,9606.ENSP00000221930,9606.ENSP00000226574,9606.ENSP00000229795,9606.ENSP00000245479,9606.ENSP00000257192,9606.ENSP00000262160,9606.ENSP00000263025,9606.ENSP00000263967,9606.ENSP00000264657,9606.ENSP00000275493,9606.ENSP00000278616,9606.ENSP00000295522,9606.ENSP00000297494,9606.ENSP00000301178,9606.ENSP00000310170,9606.ENSP00000311032,…	MAPK1,XBP1,MMP2,TGFB1,NFKB1,MAPK14,SOX9,DSG1,SMAD2,MAPK3,PIK3CA,STAT3,EGFR,ATM,CLDN1,NOS3,AXL,FOSL1,CASP3,ROCK2,NOS2,CASP9,CAV1,TJP1,CASP8,MSN,ACTA1,PARP1,SRC,XRCC5,BCL2L11,BAD,MAPK8,SOX10,MAP2K7,BCL2,RHOA,CLDN4,FGFR2,VIM,AKT1,NOS1,YAP1,CTNNB1,NOTCH1
GO:0001701	In utero embryonic development	31	393	0.72	1.53	1.25e-11	9606.ENSP00000215832,9606.ENSP00000216181,9606.ENSP00000242261,9606.ENSP00000244050,9606.ENSP00000262160,9606.ENSP00000269305,9606.ENSP00000275493,9606.ENSP00000297494,9606.ENSP00000302486,9606.ENSP00000310170,9606.ENSP00000332973,9606.ENSP00000341551,9606.ENSP00000348215,9606.ENSP00000348416,9606.ENSP00000351273,9606.ENSP00000355124,9606.ENSP00000359070,9606.ENSP00000376345,9606.ENSP00000376943,…	MAPK1,MYH9,TWIST1,SNAI1,SMAD2,TP53,EGFR,NOS3,MAP2K1,FOSL1,SMAD3,SMAD4,SH3PXD2A,TJP1,CASP8,KRT19,STMN3,GRB2,BCL2L11,KEAP1,ITGB1,SOX10,IGF2,FGFR2,MFN2,CAMSAP3,HIF1A,AKT1,YAP1,CTNNB1,NOTCH1
GO:0120032	Regulation of plasma membrane bounded cell projection assembly	23	198	0.89	1.82	1.26e-11	9606.ENSP00000223023,9606.ENSP00000225655,9606.ENSP00000239940,9606.ENSP00000257430,9606.ENSP00000263967,9606.ENSP00000283290,9606.ENSP00000293549,9606.ENSP00000295685,9606.ENSP00000339191,9606.ENSP00000339467,9606.ENSP00000339916,9606.ENSP00000347379,9606.ENSP00000348461,9606.ENSP00000350719,9606.ENSP00000354558,9606.ENSP00000365891,9606.ENSP00000367817,9606.ENSP00000371798,9606.ENSP00000449428,…	WASL,PFN1,PFN2,APC,PIK3CA,ATG3,WNT1,ARPC2,CAV1,RHOG,LIMK2,OCLN,RAC1,SYNE2,MTOR,WAS,PODXL,FSCN1,TWF1,YAP1,WASF2,RDX,CDC42
GO:0031110	Regulation of microtubule polymerization or depolymerization	17	88	1.11	2.16	1.28e-11	9606.ENSP00000257430,9606.ENSP00000263710,9606.ENSP00000264071,9606.ENSP00000278568,9606.ENSP00000300249,9606.ENSP00000317272,9606.ENSP00000320885,9606.ENSP00000340820,9606.ENSP00000347379,9606.ENSP00000348461,9606.ENSP00000353508,9606.ENSP00000359070,9606.ENSP00000364721,9606.ENSP00000365804,9606.ENSP00000410452,9606.ENSP00000416797,9606.ENSP00000432768	APC,CLASP1,TUBB4A,PAK1,MAPRE2,MET,SPAST,MAPT,OCLN,RAC1,MAP2,STMN3,MAPRE1,HDAC6,STMN1,CAMSAP3,CKAP5
GO:0045104	Intermediate filament cytoskeleton organization	17	88	1.11	2.16	1.28e-11	9606.ENSP00000070846,9606.ENSP00000253408,9606.ENSP00000263946,9606.ENSP00000307959,9606.ENSP00000308452,9606.ENSP00000323856,9606.ENSP00000340510,9606.ENSP00000354573,9606.ENSP00000355124,9606.ENSP00000358865,9606.ENSP00000369129,9606.ENSP00000373489,9606.ENSP00000401888,9606.ENSP00000446007,9606.ENSP00000449404,9606.ENSP00000465630,9606.ENSP00000484472	PKP2,GFAP,PKP1,DST,KRT17,PLEC,PPL,MACF1,KRT19,INA,DSP,KRT18,RAF1,VIM,KRT8,EVPL,EPPK1
GO:0045859	Regulation of protein kinase activity	40	663	0.61	1.33	1.29e-11	9606.ENSP00000221930,9606.ENSP00000222390,9606.ENSP00000235382,9606.ENSP00000257430,9606.ENSP00000261735,9606.ENSP00000262948,9606.ENSP00000263317,9606.ENSP00000263967,9606.ENSP00000265171,9606.ENSP00000267101,9606.ENSP00000268182,9606.ENSP00000269571,9606.ENSP00000275493,9606.ENSP00000278568,9606.ENSP00000302486,9606.ENSP00000311032,9606.ENSP00000323856,9606.ENSP00000339191,9606.ENSP00000341189,…	TGFB1,HGF,RGS2,APC,ERP29,MAP2K2,NOX4,PIK3CA,EGF,ERBB3,IQGAP1,ERBB2,EGFR,PAK1,MAP2K1,CASP3,PLEC,CAV1,PTK2,ERBB4,NF2,MAP3K5,MTOR,KIF14,PTEN,SRC,XRCC5,MAP2K7,CDKN1A,MARK2,IGF2,FGFR1,RHOA,ERN1,WWTR1,CDK5,AKT1,ITGB3,FGF1,ACTB
GO:0070727	Cellular macromolecule localization	73	1948	0.4	0.99	1.44e-11	9606.ENSP00000070846,9606.ENSP00000172229,9606.ENSP00000211998,9606.ENSP00000216037,9606.ENSP00000216181,9606.ENSP00000221930,9606.ENSP00000233143,9606.ENSP00000245479,9606.ENSP00000252699,9606.ENSP00000253408,9606.ENSP00000261735,9606.ENSP00000261769,9606.ENSP00000262160,9606.ENSP00000264657,9606.ENSP00000269141,9606.ENSP00000269305,9606.ENSP00000272233,9606.ENSP00000275493,9606.ENSP00000278616,…	PKP2,NGFR,VCL,XBP1,MYH9,TGFB1,TMSB10,SOX9,ACTN4,GFAP,ERP29,CDH1,SMAD2,STAT3,CDH2,TP53,RHOB,EGFR,ATM,ATG3,MAPRE2,CTNNA1,SH3PXD2B,ROCK2,PFN4,PLEC,HSPA5,PKP3,BSG,SYNE3,EZR,CAV1,ATG7,OCLN,TJP1,MACF1,SYNE1,KIF14,MCL1,FLNA,PRKAA2,GSN,MAPRE1,CTTN,HDAC6,DSP,TMSB4X,KRT18,DIAPH1,XRCC5,KEAP1,JUP,ROCK1,SUN1,ATG4B,CDKN1A,SUN2,RAF1,MFN2,CAMSAP3,BRAF,CDK5,HIF1A,DDIT3,DNM1L,TWF1,AKT1,ACTG1,ACTB,CTNNB1,RDX,CDC42,…
GO:0070482	Response to oxygen levels	28	318	0.77	1.6	1.60e-11	9606.ENSP00000219070,9606.ENSP00000221930,9606.ENSP00000242261,9606.ENSP00000252699,9606.ENSP00000262887,9606.ENSP00000269305,9606.ENSP00000278616,9606.ENSP00000301455,9606.ENSP00000311032,9606.ENSP00000327251,9606.ENSP00000332973,9606.ENSP00000336790,9606.ENSP00000339191,9606.ENSP00000341551,9606.ENSP00000346437,9606.ENSP00000354558,9606.ENSP00000361021,9606.ENSP00000361850,9606.ENSP00000362680,…	MMP2,TGFB1,TWIST1,ACTN4,XRCC1,TP53,ATM,ANGPTL4,CASP3,NOS2,SMAD3,ATF4,CAV1,SMAD4,ATG7,MTOR,PTEN,PLAU,SRC,BAD,NFE2L2,BCL2,RHOA,HIF1A,AKT1,NOS1,FAS,NOTCH1
GO:0007049	Cell cycle	56	1246	0.48	1.11	1.73e-11	9606.ENSP00000215832,9606.ENSP00000216181,9606.ENSP00000217244,9606.ENSP00000222390,9606.ENSP00000223023,9606.ENSP00000235382,9606.ENSP00000251413,9606.ENSP00000257430,9606.ENSP00000260731,9606.ENSP00000263025,9606.ENSP00000263710,9606.ENSP00000264071,9606.ENSP00000269305,9606.ENSP00000272233,9606.ENSP00000278616,9606.ENSP00000300249,9606.ENSP00000317985,9606.ENSP00000318697,9606.ENSP00000320295,…	MAPK1,MYH9,CSNK2A1,HGF,WASL,RGS2,TUBG1,APC,KIF11,MAPK3,CLASP1,TUBB4A,TP53,RHOB,ATM,MAPRE2,ROCK2,TUBB6,TUBB3,SPAST,PLEC,TUBA1B,EZR,TUBB,LIMK2,TUBB4B,DYNC1H1,MYH10,KIF14,NES,FLNA,KIF2C,HDAC8,SRC,MAPRE1,KATNAL1,KRT18,BCL2L11,ITGB1,BCL2,ROCK1,SUN1,CDKN1A,SUN2,RHOA,CCDC155,PRKCA,STMN1,GTSE1,CDK5,CKAP5,TUBA1A,DDIT3,ABCB1,RAD51,CTNNB1
GO:0007173	Epidermal growth factor receptor signaling pathway	14	49	1.28	2.36	1.74e-11	9606.ENSP00000221930,9606.ENSP00000245479,9606.ENSP00000248444,9606.ENSP00000263967,9606.ENSP00000265171,9606.ENSP00000268182,9606.ENSP00000269571,9606.ENSP00000275493,9606.ENSP00000341189,9606.ENSP00000342235,9606.ENSP00000362680,9606.ENSP00000376345,9606.ENSP00000419060,9606.ENSP00000451828	TGFB1,SOX9,VIL1,PIK3CA,EGF,IQGAP1,ERBB2,EGFR,PTK2,ERBB4,SRC,GRB2,BRAF,AKT1
GO:0048534	Hematopoietic or lymphoid organ development	41	705	0.59	1.29	1.91e-11	9606.ENSP00000020945,9606.ENSP00000215832,9606.ENSP00000216181,9606.ENSP00000221930,9606.ENSP00000229795,9606.ENSP00000262948,9606.ENSP00000263025,9606.ENSP00000263923,9606.ENSP00000264606,9606.ENSP00000264657,9606.ENSP00000269305,9606.ENSP00000269571,9606.ENSP00000278616,9606.ENSP00000293549,9606.ENSP00000301178,9606.ENSP00000302486,9606.ENSP00000311032,9606.ENSP00000330237,9606.ENSP00000336790,…	SNAI2,MAPK1,MYH9,TGFB1,MAPK14,MAP2K2,MAPK3,KDR,HDAC4,STAT3,TP53,ERBB2,ATM,WNT1,AXL,MAP2K1,CASP3,CASP9,ATF4,SH3PXD2A,CASP8,MTOR,PARP1,FLNA,MMP9,SRC,XRCC5,BCL2L11,ITGB1,BCL2,MITF,RHOA,RAF1,FGFR2,BRAF,HIF1A,SMAD5,WASF2,SPTA1,CTNNB1,CDC42
GO:0048638	Regulation of developmental growth	28	321	0.77	1.59	1.95e-11	9606.ENSP00000229795,9606.ENSP00000235382,9606.ENSP00000248444,9606.ENSP00000263967,9606.ENSP00000264657,9606.ENSP00000329170,9606.ENSP00000336740,9606.ENSP00000336831,9606.ENSP00000338934,9606.ENSP00000339824,9606.ENSP00000340820,9606.ENSP00000342235,9606.ENSP00000346839,9606.ENSP00000353508,9606.ENSP00000354573,9606.ENSP00000361021,9606.ENSP00000365745,9606.ENSP00000376943,9606.ENSP00000381185,…	MAPK14,RGS2,VIL1,PIK3CA,STAT3,POU3F2,LIMK1,PLS1,EZR,FGFR3,MAPT,ERBB4,FN1,MAP2,MACF1,PTEN,CTTN,BCL2L11,BCL2,CDKN1A,IGF2,RGS4,FGFR2,CDK5,AKT1,YAP1,EPPK1,NOTCH1
GO:0031346	Positive regulation of cell projection organization	29	347	0.75	1.56	1.96e-11	9606.ENSP00000222390,9606.ENSP00000223023,9606.ENSP00000225655,9606.ENSP00000235382,9606.ENSP00000248444,9606.ENSP00000257430,9606.ENSP00000262948,9606.ENSP00000263967,9606.ENSP00000293549,9606.ENSP00000295685,9606.ENSP00000302486,9606.ENSP00000324173,9606.ENSP00000336740,9606.ENSP00000340820,9606.ENSP00000346671,9606.ENSP00000346839,9606.ENSP00000347379,9606.ENSP00000348461,9606.ENSP00000354558,…	HGF,WASL,PFN1,RGS2,VIL1,APC,MAP2K2,PIK3CA,WNT1,ARPC2,MAP2K1,HSPA5,LIMK1,MAPT,FYN,FN1,OCLN,RAC1,MTOR,MACF1,FLNA,SRC,FSCN1,NFE2L2,MARK2,BRAF,TWF1,WASF2,CDC42
GO:0061564	Axon development	31	402	0.71	1.5	2.10e-11	9606.ENSP00000172229,9606.ENSP00000211998,9606.ENSP00000219070,9606.ENSP00000245932,9606.ENSP00000269571,9606.ENSP00000304669,9606.ENSP00000311032,9606.ENSP00000320295,9606.ENSP00000320885,9606.ENSP00000333769,9606.ENSP00000336740,9606.ENSP00000339467,9606.ENSP00000340820,9606.ENSP00000341189,9606.ENSP00000341551,9606.ENSP00000346671,9606.ENSP00000348461,9606.ENSP00000355809,9606.ENSP00000361021,…	NGFR,VCL,MMP2,VASP,ERBB2,CTNNA1,CASP3,TUBB3,SPAST,BSG,LIMK1,RHOG,MAPT,PTK2,SMAD4,FYN,RAC1,ENAH,PTEN,HDAC6,ITGB1,BCL2,NCAM2,MARK2,FGFR2,STMN1,CDK5,NCAM1,DCX,ACTB,NOTCH1
GO:0051098	Regulation of binding	30	375	0.73	1.52	2.13e-11	9606.ENSP00000221930,9606.ENSP00000226218,9606.ENSP00000242261,9606.ENSP00000262160,9606.ENSP00000263025,9606.ENSP00000264606,9606.ENSP00000265171,9606.ENSP00000317272,9606.ENSP00000332973,9606.ENSP00000339191,9606.ENSP00000341551,9606.ENSP00000353508,9606.ENSP00000355759,9606.ENSP00000357206,9606.ENSP00000361405,9606.ENSP00000362680,9606.ENSP00000364721,9606.ENSP00000370010,9606.ENSP00000378974,…	TGFB1,VTN,TWIST1,SMAD2,MAPK3,HDAC4,EGF,MET,SMAD3,CAV1,SMAD4,MAP2,PARP1,NES,MMP9,SRC,MAPRE1,TMSB4X,MAPK8,ROCK1,CDKN1A,MARK2,STMN1,CDK5,DDIT3,AKT1,ACTB,SPTA1,CTNNB1,CDC42
GO:0045165	Cell fate commitment	25	250	0.82	1.68	2.31e-11	9606.ENSP00000228841,9606.ENSP00000245479,9606.ENSP00000257430,9606.ENSP00000262160,9606.ENSP00000263923,9606.ENSP00000264657,9606.ENSP00000269305,9606.ENSP00000293549,9606.ENSP00000305769,9606.ENSP00000311032,9606.ENSP00000329170,9606.ENSP00000341551,9606.ENSP00000342235,9606.ENSP00000354558,9606.ENSP00000358022,9606.ENSP00000379350,9606.ENSP00000381185,9606.ENSP00000391803,9606.ENSP00000400175,…	MYL2,SOX9,APC,SMAD2,KDR,STAT3,TP53,WNT1,SMAD1,CASP3,POU3F2,SMAD4,ERBB4,MTOR,MCL1,ITGB1,BCL2,MITF,RHOA,FGFR2,BRAF,SMAD5,CTNNB1,CDC42,NOTCH1
GO:0032233	Positive regulation of actin filament bundle assembly	15	63	1.2	2.24	2.32e-11	9606.ENSP00000225655,9606.ENSP00000239940,9606.ENSP00000248444,9606.ENSP00000267257,9606.ENSP00000278568,9606.ENSP00000317985,9606.ENSP00000332973,9606.ENSP00000336740,9606.ENSP00000344666,9606.ENSP00000348461,9606.ENSP00000351379,9606.ENSP00000354558,9606.ENSP00000400175,9606.ENSP00000419060,9606.ENSP00000497733	PFN1,PFN2,VIL1,PXN,PAK1,ROCK2,SMAD3,LIMK1,NF2,RAC1,PFN3,MTOR,RHOA,BRAF,CDC42
GO:0051893	Regulation of focal adhesion assembly	15	63	1.2	2.24	2.32e-11	9606.ENSP00000211998,9606.ENSP00000263710,9606.ENSP00000263923,9606.ENSP00000316029,9606.ENSP00000317985,9606.ENSP00000332973,9606.ENSP00000341189,9606.ENSP00000348461,9606.ENSP00000354573,9606.ENSP00000361021,9606.ENSP00000362680,9606.ENSP00000382697,9606.ENSP00000400175,9606.ENSP00000416797,9606.ENSP00000458162	VCL,CLASP1,KDR,TLN1,ROCK2,SMAD3,PTK2,RAC1,MACF1,PTEN,SRC,ROCK1,RHOA,CAMSAP3,ACTG1
GO:0071345	Cellular response to cytokine stimulus	41	711	0.59	1.28	2.41e-11	9606.ENSP00000215832,9606.ENSP00000216037,9606.ENSP00000219070,9606.ENSP00000226574,9606.ENSP00000229795,9606.ENSP00000245479,9606.ENSP00000252699,9606.ENSP00000263025,9606.ENSP00000264657,9606.ENSP00000269305,9606.ENSP00000295522,9606.ENSP00000301178,9606.ENSP00000324173,9606.ENSP00000327251,9606.ENSP00000336799,9606.ENSP00000339191,9606.ENSP00000341551,9606.ENSP00000351908,9606.ENSP00000358865,…	MAPK1,XBP1,MMP2,NFKB1,MAPK14,SOX9,ACTN4,MAPK3,STAT3,TP53,CLDN1,AXL,HSPA5,NOS2,TUBA1B,CAV1,SMAD4,MAP3K5,INA,SRC,GSN,WAS,IL2RA,TMSB4X,KRT18,XRCC5,KEAP1,BAD,NFE2L2,MAP2K7,CD44,RHOA,FLNB,HIF1A,VIM,AKT1,ACTG1,YAP1,CDC42,FAS,NOTCH1
GO:0002520	Immune system development	42	749	0.57	1.26	2.89e-11	9606.ENSP00000020945,9606.ENSP00000215832,9606.ENSP00000216181,9606.ENSP00000221930,9606.ENSP00000229795,9606.ENSP00000262948,9606.ENSP00000263025,9606.ENSP00000263923,9606.ENSP00000264606,9606.ENSP00000264657,9606.ENSP00000269305,9606.ENSP00000269571,9606.ENSP00000278616,9606.ENSP00000293549,9606.ENSP00000301178,9606.ENSP00000302486,9606.ENSP00000311032,9606.ENSP00000330237,9606.ENSP00000332973,…	SNAI2,MAPK1,MYH9,TGFB1,MAPK14,MAP2K2,MAPK3,KDR,HDAC4,STAT3,TP53,ERBB2,ATM,WNT1,AXL,MAP2K1,CASP3,CASP9,SMAD3,ATF4,SH3PXD2A,CASP8,MTOR,PARP1,FLNA,MMP9,SRC,XRCC5,BCL2L11,ITGB1,BCL2,MITF,RHOA,RAF1,FGFR2,BRAF,HIF1A,SMAD5,WASF2,SPTA1,CTNNB1,CDC42
GO:0010557	Positive regulation of macromolecule biosynthetic process	72	1935	0.4	0.97	2.92e-11	9606.ENSP00000172229,9606.ENSP00000215832,9606.ENSP00000216037,9606.ENSP00000216714,9606.ENSP00000221930,9606.ENSP00000222390,9606.ENSP00000223023,9606.ENSP00000226574,9606.ENSP00000229795,9606.ENSP00000242261,9606.ENSP00000244050,9606.ENSP00000245479,9606.ENSP00000252699,9606.ENSP00000261769,9606.ENSP00000262160,9606.ENSP00000262948,9606.ENSP00000263025,9606.ENSP00000263317,9606.ENSP00000263923,…	NGFR,MAPK1,XBP1,APEX1,TGFB1,HGF,WASL,NFKB1,MAPK14,TWIST1,SNAI1,SOX9,ACTN4,CDH1,SMAD2,MAP2K2,MAPK3,NOX4,KDR,HDAC4,STAT3,EGF,TP53,ERBB2,EGFR,ATM,FGFR4,WNT1,MAP2K1,SMAD1,EIF2AK3,KRT17,FOSL1,MET,HSPA5,POU3F2,SMAD3,ATF4,RHOG,SMAD4,ERBB4,MAP3K5,ZEB1,MTOR,PARP1,ATF6,SRC,WAS,PAX3,XRCC5,JUP,SOX10,NFE2L2,MAP2K7,MITF,IGF2,RHOA,RAF1,FGFR2,WWTR1,HIF1A,SMAD5,VIM,DDIT3,AKT1,NOS1,YAP1,FGF1,ZEB2,ACTB,CTNNB1,NOTCH1
GO:0031323	Regulation of cellular metabolic process	144	5681	0.23	0.74	3.04e-11	9606.ENSP00000020945,9606.ENSP00000172229,9606.ENSP00000215832,9606.ENSP00000216037,9606.ENSP00000216714,9606.ENSP00000217244,9606.ENSP00000218388,9606.ENSP00000221930,9606.ENSP00000222390,9606.ENSP00000223023,9606.ENSP00000225655,9606.ENSP00000226218,9606.ENSP00000226574,9606.ENSP00000229795,9606.ENSP00000235382,9606.ENSP00000239940,9606.ENSP00000242261,9606.ENSP00000244050,9606.ENSP00000245479,…	SNAI2,NGFR,MAPK1,XBP1,APEX1,CSNK2A1,TIMP1,TGFB1,HGF,WASL,PFN1,VTN,NFKB1,MAPK14,RGS2,PFN2,TWIST1,SNAI1,SOX9,ACTN4,GFAP,KRAS,APC,ITGAV,ERP29,CDH1,SMAD2,XRCC1,MAP2K2,MAPK3,NOX4,KDR,PKP1,PIK3CA,HDAC4,STAT3,EGF,ERBB3,PXN,IQGAP1,TP53,ERBB2,EGFR,PAK1,ATM,FGFR4,WNT1,NOS3,AXL,MGMT,MAP2K1,SMAD1,EIF2AK3,KRT17,FOSL1,CASP3,MET,ROCK2,PLEC,HSPA5,NOS2,POU3F2,PKP3,SMAD3,ATF4,EZR,CAV1,RHOG,FGFR3,LIMK2,MAPT,PTK2,SM…
GO:0008104	Protein localization	72	1943	0.39	0.97	3.51e-11	9606.ENSP00000070846,9606.ENSP00000172229,9606.ENSP00000211998,9606.ENSP00000216037,9606.ENSP00000216181,9606.ENSP00000221930,9606.ENSP00000233143,9606.ENSP00000245479,9606.ENSP00000252699,9606.ENSP00000253408,9606.ENSP00000261735,9606.ENSP00000261769,9606.ENSP00000262160,9606.ENSP00000264657,9606.ENSP00000269141,9606.ENSP00000269305,9606.ENSP00000272233,9606.ENSP00000275493,9606.ENSP00000283290,…	PKP2,NGFR,VCL,XBP1,MYH9,TGFB1,TMSB10,SOX9,ACTN4,GFAP,ERP29,CDH1,SMAD2,STAT3,CDH2,TP53,RHOB,EGFR,ATG3,MAPRE2,CTNNA1,SH3PXD2B,ROCK2,PFN4,PLEC,HSPA5,PKP3,BSG,SYNE3,EZR,CAV1,ATG7,OCLN,TJP1,MACF1,SYNE1,KIF14,MCL1,FLNA,PRKAA2,GSN,MAPRE1,CTTN,HDAC6,DSP,TMSB4X,KRT18,DIAPH1,XRCC5,KEAP1,JUP,ROCK1,SUN1,ATG4B,CDKN1A,SUN2,RAF1,MFN2,CAMSAP3,BRAF,CDK5,HIF1A,DDIT3,DNM1L,TWF1,AKT1,ACTG1,ACTB,CTNNB1,RDX,CDC42,NOTC…
GO:0048598	Embryonic morphogenesis	37	590	0.62	1.33	3.51e-11	9606.ENSP00000215832,9606.ENSP00000219070,9606.ENSP00000221930,9606.ENSP00000225655,9606.ENSP00000226218,9606.ENSP00000242261,9606.ENSP00000244050,9606.ENSP00000245479,9606.ENSP00000245932,9606.ENSP00000261023,9606.ENSP00000262160,9606.ENSP00000263025,9606.ENSP00000269305,9606.ENSP00000293549,9606.ENSP00000302486,9606.ENSP00000305769,9606.ENSP00000311032,9606.ENSP00000317985,9606.ENSP00000332973,…	MAPK1,MMP2,TGFB1,PFN1,VTN,TWIST1,SNAI1,SOX9,VASP,ITGAV,SMAD2,MAPK3,TP53,WNT1,MAP2K1,SMAD1,CASP3,ROCK2,SMAD3,PLS1,SMAD4,NF2,FN1,ZEB1,OPA1,MMP9,GRB2,BCL2L11,ITGB1,ROCK1,IGF2,FGFR2,HIF1A,ITGB3,YAP1,CTNNB1,NOTCH1
GO:0009891	Positive regulation of biosynthetic process	75	2080	0.38	0.95	3.74e-11	9606.ENSP00000172229,9606.ENSP00000215832,9606.ENSP00000216037,9606.ENSP00000216714,9606.ENSP00000221930,9606.ENSP00000222390,9606.ENSP00000223023,9606.ENSP00000226574,9606.ENSP00000229795,9606.ENSP00000242261,9606.ENSP00000244050,9606.ENSP00000245479,9606.ENSP00000252699,9606.ENSP00000261769,9606.ENSP00000262160,9606.ENSP00000262948,9606.ENSP00000263025,9606.ENSP00000263317,9606.ENSP00000263923,…	NGFR,MAPK1,XBP1,APEX1,TGFB1,HGF,WASL,NFKB1,MAPK14,TWIST1,SNAI1,SOX9,ACTN4,CDH1,SMAD2,MAP2K2,MAPK3,NOX4,KDR,HDAC4,STAT3,EGF,TP53,ERBB2,EGFR,ATM,FGFR4,WNT1,NOS3,MAP2K1,SMAD1,EIF2AK3,KRT17,FOSL1,MET,HSPA5,NOS2,POU3F2,SMAD3,ATF4,RHOG,SMAD4,ERBB4,MAP3K5,ZEB1,MTOR,PARP1,ATF6,SRC,WAS,TMSB4X,PAX3,XRCC5,JUP,SOX10,NFE2L2,MAP2K7,MITF,IGF2,RHOA,RAF1,FGFR2,WWTR1,HIF1A,SMAD5,VIM,DDIT3,AKT1,NOS1,YAP1,FGF1,ZEB2,…
GO:0010594	Regulation of endothelial cell migration	21	169	0.92	1.81	4.05e-11	9606.ENSP00000221930,9606.ENSP00000263923,9606.ENSP00000265171,9606.ENSP00000272233,9606.ENSP00000297494,9606.ENSP00000317272,9606.ENSP00000317985,9606.ENSP00000333769,9606.ENSP00000341189,9606.ENSP00000348461,9606.ENSP00000370010,9606.ENSP00000377508,9606.ENSP00000380252,9606.ENSP00000393312,9606.ENSP00000400175,9606.ENSP00000408695,9606.ENSP00000437955,9606.ENSP00000451828,9606.ENSP00000452786,…	TGFB1,KDR,EGF,RHOB,NOS3,MET,ROCK2,BSG,PTK2,RAC1,TMSB4X,JUP,NFE2L2,FGFR1,RHOA,PRKCA,HIF1A,AKT1,ITGB3,FGF1,NOTCH1
GO:0031328	Positive regulation of cellular biosynthetic process	74	2041	0.38	0.95	4.28e-11	9606.ENSP00000172229,9606.ENSP00000215832,9606.ENSP00000216037,9606.ENSP00000216714,9606.ENSP00000221930,9606.ENSP00000222390,9606.ENSP00000223023,9606.ENSP00000226574,9606.ENSP00000229795,9606.ENSP00000242261,9606.ENSP00000244050,9606.ENSP00000245479,9606.ENSP00000252699,9606.ENSP00000261769,9606.ENSP00000262160,9606.ENSP00000262948,9606.ENSP00000263025,9606.ENSP00000263317,9606.ENSP00000264606,…	NGFR,MAPK1,XBP1,APEX1,TGFB1,HGF,WASL,NFKB1,MAPK14,TWIST1,SNAI1,SOX9,ACTN4,CDH1,SMAD2,MAP2K2,MAPK3,NOX4,HDAC4,STAT3,EGF,TP53,ERBB2,EGFR,ATM,FGFR4,WNT1,NOS3,MAP2K1,SMAD1,EIF2AK3,KRT17,FOSL1,MET,HSPA5,NOS2,POU3F2,SMAD3,ATF4,RHOG,SMAD4,ERBB4,MAP3K5,ZEB1,MTOR,PARP1,ATF6,SRC,WAS,TMSB4X,PAX3,XRCC5,JUP,SOX10,NFE2L2,MAP2K7,MITF,IGF2,RHOA,RAF1,FGFR2,WWTR1,HIF1A,SMAD5,VIM,DDIT3,AKT1,NOS1,YAP1,FGF1,ZEB2,ACTB…
GO:0030835	Negative regulation of actin filament depolymerization	13	42	1.32	2.31	4.94e-11	9606.ENSP00000248444,9606.ENSP00000249700,9606.ENSP00000259365,9606.ENSP00000263168,9606.ENSP00000263867,9606.ENSP00000263967,9606.ENSP00000283713,9606.ENSP00000295314,9606.ENSP00000354947,9606.ENSP00000362924,9606.ENSP00000449428,9606.ENSP00000495214,9606.ENSP00000496414	VIL1,TMOD2,TMOD1,CAPZA1,CAPG,PIK3CA,VILL,TMOD4,CAPZA2,GSN,TWF1,SPTA1,RDX
GO:0010038	Response to metal ion	29	362	0.73	1.5	4.95e-11	9606.ENSP00000205557,9606.ENSP00000215832,9606.ENSP00000261769,9606.ENSP00000263025,9606.ENSP00000268182,9606.ENSP00000275493,9606.ENSP00000295522,9606.ENSP00000307235,9606.ENSP00000311032,9606.ENSP00000324173,9606.ENSP00000330237,9606.ENSP00000333769,9606.ENSP00000336790,9606.ENSP00000339191,9606.ENSP00000340820,9606.ENSP00000351273,9606.ENSP00000355645,9606.ENSP00000355759,9606.ENSP00000360290,…	ABCC6,MAPK1,CDH1,MAPK3,IQGAP1,EGFR,CLDN1,EIF2AK3,CASP3,HSPA5,CASP9,BSG,ATF4,CAV1,MAPT,CASP8,ACTA1,PARP1,PRKAA2,MMP9,BAD,MAPK8,NFE2L2,BCL2,BRAF,HIF1A,AKT1,ACTG1,STIM1
GO:0060562	Epithelial tube morphogenesis	27	315	0.76	1.53	7.21e-11	9606.ENSP00000221930,9606.ENSP00000225655,9606.ENSP00000242261,9606.ENSP00000245479,9606.ENSP00000245932,9606.ENSP00000256078,9606.ENSP00000263923,9606.ENSP00000265171,9606.ENSP00000272233,9606.ENSP00000278568,9606.ENSP00000293549,9606.ENSP00000311032,9606.ENSP00000317272,9606.ENSP00000332973,9606.ENSP00000333769,9606.ENSP00000341551,9606.ENSP00000354681,9606.ENSP00000362680,9606.ENSP00000367817,…	TGFB1,PFN1,TWIST1,SOX9,VASP,KRAS,KDR,EGF,RHOB,PAK1,WNT1,CASP3,MET,SMAD3,BSG,SMAD4,OPA1,SRC,PODXL,BCL2,RHOA,FGFR2,HIF1A,YAP1,FGF1,CTNNB1,NOTCH1
GO:0008360	Regulation of cell shape	20	155	0.94	1.81	7.57e-11	9606.ENSP00000216181,9606.ENSP00000248444,9606.ENSP00000263923,9606.ENSP00000272233,9606.ENSP00000288670,9606.ENSP00000334308,9606.ENSP00000335055,9606.ENSP00000338934,9606.ENSP00000339467,9606.ENSP00000341189,9606.ENSP00000346671,9606.ENSP00000346839,9606.ENSP00000348461,9606.ENSP00000353408,9606.ENSP00000353590,9606.ENSP00000373706,9606.ENSP00000385751,9606.ENSP00000400175,9606.ENSP00000495214,…	MYH9,VIL1,KDR,RHOB,FMNL2,SYNE3,WASF3,EZR,RHOG,PTK2,FYN,FN1,RAC1,MSN,MYH10,DIAPH1,MARK2,RHOA,SPTA1,RDX
GO:0051050	Positive regulation of transport	46	915	0.53	1.16	7.57e-11	9606.ENSP00000070846,9606.ENSP00000216037,9606.ENSP00000221930,9606.ENSP00000223023,9606.ENSP00000226218,9606.ENSP00000229795,9606.ENSP00000252699,9606.ENSP00000261769,9606.ENSP00000263710,9606.ENSP00000265171,9606.ENSP00000269141,9606.ENSP00000269571,9606.ENSP00000301178,9606.ENSP00000332973,9606.ENSP00000333769,9606.ENSP00000336790,9606.ENSP00000338934,9606.ENSP00000339191,9606.ENSP00000341551,…	PKP2,XBP1,TGFB1,WASL,VTN,MAPK14,ACTN4,CDH1,CLASP1,EGF,CDH2,ERBB2,AXL,SMAD3,BSG,ATF4,EZR,CAV1,SMAD4,FYN,OCLN,DYNC1H1,MSN,MYLK,MAP2,MYH10,RGS7,FLNA,SRC,TMSB4X,JUP,BAD,MAPK8,ITGB1,NFE2L2,BRAF,CDK5,HIF1A,DNM1L,AKT1,NOS1,STIM1,ABCB1,ACTB,RDX,CDC42
GO:0036293	Response to decreased oxygen levels	26	291	0.78	1.56	7.91e-11	9606.ENSP00000219070,9606.ENSP00000221930,9606.ENSP00000242261,9606.ENSP00000252699,9606.ENSP00000262887,9606.ENSP00000269305,9606.ENSP00000278616,9606.ENSP00000301455,9606.ENSP00000311032,9606.ENSP00000327251,9606.ENSP00000332973,9606.ENSP00000336790,9606.ENSP00000339191,9606.ENSP00000341551,9606.ENSP00000354558,9606.ENSP00000361021,9606.ENSP00000361850,9606.ENSP00000362680,9606.ENSP00000378040,…	MMP2,TGFB1,TWIST1,ACTN4,XRCC1,TP53,ATM,ANGPTL4,CASP3,NOS2,SMAD3,ATF4,CAV1,SMAD4,MTOR,PTEN,PLAU,SRC,BAD,NFE2L2,BCL2,RHOA,HIF1A,AKT1,NOS1,NOTCH1
GO:0018108	Peptidyl-tyrosine phosphorylation	21	176	0.9	1.75	8.04e-11	9606.ENSP00000262948,9606.ENSP00000263025,9606.ENSP00000263923,9606.ENSP00000265171,9606.ENSP00000267101,9606.ENSP00000269571,9606.ENSP00000275493,9606.ENSP00000292408,9606.ENSP00000301178,9606.ENSP00000302486,9606.ENSP00000317272,9606.ENSP00000339191,9606.ENSP00000339824,9606.ENSP00000341189,9606.ENSP00000342235,9606.ENSP00000346671,9606.ENSP00000362680,9606.ENSP00000381070,9606.ENSP00000393312,…	MAP2K2,MAPK3,KDR,EGF,ERBB3,ERBB2,EGFR,FGFR4,AXL,MAP2K1,MET,CAV1,FGFR3,PTK2,ERBB4,FYN,SRC,MAP2K7,FGFR1,FGFR2,BRAF
GO:0045785	Positive regulation of cell adhesion	33	485	0.66	1.37	8.28e-11	9606.ENSP00000216037,9606.ENSP00000217289,9606.ENSP00000221930,9606.ENSP00000226218,9606.ENSP00000261023,9606.ENSP00000263923,9606.ENSP00000263967,9606.ENSP00000269571,9606.ENSP00000278616,9606.ENSP00000295685,9606.ENSP00000332973,9606.ENSP00000339191,9606.ENSP00000346671,9606.ENSP00000346839,9606.ENSP00000348416,9606.ENSP00000348461,9606.ENSP00000358866,9606.ENSP00000362680,9606.ENSP00000367817,…	XBP1,FERMT1,TGFB1,VTN,ITGAV,KDR,PIK3CA,ERBB2,ATM,ARPC2,SMAD3,CAV1,FYN,FN1,TJP1,RAC1,FLNA,SRC,PODXL,IL2RA,JUP,BAD,ROCK1,IGF2,CD44,RHOA,PRKCA,BRAF,AKT1,ITGB3,ACTB,SPTA1,CDC42
GO:0030834	Regulation of actin filament depolymerization	14	57	1.21	2.16	9.25e-11	9606.ENSP00000248444,9606.ENSP00000249700,9606.ENSP00000259365,9606.ENSP00000263168,9606.ENSP00000263867,9606.ENSP00000263967,9606.ENSP00000283713,9606.ENSP00000295314,9606.ENSP00000298159,9606.ENSP00000354947,9606.ENSP00000362924,9606.ENSP00000449428,9606.ENSP00000495214,9606.ENSP00000496414	VIL1,TMOD2,TMOD1,CAPZA1,CAPG,PIK3CA,VILL,TMOD4,CFL2,CAPZA2,GSN,TWF1,SPTA1,RDX
GO:0071559	Response to transforming growth factor beta	20	158	0.93	1.78	1.02e-10	9606.ENSP00000221930,9606.ENSP00000245479,9606.ENSP00000262160,9606.ENSP00000264657,9606.ENSP00000267257,9606.ENSP00000269305,9606.ENSP00000295522,9606.ENSP00000305769,9606.ENSP00000317985,9606.ENSP00000332973,9606.ENSP00000339191,9606.ENSP00000341189,9606.ENSP00000341551,9606.ENSP00000346671,9606.ENSP00000354487,9606.ENSP00000355759,9606.ENSP00000362680,9606.ENSP00000382697,9606.ENSP00000410294,…	TGFB1,SOX9,SMAD2,STAT3,PXN,TP53,CLDN1,SMAD1,ROCK2,SMAD3,CAV1,PTK2,SMAD4,FYN,ZEB1,PARP1,SRC,ROCK1,FGFR2,SMAD5
GO:0045862	Positive regulation of proteolysis	29	375	0.71	1.45	1.08e-10	9606.ENSP00000172229,9606.ENSP00000216037,9606.ENSP00000216181,9606.ENSP00000264657,9606.ENSP00000265164,9606.ENSP00000265171,9606.ENSP00000292408,9606.ENSP00000307235,9606.ENSP00000317985,9606.ENSP00000330237,9606.ENSP00000332973,9606.ENSP00000339191,9606.ENSP00000340820,9606.ENSP00000341189,9606.ENSP00000346671,9606.ENSP00000346839,9606.ENSP00000351273,9606.ENSP00000351908,9606.ENSP00000361021,…	NGFR,XBP1,MYH9,STAT3,CASP6,EGF,FGFR4,EIF2AK3,ROCK2,CASP9,SMAD3,CAV1,MAPT,PTK2,FYN,FN1,CASP8,MAP3K5,PTEN,SRC,GSN,BCL2L11,KEAP1,BAD,NFE2L2,RHOA,CLDN4,AKT1,FAS
GO:1903036	Positive regulation of response to wounding	15	72	1.14	2.06	1.15e-10	9606.ENSP00000216037,9606.ENSP00000217289,9606.ENSP00000226218,9606.ENSP00000295522,9606.ENSP00000341189,9606.ENSP00000347379,9606.ENSP00000353452,9606.ENSP00000354558,9606.ENSP00000358866,9606.ENSP00000361850,9606.ENSP00000379350,9606.ENSP00000380252,9606.ENSP00000409544,9606.ENSP00000419060,9606.ENSP00000458162	XBP1,FERMT1,VTN,CLDN1,PTK2,OCLN,MYLK,MTOR,FLNA,PLAU,ITGB1,NFE2L2,CLDN4,BRAF,ACTG1
GO:0048608	Reproductive structure development	31	436	0.68	1.38	1.39e-10	9606.ENSP00000215832,9606.ENSP00000219070,9606.ENSP00000229795,9606.ENSP00000244050,9606.ENSP00000245479,9606.ENSP00000263923,9606.ENSP00000275493,9606.ENSP00000278616,9606.ENSP00000297494,9606.ENSP00000301178,9606.ENSP00000302486,9606.ENSP00000304669,9606.ENSP00000310170,9606.ENSP00000311032,9606.ENSP00000324173,9606.ENSP00000333769,9606.ENSP00000341189,9606.ENSP00000341551,9606.ENSP00000351273,…	MAPK1,MMP2,MAPK14,SNAI1,SOX9,KDR,EGFR,ATM,NOS3,AXL,MAP2K1,CTNNA1,FOSL1,CASP3,HSPA5,BSG,PTK2,SMAD4,CASP8,KRT19,PTEN,SRC,GRB2,BCL2L11,BCL2,IGF2,FGFR2,HIF1A,AKT1,CTNNB1,NOTCH1
GO:0051146	Striated muscle cell differentiation	22	204	0.86	1.66	1.44e-10	9606.ENSP00000216181,9606.ENSP00000228841,9606.ENSP00000229795,9606.ENSP00000249700,9606.ENSP00000256078,9606.ENSP00000259365,9606.ENSP00000263317,9606.ENSP00000269141,9606.ENSP00000293549,9606.ENSP00000295314,9606.ENSP00000298159,9606.ENSP00000311032,9606.ENSP00000323856,9606.ENSP00000354558,9606.ENSP00000355124,9606.ENSP00000355645,9606.ENSP00000379350,9606.ENSP00000381185,9606.ENSP00000391826,…	MYH9,MYL2,MAPK14,TMOD2,KRAS,TMOD1,NOX4,CDH2,WNT1,TMOD4,CFL2,CASP3,PLEC,MTOR,KRT19,ACTA1,ITGB1,BCL2,IGF2,AKT1,ACTG1,NOS1
GO:0071478	Cellular response to radiation	21	183	0.88	1.7	1.54e-10	9606.ENSP00000020945,9606.ENSP00000218388,9606.ENSP00000219070,9606.ENSP00000221930,9606.ENSP00000229795,9606.ENSP00000269305,9606.ENSP00000272233,9606.ENSP00000278616,9606.ENSP00000302111,9606.ENSP00000322788,9606.ENSP00000324173,9606.ENSP00000330237,9606.ENSP00000336790,9606.ENSP00000355759,9606.ENSP00000361405,9606.ENSP00000375978,9606.ENSP00000376345,9606.ENSP00000384849,9606.ENSP00000437849,…	SNAI2,TIMP1,MMP2,TGFB1,MAPK14,TP53,RHOB,ATM,MGMT,MMP1,HSPA5,CASP9,ATF4,PARP1,MMP9,XRCC5,GRB2,CDKN1A,TRPM1,YAP1,RAD51
GO:0097305	Response to alcohol	24	252	0.8	1.57	1.64e-10	9606.ENSP00000221930,9606.ENSP00000235382,9606.ENSP00000261769,9606.ENSP00000262160,9606.ENSP00000295522,9606.ENSP00000302111,9606.ENSP00000304669,9606.ENSP00000310170,9606.ENSP00000346671,9606.ENSP00000348416,9606.ENSP00000351273,9606.ENSP00000353475,9606.ENSP00000355523,9606.ENSP00000355759,9606.ENSP00000360290,9606.ENSP00000377508,9606.ENSP00000378040,9606.ENSP00000378483,9606.ENSP00000397181,…	TGFB1,RGS2,CDH1,SMAD2,CLDN1,MGMT,CTNNA1,FOSL1,FYN,TJP1,CASP8,CLDN7,RGS7,PARP1,PRKAA2,JUP,BAD,RGS19,RGS4,RHOA,FGFR2,AKT1,RAD51,CTNNB1
GO:1900180	Regulation of protein localization to nucleus	19	143	0.95	1.78	1.67e-10	9606.ENSP00000172229,9606.ENSP00000216037,9606.ENSP00000217289,9606.ENSP00000221930,9606.ENSP00000229795,9606.ENSP00000261769,9606.ENSP00000304669,9606.ENSP00000307235,9606.ENSP00000332973,9606.ENSP00000339916,9606.ENSP00000344666,9606.ENSP00000346671,9606.ENSP00000355759,9606.ENSP00000358866,9606.ENSP00000362680,9606.ENSP00000377508,9606.ENSP00000419465,9606.ENSP00000451828,9606.ENSP00000478927	NGFR,XBP1,FERMT1,TGFB1,MAPK14,CDH1,CTNNA1,EIF2AK3,SMAD3,LIMK2,NF2,FYN,PARP1,FLNA,SRC,JUP,WWTR1,AKT1,YAP1
GO:0010595	Positive regulation of endothelial cell migration	17	107	1.03	1.89	1.82e-10	9606.ENSP00000221930,9606.ENSP00000263923,9606.ENSP00000265171,9606.ENSP00000272233,9606.ENSP00000297494,9606.ENSP00000317272,9606.ENSP00000317985,9606.ENSP00000333769,9606.ENSP00000348461,9606.ENSP00000370010,9606.ENSP00000380252,9606.ENSP00000393312,9606.ENSP00000408695,9606.ENSP00000437955,9606.ENSP00000451828,9606.ENSP00000452786,9606.ENSP00000480791	TGFB1,KDR,EGF,RHOB,NOS3,MET,ROCK2,BSG,RAC1,TMSB4X,NFE2L2,FGFR1,PRKCA,HIF1A,AKT1,ITGB3,FGF1
GO:2000146	Negative regulation of cell motility	26	304	0.76	1.5	1.89e-10	9606.ENSP00000172229,9606.ENSP00000211998,9606.ENSP00000216714,9606.ENSP00000218388,9606.ENSP00000221930,9606.ENSP00000223023,9606.ENSP00000239940,9606.ENSP00000261769,9606.ENSP00000263710,9606.ENSP00000264657,9606.ENSP00000272233,9606.ENSP00000304669,9606.ENSP00000344666,9606.ENSP00000348461,9606.ENSP00000350075,9606.ENSP00000361021,9606.ENSP00000365891,9606.ENSP00000377508,9606.ENSP00000380252,…	NGFR,VCL,APEX1,TIMP1,TGFB1,WASL,PFN2,CDH1,CLASP1,STAT3,RHOB,CTNNA1,NF2,RAC1,ARPIN,PTEN,WAS,JUP,NFE2L2,BCL2,MITF,RHOA,BRAF,AKT1,EPPK1,NOTCH1
GO:0051402	Neuron apoptotic process	16	91	1.07	1.94	2.01e-10	9606.ENSP00000172229,9606.ENSP00000256078,9606.ENSP00000267101,9606.ENSP00000269305,9606.ENSP00000278616,9606.ENSP00000301178,9606.ENSP00000311032,9606.ENSP00000324173,9606.ENSP00000330237,9606.ENSP00000357206,9606.ENSP00000381185,9606.ENSP00000382697,9606.ENSP00000400175,9606.ENSP00000419782,9606.ENSP00000437955,9606.ENSP00000498466	NGFR,KRAS,ERBB3,TP53,ATM,AXL,CASP3,HSPA5,CASP9,NES,BCL2,ROCK1,RHOA,CDK5,HIF1A,FAS
GO:1900182	Positive regulation of protein localization to nucleus	16	91	1.07	1.94	2.01e-10	9606.ENSP00000172229,9606.ENSP00000216037,9606.ENSP00000221930,9606.ENSP00000229795,9606.ENSP00000261769,9606.ENSP00000307235,9606.ENSP00000332973,9606.ENSP00000339916,9606.ENSP00000346671,9606.ENSP00000355759,9606.ENSP00000358866,9606.ENSP00000362680,9606.ENSP00000377508,9606.ENSP00000419465,9606.ENSP00000451828,9606.ENSP00000478927	NGFR,XBP1,TGFB1,MAPK14,CDH1,EIF2AK3,SMAD3,LIMK2,FYN,PARP1,FLNA,SRC,JUP,WWTR1,AKT1,YAP1
GO:0090130	Tissue migration	17	108	1.02	1.87	2.06e-10	9606.ENSP00000020945,9606.ENSP00000216181,9606.ENSP00000217289,9606.ENSP00000224784,9606.ENSP00000244050,9606.ENSP00000263923,9606.ENSP00000263967,9606.ENSP00000267257,9606.ENSP00000297494,9606.ENSP00000355645,9606.ENSP00000361021,9606.ENSP00000379350,9606.ENSP00000382697,9606.ENSP00000386857,9606.ENSP00000400175,9606.ENSP00000451828,9606.ENSP00000487174	SNAI2,MYH9,FERMT1,ACTA2,SNAI1,KDR,PIK3CA,PXN,NOS3,ACTA1,PTEN,ITGB1,ROCK1,ACTG2,RHOA,AKT1,ZEB2
GO:0000278	Mitotic cell cycle	37	631	0.59	1.24	2.11e-10	9606.ENSP00000222390,9606.ENSP00000251413,9606.ENSP00000257430,9606.ENSP00000260731,9606.ENSP00000263710,9606.ENSP00000264071,9606.ENSP00000269305,9606.ENSP00000272233,9606.ENSP00000278616,9606.ENSP00000317985,9606.ENSP00000318697,9606.ENSP00000320295,9606.ENSP00000320885,9606.ENSP00000336799,9606.ENSP00000339001,9606.ENSP00000341289,9606.ENSP00000348965,9606.ENSP00000353590,9606.ENSP00000356319,…	HGF,TUBG1,APC,KIF11,CLASP1,TUBB4A,TP53,RHOB,ATM,ROCK2,TUBB6,TUBB3,SPAST,TUBA1B,TUBB,TUBB4B,DYNC1H1,MYH10,KIF14,NES,FLNA,KIF2C,MAPRE1,ITGB1,BCL2,ROCK1,CDKN1A,SUN2,RHOA,PRKCA,STMN1,GTSE1,CDK5,CKAP5,TUBA1A,ABCB1,RAD51
GO:0045860	Positive regulation of protein kinase activity	30	416	0.68	1.38	2.21e-10	9606.ENSP00000221930,9606.ENSP00000261735,9606.ENSP00000262948,9606.ENSP00000263317,9606.ENSP00000263967,9606.ENSP00000265171,9606.ENSP00000267101,9606.ENSP00000268182,9606.ENSP00000269571,9606.ENSP00000275493,9606.ENSP00000278568,9606.ENSP00000302486,9606.ENSP00000341189,9606.ENSP00000342235,9606.ENSP00000351908,9606.ENSP00000354558,9606.ENSP00000356319,9606.ENSP00000362680,9606.ENSP00000375978,…	TGFB1,ERP29,MAP2K2,NOX4,PIK3CA,EGF,ERBB3,IQGAP1,ERBB2,EGFR,PAK1,MAP2K1,PTK2,ERBB4,MAP3K5,MTOR,KIF14,SRC,XRCC5,MAP2K7,CDKN1A,MARK2,IGF2,FGFR1,RHOA,ERN1,CDK5,AKT1,ITGB3,FGF1
GO:0032273	Positive regulation of protein polymerization	16	92	1.06	1.92	2.30e-10	9606.ENSP00000225655,9606.ENSP00000239940,9606.ENSP00000245932,9606.ENSP00000263710,9606.ENSP00000278568,9606.ENSP00000295685,9606.ENSP00000317272,9606.ENSP00000340820,9606.ENSP00000347379,9606.ENSP00000348461,9606.ENSP00000354558,9606.ENSP00000364721,9606.ENSP00000365745,9606.ENSP00000376345,9606.ENSP00000400175,9606.ENSP00000432768	PFN1,PFN2,VASP,CLASP1,PAK1,ARPC2,MET,MAPT,OCLN,RAC1,MTOR,MAPRE1,CTTN,GRB2,RHOA,CKAP5
GO:0052547	Regulation of peptidase activity	31	446	0.67	1.35	2.31e-10	9606.ENSP00000172229,9606.ENSP00000217244,9606.ENSP00000218388,9606.ENSP00000222390,9606.ENSP00000226218,9606.ENSP00000248444,9606.ENSP00000264657,9606.ENSP00000265164,9606.ENSP00000302111,9606.ENSP00000307235,9606.ENSP00000317985,9606.ENSP00000330237,9606.ENSP00000332973,9606.ENSP00000339191,9606.ENSP00000340820,9606.ENSP00000346671,9606.ENSP00000346839,9606.ENSP00000351273,9606.ENSP00000351908,…	NGFR,CSNK2A1,TIMP1,HGF,VTN,VIL1,STAT3,CASP6,MGMT,EIF2AK3,ROCK2,CASP9,SMAD3,CAV1,MAPT,FYN,FN1,CASP8,MAP3K5,MMP9,SRC,GSN,BCL2L11,BAD,ROCK1,CD44,RHOA,RAF1,CLDN4,AKT1,FAS
GO:0071407	Cellular response to organic cyclic compound	33	508	0.64	1.3	2.53e-10	9606.ENSP00000215832,9606.ENSP00000216714,9606.ENSP00000219070,9606.ENSP00000221930,9606.ENSP00000226574,9606.ENSP00000261769,9606.ENSP00000263025,9606.ENSP00000265164,9606.ENSP00000275493,9606.ENSP00000302111,9606.ENSP00000304669,9606.ENSP00000305769,9606.ENSP00000311032,9606.ENSP00000317985,9606.ENSP00000324173,9606.ENSP00000330237,9606.ENSP00000336790,9606.ENSP00000338934,9606.ENSP00000339191,…	MAPK1,APEX1,MMP2,TGFB1,NFKB1,CDH1,MAPK3,CASP6,EGFR,MGMT,CTNNA1,SMAD1,CASP3,ROCK2,HSPA5,CASP9,ATF4,EZR,CAV1,CASP8,MSN,FLNA,SRC,DIAPH1,BCL2L11,JUP,SOX10,RHOA,SMAD5,YAP1,RAD51,ACTB,CTNNB1
GO:0043933	Protein-containing complex organization	59	1465	0.43	0.99	2.54e-10	9606.ENSP00000221930,9606.ENSP00000223023,9606.ENSP00000226218,9606.ENSP00000245479,9606.ENSP00000245932,9606.ENSP00000248444,9606.ENSP00000251413,9606.ENSP00000257430,9606.ENSP00000262160,9606.ENSP00000263168,9606.ENSP00000263710,9606.ENSP00000263867,9606.ENSP00000265171,9606.ENSP00000267257,9606.ENSP00000269305,9606.ENSP00000275493,9606.ENSP00000295522,9606.ENSP00000295685,9606.ENSP00000298159,…	TGFB1,WASL,VTN,SOX9,VASP,VIL1,TUBG1,APC,SMAD2,CAPZA1,CLASP1,CAPG,EGF,PXN,TP53,EGFR,CLDN1,ARPC2,CFL2,SMAD1,SH3PXD2B,TLN1,SPAST,PLEC,SMAD3,WASF3,MAPT,PTK2,SMAD4,FN1,OCLN,RAC1,OPA1,CAPZA2,STMN3,MAT1A,KIF2C,SRC,GSN,MAPRE1,CTTN,HDAC6,WAS,DIAPH1,XRCC5,WASF1,BAD,DIAPH3,MITF,RAF1,STMN1,CKAP5,TRPM1,DNM1L,TWF1,YAP1,MICU1,RAD51,FAS
GO:0046777	Protein autophosphorylation	21	189	0.87	1.65	2.59e-10	9606.ENSP00000262948,9606.ENSP00000263025,9606.ENSP00000263923,9606.ENSP00000269571,9606.ENSP00000275493,9606.ENSP00000278568,9606.ENSP00000278616,9606.ENSP00000292408,9606.ENSP00000307235,9606.ENSP00000339824,9606.ENSP00000341189,9606.ENSP00000342235,9606.ENSP00000346671,9606.ENSP00000354558,9606.ENSP00000362680,9606.ENSP00000385751,9606.ENSP00000393312,9606.ENSP00000401445,9606.ENSP00000410294,…	MAP2K2,MAPK3,KDR,ERBB2,EGFR,PAK1,ATM,FGFR4,EIF2AK3,FGFR3,PTK2,ERBB4,FYN,MTOR,SRC,MARK2,FGFR1,ERN1,FGFR2,CDK5,AKT1
GO:0007163	Establishment or maintenance of cell polarity	22	212	0.84	1.61	2.75e-10	9606.ENSP00000216181,9606.ENSP00000217289,9606.ENSP00000263710,9606.ENSP00000272233,9606.ENSP00000304669,9606.ENSP00000307959,9606.ENSP00000316130,9606.ENSP00000338934,9606.ENSP00000339467,9606.ENSP00000341189,9606.ENSP00000348461,9606.ENSP00000353408,9606.ENSP00000361298,9606.ENSP00000364721,9606.ENSP00000371798,9606.ENSP00000379350,9606.ENSP00000385751,9606.ENSP00000400175,9606.ENSP00000416797,…	MYH9,FERMT1,CLASP1,RHOB,CTNNA1,DST,SYNE4,EZR,RHOG,PTK2,RAC1,MSN,KIF2C,MAPRE1,FSCN1,ITGB1,MARK2,RHOA,CAMSAP3,CKAP5,ACTB,CDC42
GO:0051693	Actin filament capping	12	38	1.32	2.18	2.80e-10	9606.ENSP00000248444,9606.ENSP00000249700,9606.ENSP00000259365,9606.ENSP00000263168,9606.ENSP00000263867,9606.ENSP00000283713,9606.ENSP00000295314,9606.ENSP00000354947,9606.ENSP00000362924,9606.ENSP00000449428,9606.ENSP00000495214,9606.ENSP00000496414	VIL1,TMOD2,TMOD1,CAPZA1,CAPG,VILL,TMOD4,CAPZA2,GSN,TWF1,SPTA1,RDX
GO:2000116	Regulation of cysteine-type endopeptidase activity	23	236	0.81	1.56	2.91e-10	9606.ENSP00000172229,9606.ENSP00000217244,9606.ENSP00000222390,9606.ENSP00000248444,9606.ENSP00000265164,9606.ENSP00000302111,9606.ENSP00000307235,9606.ENSP00000330237,9606.ENSP00000332973,9606.ENSP00000340820,9606.ENSP00000346671,9606.ENSP00000351273,9606.ENSP00000351908,9606.ENSP00000361405,9606.ENSP00000362680,9606.ENSP00000362924,9606.ENSP00000376943,9606.ENSP00000378040,9606.ENSP00000398632,…	NGFR,CSNK2A1,HGF,VIL1,CASP6,MGMT,EIF2AK3,CASP9,SMAD3,MAPT,FYN,CASP8,MAP3K5,MMP9,SRC,GSN,BCL2L11,BAD,CD44,RHOA,RAF1,AKT1,FAS
GO:0050673	Epithelial cell proliferation	20	170	0.9	1.68	3.22e-10	9606.ENSP00000215832,9606.ENSP00000216037,9606.ENSP00000217289,9606.ENSP00000221930,9606.ENSP00000222390,9606.ENSP00000245479,9606.ENSP00000262948,9606.ENSP00000263923,9606.ENSP00000265171,9606.ENSP00000275493,9606.ENSP00000302486,9606.ENSP00000339191,9606.ENSP00000354487,9606.ENSP00000378040,9606.ENSP00000401445,9606.ENSP00000410294,9606.ENSP00000478927,9606.ENSP00000480791,9606.ENSP00000495360,…	MAPK1,XBP1,FERMT1,TGFB1,HGF,SOX9,MAP2K2,KDR,EGF,EGFR,MAP2K1,CAV1,ZEB1,BAD,ERN1,FGFR2,YAP1,FGF1,CTNNB1,NOTCH1
GO:0001503	Ossification	25	287	0.76	1.49	3.30e-10	9606.ENSP00000020945,9606.ENSP00000219070,9606.ENSP00000221930,9606.ENSP00000229795,9606.ENSP00000242261,9606.ENSP00000244050,9606.ENSP00000245479,9606.ENSP00000260302,9606.ENSP00000275493,9606.ENSP00000305769,9606.ENSP00000307235,9606.ENSP00000332973,9606.ENSP00000336790,9606.ENSP00000339824,9606.ENSP00000341551,9606.ENSP00000361405,9606.ENSP00000381185,9606.ENSP00000391826,9606.ENSP00000400175,…	SNAI2,MMP2,TGFB1,MAPK14,TWIST1,SNAI1,SOX9,MMP13,EGFR,SMAD1,EIF2AK3,SMAD3,ATF4,FGFR3,SMAD4,MMP9,BCL2,IGF2,RHOA,FGFR2,WWTR1,HIF1A,SMAD5,AKT1,CTNNB1
GO:0140694	Non-membrane-bounded organelle assembly	26	314	0.74	1.45	3.55e-10	9606.ENSP00000228841,9606.ENSP00000248444,9606.ENSP00000249700,9606.ENSP00000259365,9606.ENSP00000260731,9606.ENSP00000263710,9606.ENSP00000295314,9606.ENSP00000298159,9606.ENSP00000300249,9606.ENSP00000309714,9606.ENSP00000323856,9606.ENSP00000336831,9606.ENSP00000338934,9606.ENSP00000339001,9606.ENSP00000340820,9606.ENSP00000348965,9606.ENSP00000355124,9606.ENSP00000355645,9606.ENSP00000358866,…	MYL2,VIL1,TMOD2,TMOD1,KIF11,CLASP1,TMOD4,CFL2,MAPRE2,SH3PXD2B,PLEC,PLS1,EZR,TUBB,MAPT,DYNC1H1,KRT19,ACTA1,FLNA,MAPRE1,XRCC5,ITGB1,RHOA,CCDC155,EIF2A,ACTG1
GO:1902532	Negative regulation of intracellular signal transduction	33	519	0.63	1.27	4.23e-10	9606.ENSP00000020945,9606.ENSP00000216037,9606.ENSP00000229795,9606.ENSP00000235382,9606.ENSP00000242261,9606.ENSP00000244050,9606.ENSP00000278616,9606.ENSP00000317272,9606.ENSP00000338934,9606.ENSP00000339191,9606.ENSP00000341551,9606.ENSP00000344666,9606.ENSP00000351273,9606.ENSP00000354558,9606.ENSP00000354681,9606.ENSP00000358022,9606.ENSP00000359070,9606.ENSP00000360290,9606.ENSP00000361021,…	SNAI2,XBP1,MAPK14,RGS2,TWIST1,SNAI1,ATM,MET,EZR,CAV1,SMAD4,NF2,CASP8,MTOR,OPA1,MCL1,STMN3,PRKAA2,PTEN,MMP9,VDAC2,SRC,TMSB4X,ITGB1,NFE2L2,BCL2,CD44,RHOA,STMN1,MFN2,HIF1A,DDIT3,AKT1
GO:0071496	Cellular response to external stimulus	26	317	0.74	1.44	4.30e-10	9606.ENSP00000215832,9606.ENSP00000216037,9606.ENSP00000221930,9606.ENSP00000226574,9606.ENSP00000245479,9606.ENSP00000263025,9606.ENSP00000269305,9606.ENSP00000301178,9606.ENSP00000307235,9606.ENSP00000310170,9606.ENSP00000323856,9606.ENSP00000324173,9606.ENSP00000336790,9606.ENSP00000339191,9606.ENSP00000346437,9606.ENSP00000351273,9606.ENSP00000351908,9606.ENSP00000354558,9606.ENSP00000360290,…	MAPK1,XBP1,TGFB1,NFKB1,SOX9,MAPK3,TP53,AXL,EIF2AK3,FOSL1,PLEC,HSPA5,ATF4,CAV1,ATG7,CASP8,MAP3K5,MTOR,PRKAA2,BAD,MAPK8,NFE2L2,BCL2,CDKN1A,ITGB3,FAS
GO:0043588	Skin development	24	266	0.78	1.5	4.41e-10	9606.ENSP00000172229,9606.ENSP00000244050,9606.ENSP00000245479,9606.ENSP00000275493,9606.ENSP00000295522,9606.ENSP00000302486,9606.ENSP00000308452,9606.ENSP00000311032,9606.ENSP00000317272,9606.ENSP00000323856,9606.ENSP00000340510,9606.ENSP00000341551,9606.ENSP00000369129,9606.ENSP00000377508,9606.ENSP00000381185,9606.ENSP00000409544,9606.ENSP00000410294,9606.ENSP00000410452,9606.ENSP00000420213,…	NGFR,SNAI1,SOX9,EGFR,CLDN1,MAP2K1,KRT17,CASP3,MET,PLEC,PPL,SMAD4,DSP,JUP,BCL2,CLDN4,FGFR2,STMN1,FLNB,KRT8,EVPL,YAP1,CTNNB1,NOTCH1
GO:0048871	Multicellular organismal homeostasis	28	372	0.7	1.38	4.42e-10	9606.ENSP00000211998,9606.ENSP00000221930,9606.ENSP00000245479,9606.ENSP00000256078,9606.ENSP00000263317,9606.ENSP00000263923,9606.ENSP00000263967,9606.ENSP00000264657,9606.ENSP00000287916,9606.ENSP00000295522,9606.ENSP00000297494,9606.ENSP00000317272,9606.ENSP00000323856,9606.ENSP00000333769,9606.ENSP00000347379,9606.ENSP00000348416,9606.ENSP00000360290,9606.ENSP00000362680,9606.ENSP00000379350,…	VCL,TGFB1,SOX9,KRAS,NOX4,KDR,PIK3CA,STAT3,CLDN12,CLDN1,NOS3,MET,PLEC,BSG,OCLN,TJP1,PRKAA2,SRC,ITGB1,BCL2,CLDN4,STMN1,WWTR1,ACTG1,YAP1,ACTB,CTNNB1,NOTCH1
GO:0045893	Positive regulation of transcription, DNA-templated	64	1710	0.4	0.93	5.49e-10	9606.ENSP00000172229,9606.ENSP00000216037,9606.ENSP00000216714,9606.ENSP00000221930,9606.ENSP00000222390,9606.ENSP00000223023,9606.ENSP00000226574,9606.ENSP00000229795,9606.ENSP00000242261,9606.ENSP00000244050,9606.ENSP00000245479,9606.ENSP00000252699,9606.ENSP00000261769,9606.ENSP00000262160,9606.ENSP00000262948,9606.ENSP00000263025,9606.ENSP00000264606,9606.ENSP00000264657,9606.ENSP00000265171,…	NGFR,XBP1,APEX1,TGFB1,HGF,WASL,NFKB1,MAPK14,TWIST1,SNAI1,SOX9,ACTN4,CDH1,SMAD2,MAP2K2,MAPK3,HDAC4,STAT3,EGF,TP53,ERBB2,EGFR,ATM,WNT1,MAP2K1,SMAD1,EIF2AK3,FOSL1,MET,HSPA5,POU3F2,SMAD3,ATF4,RHOG,SMAD4,ERBB4,MAP3K5,ZEB1,MTOR,PARP1,ATF6,SRC,WAS,PAX3,JUP,SOX10,NFE2L2,MAP2K7,MITF,IGF2,RAF1,FGFR2,WWTR1,HIF1A,SMAD5,DDIT3,AKT1,NOS1,YAP1,FGF1,ZEB2,ACTB,CTNNB1,NOTCH1
GO:0009892	Negative regulation of metabolic process	91	2982	0.31	0.82	5.55e-10	9606.ENSP00000020945,9606.ENSP00000216037,9606.ENSP00000216714,9606.ENSP00000217244,9606.ENSP00000217289,9606.ENSP00000218388,9606.ENSP00000221930,9606.ENSP00000222390,9606.ENSP00000226218,9606.ENSP00000226574,9606.ENSP00000229795,9606.ENSP00000235382,9606.ENSP00000242261,9606.ENSP00000244050,9606.ENSP00000245479,9606.ENSP00000248444,9606.ENSP00000257430,9606.ENSP00000261023,9606.ENSP00000261735,…	SNAI2,XBP1,APEX1,CSNK2A1,FERMT1,TIMP1,TGFB1,HGF,VTN,NFKB1,MAPK14,RGS2,TWIST1,SNAI1,SOX9,VIL1,APC,ITGAV,ERP29,SMAD2,XRCC1,KDR,PKP1,PIK3CA,HDAC4,STAT3,IQGAP1,TP53,EGFR,ATM,WNT1,AXL,SMAD1,EIF2AK3,CASP3,MET,ROCK2,PLEC,NOS2,POU3F2,PKP3,SMAD3,LIMK1,ATF4,EZR,CAV1,MAPT,SMAD4,NF2,ATG7,FYN,FN1,OCLN,RAC1,ZEB1,MTOR,PARP1,MCL1,FLNA,PRKAA2,PTEN,MMP9,PLAU,HDAC8,SRC,HDAC6,TMSB4X,XRCC5,VDAC1,SOX10,BCL2,ROCK1,CDKN…
GO:0051254	Positive regulation of RNA metabolic process	67	1845	0.38	0.92	5.80e-10	9606.ENSP00000172229,9606.ENSP00000216037,9606.ENSP00000216714,9606.ENSP00000221930,9606.ENSP00000222390,9606.ENSP00000223023,9606.ENSP00000226574,9606.ENSP00000229795,9606.ENSP00000242261,9606.ENSP00000244050,9606.ENSP00000245479,9606.ENSP00000252699,9606.ENSP00000261769,9606.ENSP00000262160,9606.ENSP00000262948,9606.ENSP00000263025,9606.ENSP00000264606,9606.ENSP00000264657,9606.ENSP00000265171,…	NGFR,XBP1,APEX1,TGFB1,HGF,WASL,NFKB1,MAPK14,TWIST1,SNAI1,SOX9,ACTN4,CDH1,SMAD2,MAP2K2,MAPK3,HDAC4,STAT3,EGF,TP53,ERBB2,EGFR,ATM,WNT1,MAP2K1,SMAD1,EIF2AK3,FOSL1,MET,ROCK2,HSPA5,POU3F2,SMAD3,ATF4,RHOG,SMAD4,ERBB4,MAP3K5,ZEB1,MTOR,PARP1,ATF6,SRC,WAS,PAX3,JUP,SOX10,NFE2L2,MAP2K7,ROCK1,MITF,IGF2,ERN1,RAF1,FGFR2,WWTR1,HIF1A,SMAD5,DDIT3,AKT1,NOS1,YAP1,FGF1,ZEB2,ACTB,CTNNB1,NOTCH1
GO:0060537	Muscle tissue development	26	323	0.73	1.41	6.22e-10	9606.ENSP00000070846,9606.ENSP00000221930,9606.ENSP00000228841,9606.ENSP00000229795,9606.ENSP00000245479,9606.ENSP00000256078,9606.ENSP00000263317,9606.ENSP00000298159,9606.ENSP00000305769,9606.ENSP00000323856,9606.ENSP00000339191,9606.ENSP00000341551,9606.ENSP00000353452,9606.ENSP00000354558,9606.ENSP00000355645,9606.ENSP00000361021,9606.ENSP00000369129,9606.ENSP00000379350,9606.ENSP00000381185,…	PKP2,TGFB1,MYL2,MAPK14,SOX9,KRAS,NOX4,CFL2,SMAD1,PLEC,CAV1,SMAD4,MYLK,MTOR,ACTA1,PTEN,DSP,ITGB1,BCL2,RHOA,FGFR2,CDK5,FLNB,SMAD5,CDC42,NOTCH1
GO:0002376	Immune system process	73	2121	0.36	0.88	6.27e-10	9606.ENSP00000020945,9606.ENSP00000215832,9606.ENSP00000216037,9606.ENSP00000216181,9606.ENSP00000221930,9606.ENSP00000226218,9606.ENSP00000229795,9606.ENSP00000262948,9606.ENSP00000263025,9606.ENSP00000263923,9606.ENSP00000263967,9606.ENSP00000264606,9606.ENSP00000264657,9606.ENSP00000265164,9606.ENSP00000269305,9606.ENSP00000269571,9606.ENSP00000278568,9606.ENSP00000278616,9606.ENSP00000293549,…	SNAI2,MAPK1,XBP1,MYH9,TGFB1,VTN,MAPK14,MAP2K2,MAPK3,KDR,PIK3CA,HDAC4,STAT3,CASP6,TP53,ERBB2,PAK1,ATM,WNT1,CLDN1,AXL,MAP2K1,CASP3,PLEC,NOS2,CASP9,SMAD3,BSG,LIMK1,ATF4,TUBB,CAV1,MAPT,PTK2,TUBB4B,FYN,SH3PXD2A,CASP8,MAP3K5,MSN,MTOR,PARP1,RGS1,FLNA,PTEN,MMP9,SRC,GSN,WAS,IL2RA,XRCC5,BCL2L11,ITGB1,BCL2,ROCK1,MITF,CD44,RHOA,RAF1,FGFR2,BRAF,FLNB,HIF1A,SMAD5,VIM,AKT1,ACTG1,WASF2,SPTA1,CTNNB1,CDC42,FAS,NOTC…
GO:0033036	Macromolecule localization	78	2356	0.34	0.86	6.41e-10	9606.ENSP00000070846,9606.ENSP00000172229,9606.ENSP00000211998,9606.ENSP00000216037,9606.ENSP00000216181,9606.ENSP00000221930,9606.ENSP00000233143,9606.ENSP00000245479,9606.ENSP00000252699,9606.ENSP00000253408,9606.ENSP00000261735,9606.ENSP00000261769,9606.ENSP00000262160,9606.ENSP00000264657,9606.ENSP00000269141,9606.ENSP00000269305,9606.ENSP00000272233,9606.ENSP00000275493,9606.ENSP00000278616,…	PKP2,NGFR,VCL,XBP1,MYH9,TGFB1,TMSB10,SOX9,ACTN4,GFAP,ERP29,CDH1,SMAD2,STAT3,CDH2,TP53,RHOB,EGFR,ATM,ATG3,MAPRE2,CTNNA1,SH3PXD2B,ROCK2,PFN4,PLEC,HSPA5,NOS2,PKP3,BSG,SYNE3,EZR,CAV1,ATG7,OCLN,TJP1,MACF1,SYNE1,KIF14,MCL1,FLNA,PRKAA2,GSN,MAPRE1,CTTN,HDAC6,DSP,TMSB4X,KRT18,DIAPH1,XRCC5,KEAP1,JUP,ROCK1,SUN1,ATG4B,CDKN1A,SUN2,RAF1,CROT,MFN2,CAMSAP3,BRAF,CDK5,CKAP5,HIF1A,DDIT3,DNM1L,TWF1,AKT1,ACTG1,ABCB1,…
GO:0070372	Regulation of ERK1 and ERK2 cascade	25	299	0.75	1.43	7.23e-10	9606.ENSP00000216037,9606.ENSP00000221930,9606.ENSP00000224784,9606.ENSP00000263025,9606.ENSP00000263317,9606.ENSP00000263923,9606.ENSP00000269571,9606.ENSP00000275493,9606.ENSP00000292408,9606.ENSP00000302486,9606.ENSP00000338934,9606.ENSP00000339824,9606.ENSP00000341551,9606.ENSP00000342235,9606.ENSP00000346839,9606.ENSP00000361021,9606.ENSP00000362680,9606.ENSP00000381070,9606.ENSP00000398632,…	XBP1,TGFB1,ACTA2,MAPK3,NOX4,KDR,ERBB2,EGFR,FGFR4,MAP2K1,EZR,FGFR3,SMAD4,ERBB4,FN1,PTEN,SRC,MAP2K7,CD44,PRKCA,FGFR2,BRAF,ITGB3,FGF1,NOTCH1
GO:0060828	Regulation of canonical Wnt signaling pathway	23	251	0.79	1.48	8.76e-10	9606.ENSP00000020945,9606.ENSP00000217289,9606.ENSP00000221930,9606.ENSP00000226574,9606.ENSP00000229795,9606.ENSP00000245479,9606.ENSP00000257430,9606.ENSP00000265171,9606.ENSP00000269141,9606.ENSP00000275493,9606.ENSP00000332973,9606.ENSP00000339191,9606.ENSP00000362680,9606.ENSP00000377508,9606.ENSP00000380093,9606.ENSP00000382004,9606.ENSP00000410294,9606.ENSP00000419465,9606.ENSP00000448665,…	SNAI2,FERMT1,TGFB1,NFKB1,MAPK14,SOX9,APC,EGF,CDH2,EGFR,SMAD3,CAV1,SRC,JUP,SOX10,CTNND1,FGFR2,WWTR1,DDIT3,YAP1,ZEB2,CTNNB1,NOTCH1
GO:0043281	Regulation of cysteine-type endopeptidase activity involved in apoptotic process	21	205	0.84	1.54	9.94e-10	9606.ENSP00000172229,9606.ENSP00000217244,9606.ENSP00000222390,9606.ENSP00000248444,9606.ENSP00000302111,9606.ENSP00000307235,9606.ENSP00000330237,9606.ENSP00000332973,9606.ENSP00000340820,9606.ENSP00000351273,9606.ENSP00000351908,9606.ENSP00000361405,9606.ENSP00000362680,9606.ENSP00000362924,9606.ENSP00000376943,9606.ENSP00000378040,9606.ENSP00000398632,9606.ENSP00000400175,9606.ENSP00000401888,…	NGFR,CSNK2A1,HGF,VIL1,MGMT,EIF2AK3,CASP9,SMAD3,MAPT,CASP8,MAP3K5,MMP9,SRC,GSN,BCL2L11,BAD,CD44,RHOA,RAF1,AKT1,FAS
GO:0001666	Response to hypoxia	24	278	0.76	1.44	9.97e-10	9606.ENSP00000219070,9606.ENSP00000221930,9606.ENSP00000242261,9606.ENSP00000252699,9606.ENSP00000262887,9606.ENSP00000269305,9606.ENSP00000278616,9606.ENSP00000301455,9606.ENSP00000311032,9606.ENSP00000327251,9606.ENSP00000332973,9606.ENSP00000339191,9606.ENSP00000341551,9606.ENSP00000354558,9606.ENSP00000361021,9606.ENSP00000361850,9606.ENSP00000362680,9606.ENSP00000378040,9606.ENSP00000380252,…	MMP2,TGFB1,TWIST1,ACTN4,XRCC1,TP53,ATM,ANGPTL4,CASP3,NOS2,SMAD3,CAV1,SMAD4,MTOR,PTEN,PLAU,SRC,BAD,NFE2L2,BCL2,RHOA,HIF1A,NOS1,NOTCH1
GO:0048863	Stem cell differentiation	20	183	0.86	1.58	1.03e-09	9606.ENSP00000020945,9606.ENSP00000215832,9606.ENSP00000229795,9606.ENSP00000242261,9606.ENSP00000245479,9606.ENSP00000263025,9606.ENSP00000269141,9606.ENSP00000269305,9606.ENSP00000341551,9606.ENSP00000342235,9606.ENSP00000346839,9606.ENSP00000375978,9606.ENSP00000379350,9606.ENSP00000380093,9606.ENSP00000381185,9606.ENSP00000410294,9606.ENSP00000437955,9606.ENSP00000495360,9606.ENSP00000497733,…	SNAI2,MAPK1,MAPK14,TWIST1,SOX9,MAPK3,CDH2,TP53,SMAD4,ERBB4,FN1,XRCC5,ITGB1,SOX10,BCL2,FGFR2,HIF1A,CTNNB1,CDC42,NOTCH1
GO:2001234	Negative regulation of apoptotic signaling pathway	22	230	0.81	1.49	1.12e-09	9606.ENSP00000020945,9606.ENSP00000216037,9606.ENSP00000217244,9606.ENSP00000222390,9606.ENSP00000244050,9606.ENSP00000261023,9606.ENSP00000297494,9606.ENSP00000304669,9606.ENSP00000354681,9606.ENSP00000358022,9606.ENSP00000361405,9606.ENSP00000361635,9606.ENSP00000362680,9606.ENSP00000365745,9606.ENSP00000380252,9606.ENSP00000381185,9606.ENSP00000398632,9606.ENSP00000401888,9606.ENSP00000437955,…	SNAI2,XBP1,CSNK2A1,HGF,SNAI1,ITGAV,NOS3,CTNNA1,OPA1,MCL1,MMP9,VDAC2,SRC,CTTN,NFE2L2,BCL2,CD44,RAF1,HIF1A,AKT1,YAP1,CTNNB1
GO:0048660	Regulation of smooth muscle cell proliferation	18	142	0.93	1.66	1.14e-09	9606.ENSP00000216037,9606.ENSP00000219070,9606.ENSP00000221930,9606.ENSP00000263967,9606.ENSP00000297494,9606.ENSP00000351908,9606.ENSP00000361021,9606.ENSP00000361405,9606.ENSP00000362680,9606.ENSP00000375978,9606.ENSP00000384849,9606.ENSP00000400175,9606.ENSP00000401445,9606.ENSP00000410294,9606.ENSP00000416338,9606.ENSP00000451828,9606.ENSP00000452786,9606.ENSP00000495360	XBP1,MMP2,TGFB1,PIK3CA,NOS3,MAP3K5,PTEN,MMP9,SRC,XRCC5,CDKN1A,RHOA,ERN1,FGFR2,MFN2,AKT1,ITGB3,CTNNB1
GO:0051248	Negative regulation of protein metabolic process	47	1038	0.48	1.04	1.17e-09	9606.ENSP00000216037,9606.ENSP00000217244,9606.ENSP00000218388,9606.ENSP00000221930,9606.ENSP00000222390,9606.ENSP00000226218,9606.ENSP00000226574,9606.ENSP00000235382,9606.ENSP00000242261,9606.ENSP00000248444,9606.ENSP00000257430,9606.ENSP00000261023,9606.ENSP00000262887,9606.ENSP00000269305,9606.ENSP00000275493,9606.ENSP00000293549,9606.ENSP00000307235,9606.ENSP00000311032,9606.ENSP00000317985,…	XBP1,CSNK2A1,TIMP1,TGFB1,HGF,VTN,NFKB1,RGS2,TWIST1,VIL1,APC,ITGAV,XRCC1,TP53,EGFR,WNT1,EIF2AK3,CASP3,ROCK2,PLEC,NOS2,SMAD3,LIMK1,ATF4,CAV1,MAPT,SMAD4,NF2,FYN,OCLN,FLNA,PRKAA2,PTEN,MMP9,PLAU,HDAC8,SRC,HDAC6,ROCK1,CDKN1A,CD44,RAF1,WWTR1,CDK5,AKT1,ITGB3,CTNNB1
GO:0009410	Response to xenobiotic stimulus	29	422	0.66	1.29	1.39e-09	9606.ENSP00000205557,9606.ENSP00000216714,9606.ENSP00000219070,9606.ENSP00000221930,9606.ENSP00000261769,9606.ENSP00000262887,9606.ENSP00000269305,9606.ENSP00000302111,9606.ENSP00000310170,9606.ENSP00000311032,9606.ENSP00000324173,9606.ENSP00000327251,9606.ENSP00000333926,9606.ENSP00000348416,9606.ENSP00000360290,9606.ENSP00000362680,9606.ENSP00000375978,9606.ENSP00000378040,9606.ENSP00000380093,…	ABCC6,APEX1,MMP2,TGFB1,CDH1,XRCC1,TP53,MGMT,FOSL1,CASP3,HSPA5,NOS2,ABCC5,TJP1,PRKAA2,SRC,XRCC5,BAD,SOX10,NFE2L2,BCL2,RHOA,BRAF,ITGB3,NOS1,ABCB1,RAD51,ABCC4,CTNNB1
GO:0045927	Positive regulation of growth	23	259	0.77	1.44	1.54e-09	9606.ENSP00000217244,9606.ENSP00000229795,9606.ENSP00000248444,9606.ENSP00000269571,9606.ENSP00000275493,9606.ENSP00000308452,9606.ENSP00000329170,9606.ENSP00000336740,9606.ENSP00000336831,9606.ENSP00000338934,9606.ENSP00000340820,9606.ENSP00000342235,9606.ENSP00000346839,9606.ENSP00000354558,9606.ENSP00000354573,9606.ENSP00000381185,9606.ENSP00000391826,9606.ENSP00000400175,9606.ENSP00000410294,…	CSNK2A1,MAPK14,VIL1,ERBB2,EGFR,KRT17,POU3F2,LIMK1,PLS1,EZR,MAPT,ERBB4,FN1,MTOR,MACF1,BCL2,IGF2,RHOA,FGFR2,AKT1,YAP1,CDC42,NOTCH1
GO:0018193	Peptidyl-amino acid modification	43	900	0.5	1.06	1.80e-09	9606.ENSP00000215832,9606.ENSP00000217244,9606.ENSP00000229795,9606.ENSP00000262948,9606.ENSP00000263025,9606.ENSP00000263923,9606.ENSP00000264606,9606.ENSP00000265171,9606.ENSP00000267101,9606.ENSP00000269571,9606.ENSP00000275493,9606.ENSP00000278616,9606.ENSP00000292408,9606.ENSP00000301178,9606.ENSP00000302486,9606.ENSP00000307235,9606.ENSP00000317272,9606.ENSP00000317985,9606.ENSP00000327251,…	MAPK1,CSNK2A1,MAPK14,MAP2K2,MAPK3,KDR,HDAC4,EGF,ERBB3,ERBB2,EGFR,ATM,FGFR4,AXL,MAP2K1,EIF2AK3,MET,ROCK2,NOS2,CAV1,FGFR3,PTK2,ERBB4,FYN,MTOR,PARP1,PRKAA2,SRC,HDAC6,MAPK8,MAP2K7,BCL2,ROCK1,MARK2,FGFR1,ERN1,PRKCA,FGFR2,BRAF,CDK5,AKT1,NOS1,ACTB
GO:0030336	Negative regulation of cell migration	24	288	0.75	1.39	1.92e-09	9606.ENSP00000172229,9606.ENSP00000211998,9606.ENSP00000216714,9606.ENSP00000218388,9606.ENSP00000221930,9606.ENSP00000223023,9606.ENSP00000239940,9606.ENSP00000261769,9606.ENSP00000263710,9606.ENSP00000264657,9606.ENSP00000272233,9606.ENSP00000344666,9606.ENSP00000348461,9606.ENSP00000350075,9606.ENSP00000361021,9606.ENSP00000377508,9606.ENSP00000380252,9606.ENSP00000381185,9606.ENSP00000391803,…	NGFR,VCL,APEX1,TIMP1,TGFB1,WASL,PFN2,CDH1,CLASP1,STAT3,RHOB,NF2,RAC1,ARPIN,PTEN,JUP,NFE2L2,BCL2,MITF,RHOA,BRAF,AKT1,EPPK1,NOTCH1
GO:0090303	Positive regulation of wound healing	13	60	1.16	1.88	1.94e-09	9606.ENSP00000216037,9606.ENSP00000217289,9606.ENSP00000226218,9606.ENSP00000295522,9606.ENSP00000341189,9606.ENSP00000347379,9606.ENSP00000353452,9606.ENSP00000354558,9606.ENSP00000361850,9606.ENSP00000379350,9606.ENSP00000380252,9606.ENSP00000409544,9606.ENSP00000458162	XBP1,FERMT1,VTN,CLDN1,PTK2,OCLN,MYLK,MTOR,PLAU,ITGB1,NFE2L2,CLDN4,ACTG1
GO:0003013	Circulatory system process	31	493	0.62	1.22	2.27e-09	9606.ENSP00000070846,9606.ENSP00000219070,9606.ENSP00000221930,9606.ENSP00000224784,9606.ENSP00000228841,9606.ENSP00000235382,9606.ENSP00000263317,9606.ENSP00000263967,9606.ENSP00000297494,9606.ENSP00000317985,9606.ENSP00000323856,9606.ENSP00000327251,9606.ENSP00000332973,9606.ENSP00000333926,9606.ENSP00000339191,9606.ENSP00000346671,9606.ENSP00000347379,9606.ENSP00000348416,9606.ENSP00000354558,…	PKP2,MMP2,TGFB1,ACTA2,MYL2,RGS2,NOX4,PIK3CA,NOS3,ROCK2,PLEC,NOS2,SMAD3,ABCC5,CAV1,FYN,OCLN,TJP1,MTOR,SRC,GSN,ROCK1,RHOA,WWTR1,SMAD5,DNM1L,NOS1,ABCB1,YAP1,ABCC4,CDC42
GO:0022402	Cell cycle process	41	835	0.52	1.07	2.40e-09	9606.ENSP00000216181,9606.ENSP00000223023,9606.ENSP00000251413,9606.ENSP00000257430,9606.ENSP00000260731,9606.ENSP00000263710,9606.ENSP00000269305,9606.ENSP00000272233,9606.ENSP00000278616,9606.ENSP00000300249,9606.ENSP00000317985,9606.ENSP00000320885,9606.ENSP00000323856,9606.ENSP00000338934,9606.ENSP00000339001,9606.ENSP00000339916,9606.ENSP00000348965,9606.ENSP00000353590,9606.ENSP00000356319,…	MYH9,WASL,TUBG1,APC,KIF11,CLASP1,TP53,RHOB,ATM,MAPRE2,ROCK2,SPAST,PLEC,EZR,TUBB,LIMK2,DYNC1H1,MYH10,KIF14,NES,FLNA,KIF2C,HDAC8,MAPRE1,BCL2L11,ITGB1,BCL2,ROCK1,SUN1,CDKN1A,SUN2,RHOA,CCDC155,PRKCA,STMN1,GTSE1,CDK5,CKAP5,ABCB1,RAD51,CTNNB1
GO:0030865	Cortical cytoskeleton organization	13	62	1.15	1.84	2.75e-09	9606.ENSP00000248444,9606.ENSP00000272233,9606.ENSP00000288670,9606.ENSP00000316029,9606.ENSP00000317985,9606.ENSP00000323856,9606.ENSP00000336831,9606.ENSP00000338934,9606.ENSP00000339467,9606.ENSP00000348461,9606.ENSP00000382697,9606.ENSP00000400175,9606.ENSP00000419782	VIL1,RHOB,FMNL2,TLN1,ROCK2,PLEC,PLS1,EZR,RHOG,RAC1,ROCK1,RHOA,CDK5
GO:0071560	Cellular response to transforming growth factor beta stimulus	18	151	0.9	1.58	2.78e-09	9606.ENSP00000221930,9606.ENSP00000245479,9606.ENSP00000262160,9606.ENSP00000264657,9606.ENSP00000267257,9606.ENSP00000269305,9606.ENSP00000295522,9606.ENSP00000305769,9606.ENSP00000332973,9606.ENSP00000339191,9606.ENSP00000341189,9606.ENSP00000341551,9606.ENSP00000346671,9606.ENSP00000354487,9606.ENSP00000355759,9606.ENSP00000362680,9606.ENSP00000410294,9606.ENSP00000441954	TGFB1,SOX9,SMAD2,STAT3,PXN,TP53,CLDN1,SMAD1,SMAD3,CAV1,PTK2,SMAD4,FYN,ZEB1,PARP1,SRC,FGFR2,SMAD5
GO:0031589	Cell-substrate adhesion	20	195	0.84	1.49	2.83e-09	9606.ENSP00000211998,9606.ENSP00000217289,9606.ENSP00000226218,9606.ENSP00000261023,9606.ENSP00000267257,9606.ENSP00000301178,9606.ENSP00000346839,9606.ENSP00000348461,9606.ENSP00000356319,9606.ENSP00000362680,9606.ENSP00000365745,9606.ENSP00000376943,9606.ENSP00000379350,9606.ENSP00000381185,9606.ENSP00000398632,9606.ENSP00000400175,9606.ENSP00000419060,9606.ENSP00000419782,9606.ENSP00000452786,…	VCL,FERMT1,VTN,ITGAV,PXN,AXL,FN1,RAC1,KIF14,SRC,CTTN,BCL2L11,ITGB1,BCL2,CD44,RHOA,BRAF,CDK5,ITGB3,CTNNB1
GO:0048667	Cell morphogenesis involved in neuron differentiation	29	438	0.65	1.24	3.10e-09	9606.ENSP00000172229,9606.ENSP00000211998,9606.ENSP00000223023,9606.ENSP00000245932,9606.ENSP00000269571,9606.ENSP00000320295,9606.ENSP00000320885,9606.ENSP00000333769,9606.ENSP00000336740,9606.ENSP00000336831,9606.ENSP00000339467,9606.ENSP00000341189,9606.ENSP00000341551,9606.ENSP00000346671,9606.ENSP00000348461,9606.ENSP00000353508,9606.ENSP00000355809,9606.ENSP00000361021,9606.ENSP00000365804,…	NGFR,VCL,WASL,VASP,ERBB2,TUBB3,SPAST,BSG,LIMK1,PLS1,RHOG,PTK2,SMAD4,FYN,RAC1,MAP2,ENAH,PTEN,HDAC6,ITGB1,BCL2,FGFR2,STMN1,CDK5,NCAM1,DCX,ACTB,CDC42,NOTCH1
GO:0060249	Anatomical structure homeostasis	24	296	0.73	1.35	3.18e-09	9606.ENSP00000211998,9606.ENSP00000221930,9606.ENSP00000245479,9606.ENSP00000256078,9606.ENSP00000263317,9606.ENSP00000263923,9606.ENSP00000287916,9606.ENSP00000295522,9606.ENSP00000297494,9606.ENSP00000298159,9606.ENSP00000333769,9606.ENSP00000339191,9606.ENSP00000347379,9606.ENSP00000348416,9606.ENSP00000362680,9606.ENSP00000379350,9606.ENSP00000381185,9606.ENSP00000419465,9606.ENSP00000437955,…	VCL,TGFB1,SOX9,KRAS,NOX4,KDR,CLDN12,CLDN1,NOS3,CFL2,BSG,CAV1,OCLN,TJP1,SRC,ITGB1,BCL2,WWTR1,HIF1A,ACTG1,YAP1,ACTB,CTNNB1,NOTCH1
GO:0097191	Extrinsic apoptotic signaling pathway	16	113	0.98	1.65	3.22e-09	9606.ENSP00000221930,9606.ENSP00000261023,9606.ENSP00000267101,9606.ENSP00000304669,9606.ENSP00000332973,9606.ENSP00000339824,9606.ENSP00000351273,9606.ENSP00000358022,9606.ENSP00000365745,9606.ENSP00000373489,9606.ENSP00000376943,9606.ENSP00000378040,9606.ENSP00000381185,9606.ENSP00000401888,9606.ENSP00000478927,9606.ENSP00000498466	TGFB1,ITGAV,ERBB3,CTNNA1,SMAD3,FGFR3,CASP8,MCL1,CTTN,KRT18,BCL2L11,BAD,BCL2,RAF1,YAP1,FAS
GO:1902745	Positive regulation of lamellipodium organization	11	37	1.3	1.96	3.34e-09	9606.ENSP00000248444,9606.ENSP00000263967,9606.ENSP00000293549,9606.ENSP00000295685,9606.ENSP00000347379,9606.ENSP00000348461,9606.ENSP00000354558,9606.ENSP00000362680,9606.ENSP00000371798,9606.ENSP00000483313,9606.ENSP00000497733	VIL1,PIK3CA,WNT1,ARPC2,OCLN,RAC1,MTOR,SRC,FSCN1,WASF2,CDC42
GO:0001837	Epithelial to mesenchymal transition	14	79	1.07	1.75	3.56e-09	9606.ENSP00000020945,9606.ENSP00000221930,9606.ENSP00000222390,9606.ENSP00000244050,9606.ENSP00000245479,9606.ENSP00000317985,9606.ENSP00000341551,9606.ENSP00000358866,9606.ENSP00000382697,9606.ENSP00000393312,9606.ENSP00000410294,9606.ENSP00000437955,9606.ENSP00000495360,9606.ENSP00000498587	SNAI2,TGFB1,HGF,SNAI1,SOX9,ROCK2,SMAD4,FLNA,ROCK1,FGFR1,FGFR2,HIF1A,CTNNB1,NOTCH1
GO:0061448	Connective tissue development	21	222	0.8	1.44	3.68e-09	9606.ENSP00000020945,9606.ENSP00000216037,9606.ENSP00000218388,9606.ENSP00000221930,9606.ENSP00000224784,9606.ENSP00000229795,9606.ENSP00000244050,9606.ENSP00000245479,9606.ENSP00000260302,9606.ENSP00000263025,9606.ENSP00000263967,9606.ENSP00000305769,9606.ENSP00000307235,9606.ENSP00000309714,9606.ENSP00000339824,9606.ENSP00000354487,9606.ENSP00000398632,9606.ENSP00000437955,9606.ENSP00000441954,…	SNAI2,XBP1,TIMP1,TGFB1,ACTA2,MAPK14,SNAI1,SOX9,MMP13,MAPK3,PIK3CA,SMAD1,EIF2AK3,SH3PXD2B,FGFR3,ZEB1,CD44,HIF1A,SMAD5,CTNNB1,NOTCH1
GO:0030111	Regulation of Wnt signaling pathway	25	326	0.71	1.32	3.77e-09	9606.ENSP00000020945,9606.ENSP00000217244,9606.ENSP00000217289,9606.ENSP00000221930,9606.ENSP00000226574,9606.ENSP00000229795,9606.ENSP00000245479,9606.ENSP00000257430,9606.ENSP00000265171,9606.ENSP00000269141,9606.ENSP00000275493,9606.ENSP00000332973,9606.ENSP00000339191,9606.ENSP00000354573,9606.ENSP00000362680,9606.ENSP00000377508,9606.ENSP00000380093,9606.ENSP00000382004,9606.ENSP00000410294,…	SNAI2,CSNK2A1,FERMT1,TGFB1,NFKB1,MAPK14,SOX9,APC,EGF,CDH2,EGFR,SMAD3,CAV1,MACF1,SRC,JUP,SOX10,CTNND1,FGFR2,WWTR1,DDIT3,YAP1,ZEB2,CTNNB1,NOTCH1
GO:0052548	Regulation of endopeptidase activity	28	414	0.65	1.24	4.16e-09	9606.ENSP00000172229,9606.ENSP00000217244,9606.ENSP00000218388,9606.ENSP00000222390,9606.ENSP00000226218,9606.ENSP00000248444,9606.ENSP00000264657,9606.ENSP00000265164,9606.ENSP00000302111,9606.ENSP00000307235,9606.ENSP00000317985,9606.ENSP00000330237,9606.ENSP00000332973,9606.ENSP00000340820,9606.ENSP00000346671,9606.ENSP00000351273,9606.ENSP00000351908,9606.ENSP00000361405,9606.ENSP00000362680,…	NGFR,CSNK2A1,TIMP1,HGF,VTN,VIL1,STAT3,CASP6,MGMT,EIF2AK3,ROCK2,CASP9,SMAD3,MAPT,FYN,CASP8,MAP3K5,MMP9,SRC,GSN,BCL2L11,BAD,ROCK1,CD44,RHOA,RAF1,AKT1,FAS
GO:0051234	Establishment of localization	107	3946	0.26	0.73	4.27e-09	9606.ENSP00000172229,9606.ENSP00000205557,9606.ENSP00000215832,9606.ENSP00000216037,9606.ENSP00000216181,9606.ENSP00000221930,9606.ENSP00000223023,9606.ENSP00000226218,9606.ENSP00000229795,9606.ENSP00000248444,9606.ENSP00000252699,9606.ENSP00000253408,9606.ENSP00000261023,9606.ENSP00000261735,9606.ENSP00000262160,9606.ENSP00000263025,9606.ENSP00000263710,9606.ENSP00000263934,9606.ENSP00000263967,…	NGFR,ABCC6,MAPK1,XBP1,MYH9,TGFB1,WASL,VTN,MAPK14,VIL1,ACTN4,GFAP,ITGAV,ERP29,SMAD2,MAPK3,CLASP1,KIF1B,PIK3CA,STAT3,CASP6,TP53,RHOB,EGFR,PAK1,ATM,ATG3,CLDN1,NOS3,CLDN10,AXL,DST,MET,SPAST,HSPA5,NOS2,ABCC5,SYNE3,LIMK1,TUBA1B,PLS1,EZR,TUBB,CAV1,RHOG,LIMK2,MAPT,PTK2,ERBB4,ATG7,FYN,RAC1,DYNC1H1,SYNE2,MACF1,OPA1,KIF14,MCL1,FLNA,KIF2C,VDAC2,SRC,GSN,MAPRE1,CTTN,HDAC6,WAS,KRT18,GRB2,WASF1,BCL2L11,BAD,VDAC1…
GO:1901888	Regulation of cell junction assembly	20	201	0.82	1.45	4.53e-09	9606.ENSP00000020945,9606.ENSP00000211998,9606.ENSP00000244050,9606.ENSP00000263710,9606.ENSP00000263923,9606.ENSP00000295522,9606.ENSP00000316029,9606.ENSP00000317985,9606.ENSP00000332973,9606.ENSP00000339191,9606.ENSP00000341189,9606.ENSP00000348416,9606.ENSP00000348461,9606.ENSP00000354573,9606.ENSP00000361021,9606.ENSP00000362680,9606.ENSP00000382697,9606.ENSP00000400175,9606.ENSP00000416797,…	SNAI2,VCL,SNAI1,CLASP1,KDR,CLDN1,TLN1,ROCK2,SMAD3,CAV1,PTK2,TJP1,RAC1,MACF1,PTEN,SRC,ROCK1,RHOA,CAMSAP3,ACTG1
GO:1901653	Cellular response to peptide	24	302	0.72	1.33	4.57e-09	9606.ENSP00000172229,9606.ENSP00000216037,9606.ENSP00000216714,9606.ENSP00000221930,9606.ENSP00000226574,9606.ENSP00000257430,9606.ENSP00000263967,9606.ENSP00000264657,9606.ENSP00000267257,9606.ENSP00000269305,9606.ENSP00000293549,9606.ENSP00000339191,9606.ENSP00000341189,9606.ENSP00000346671,9606.ENSP00000355759,9606.ENSP00000362680,9606.ENSP00000376345,9606.ENSP00000376943,9606.ENSP00000380252,…	NGFR,XBP1,APEX1,TGFB1,NFKB1,APC,PIK3CA,STAT3,PXN,TP53,WNT1,CAV1,PTK2,FYN,PARP1,SRC,GRB2,BCL2L11,NFE2L2,IGF2,CDK5,VIM,AKT1,ITGB3
GO:0007160	Cell-matrix adhesion	17	136	0.92	1.57	4.69e-09	9606.ENSP00000211998,9606.ENSP00000217289,9606.ENSP00000226218,9606.ENSP00000261023,9606.ENSP00000267257,9606.ENSP00000346839,9606.ENSP00000348461,9606.ENSP00000362680,9606.ENSP00000365745,9606.ENSP00000376943,9606.ENSP00000379350,9606.ENSP00000381185,9606.ENSP00000398632,9606.ENSP00000400175,9606.ENSP00000419782,9606.ENSP00000452786,9606.ENSP00000495360	VCL,FERMT1,VTN,ITGAV,PXN,FN1,RAC1,SRC,CTTN,BCL2L11,ITGB1,BCL2,CD44,RHOA,CDK5,ITGB3,CTNNB1
GO:0010468	Regulation of gene expression	124	4899	0.23	0.69	4.73e-09	9606.ENSP00000020945,9606.ENSP00000172229,9606.ENSP00000215832,9606.ENSP00000216037,9606.ENSP00000216181,9606.ENSP00000216714,9606.ENSP00000217289,9606.ENSP00000221930,9606.ENSP00000222390,9606.ENSP00000223023,9606.ENSP00000224784,9606.ENSP00000225655,9606.ENSP00000226574,9606.ENSP00000229795,9606.ENSP00000235382,9606.ENSP00000242261,9606.ENSP00000244050,9606.ENSP00000245479,9606.ENSP00000252699,…	SNAI2,NGFR,MAPK1,XBP1,MYH9,APEX1,FERMT1,TGFB1,HGF,WASL,ACTA2,PFN1,NFKB1,MAPK14,RGS2,TWIST1,SNAI1,SOX9,ACTN4,KRAS,ITGAV,ERP29,CDH1,SMAD2,MAP2K2,MAPK3,KDR,PKP1,PIK3CA,HDAC4,STAT3,EGF,ERBB3,PXN,IQGAP1,TP53,ERBB2,EGFR,ATM,FGFR4,WNT1,NOS3,AXL,MAP2K1,SMAD1,EIF2AK3,KRT17,FOSL1,MET,ROCK2,HSPA5,NOS2,POU3F2,PKP3,SMAD3,BSG,ATF4,EZR,CAV1,RHOG,MAPT,SMAD4,ERBB4,FYN,FN1,OCLN,RAC1,CASP8,MAP3K5,MSN,ZEB1,MTOR,ACTA…
GO:0051960	Regulation of nervous system development	29	447	0.64	1.21	4.73e-09	9606.ENSP00000221930,9606.ENSP00000222390,9606.ENSP00000253408,9606.ENSP00000256078,9606.ENSP00000262948,9606.ENSP00000269305,9606.ENSP00000302486,9606.ENSP00000304669,9606.ENSP00000307235,9606.ENSP00000335055,9606.ENSP00000336740,9606.ENSP00000340820,9606.ENSP00000344666,9606.ENSP00000346839,9606.ENSP00000353508,9606.ENSP00000354558,9606.ENSP00000354573,9606.ENSP00000356319,9606.ENSP00000361021,…	TGFB1,HGF,GFAP,KRAS,MAP2K2,TP53,MAP2K1,CTNNA1,EIF2AK3,WASF3,LIMK1,MAPT,NF2,FN1,MAP2,MTOR,MACF1,KIF14,PTEN,XRCC5,ITGB1,SOX10,BRAF,CDK5,HIF1A,AKT1,YAP1,CTNNB1,NOTCH1
GO:0008285	Negative regulation of cell population proliferation	37	713	0.54	1.08	5.03e-09	9606.ENSP00000020945,9606.ENSP00000172229,9606.ENSP00000217289,9606.ENSP00000221930,9606.ENSP00000245479,9606.ENSP00000257430,9606.ENSP00000262160,9606.ENSP00000263317,9606.ENSP00000264657,9606.ENSP00000269305,9606.ENSP00000269571,9606.ENSP00000278568,9606.ENSP00000278616,9606.ENSP00000297494,9606.ENSP00000302486,9606.ENSP00000304669,9606.ENSP00000305769,9606.ENSP00000310170,9606.ENSP00000311032,…	SNAI2,NGFR,FERMT1,TGFB1,SOX9,APC,SMAD2,NOX4,STAT3,TP53,ERBB2,PAK1,ATM,NOS3,MAP2K1,CTNNA1,SMAD1,FOSL1,CASP3,SMAD3,CAV1,SMAD4,ERBB4,NF2,ZEB1,PTEN,IL2RA,SOX10,BCL2,CDKN1A,RHOA,RAF1,FGFR2,MFN2,EPPK1,CTNNB1,NOTCH1
GO:0010720	Positive regulation of cell development	24	304	0.72	1.32	5.11e-09	9606.ENSP00000221930,9606.ENSP00000253408,9606.ENSP00000256078,9606.ENSP00000262948,9606.ENSP00000295685,9606.ENSP00000302486,9606.ENSP00000336740,9606.ENSP00000340820,9606.ENSP00000346839,9606.ENSP00000348461,9606.ENSP00000354558,9606.ENSP00000354573,9606.ENSP00000358866,9606.ENSP00000375978,9606.ENSP00000378040,9606.ENSP00000379350,9606.ENSP00000380093,9606.ENSP00000381185,9606.ENSP00000419060,…	TGFB1,GFAP,KRAS,MAP2K2,ARPC2,MAP2K1,LIMK1,MAPT,FN1,RAC1,MTOR,MACF1,FLNA,XRCC5,BAD,ITGB1,SOX10,BCL2,BRAF,HIF1A,ITGB3,CTNNB1,CDC42,NOTCH1
GO:0030041	Actin filament polymerization	11	39	1.27	1.9	5.21e-09	9606.ENSP00000223023,9606.ENSP00000248444,9606.ENSP00000295685,9606.ENSP00000335055,9606.ENSP00000348461,9606.ENSP00000362924,9606.ENSP00000365745,9606.ENSP00000365891,9606.ENSP00000373706,9606.ENSP00000376367,9606.ENSP00000383178	WASL,VIL1,ARPC2,WASF3,RAC1,GSN,CTTN,WAS,DIAPH1,WASF1,DIAPH3
GO:0008277	Regulation of G protein-coupled receptor signaling pathway	17	138	0.92	1.55	5.68e-09	9606.ENSP00000235382,9606.ENSP00000249700,9606.ENSP00000297313,9606.ENSP00000317272,9606.ENSP00000317985,9606.ENSP00000355523,9606.ENSP00000356429,9606.ENSP00000356529,9606.ENSP00000363255,9606.ENSP00000380876,9606.ENSP00000382697,9606.ENSP00000397181,9606.ENSP00000408695,9606.ENSP00000410452,9606.ENSP00000433001,9606.ENSP00000451030,9606.ENSP00000452786	RGS2,TMOD2,RGS20,MET,ROCK2,RGS7,RGS1,RGS16,RGS3,RGS11,ROCK1,RGS4,PRKCA,STMN1,RGS5,RGS6,ITGB3
GO:0051640	Organelle localization	31	514	0.61	1.16	5.70e-09	9606.ENSP00000216181,9606.ENSP00000223023,9606.ENSP00000252699,9606.ENSP00000263710,9606.ENSP00000278616,9606.ENSP00000320885,9606.ENSP00000334308,9606.ENSP00000338934,9606.ENSP00000339916,9606.ENSP00000340820,9606.ENSP00000348965,9606.ENSP00000350719,9606.ENSP00000354558,9606.ENSP00000354681,9606.ENSP00000356319,9606.ENSP00000361298,9606.ENSP00000364721,9606.ENSP00000365804,9606.ENSP00000376367,…	MYH9,WASL,ACTN4,CLASP1,ATM,SPAST,SYNE3,EZR,LIMK2,MAPT,DYNC1H1,SYNE2,MTOR,OPA1,KIF14,KIF2C,MAPRE1,HDAC6,WASF1,ITGB1,SUN1,SUN2,MARK2,CCDC155,MFN2,CDK5,MFN1,HIF1A,DNM1L,CTNNB1,CDC42
GO:0030900	Forebrain development	27	391	0.66	1.24	5.74e-09	9606.ENSP00000256078,9606.ENSP00000261769,9606.ENSP00000262887,9606.ENSP00000269141,9606.ENSP00000275493,9606.ENSP00000293549,9606.ENSP00000301178,9606.ENSP00000311032,9606.ENSP00000329170,9606.ENSP00000342235,9606.ENSP00000344666,9606.ENSP00000346671,9606.ENSP00000350719,9606.ENSP00000354487,9606.ENSP00000356319,9606.ENSP00000361021,9606.ENSP00000362680,9606.ENSP00000378040,9606.ENSP00000384015,…	KRAS,CDH1,XRCC1,CDH2,EGFR,WNT1,AXL,CASP3,POU3F2,ERBB4,NF2,FYN,SYNE2,ZEB1,KIF14,PTEN,SRC,BAD,SUN1,SUN2,RHOA,FGFR2,CDK5,HIF1A,DCX,CTNNB1,NOTCH1
GO:2000811	Negative regulation of anoikis	9	19	1.5	2.03	6.09e-09	9606.ENSP00000020945,9606.ENSP00000263967,9606.ENSP00000339191,9606.ENSP00000341189,9606.ENSP00000358022,9606.ENSP00000362680,9606.ENSP00000379350,9606.ENSP00000381185,9606.ENSP00000498587	SNAI2,PIK3CA,CAV1,PTK2,MCL1,SRC,ITGB1,BCL2,NOTCH1
GO:0001704	Formation of primary germ layer	16	119	0.95	1.59	6.14e-09	9606.ENSP00000219070,9606.ENSP00000226218,9606.ENSP00000244050,9606.ENSP00000261023,9606.ENSP00000262160,9606.ENSP00000302486,9606.ENSP00000305769,9606.ENSP00000332973,9606.ENSP00000344666,9606.ENSP00000346839,9606.ENSP00000361405,9606.ENSP00000376345,9606.ENSP00000379350,9606.ENSP00000410294,9606.ENSP00000452786,9606.ENSP00000495360	MMP2,VTN,SNAI1,ITGAV,SMAD2,MAP2K1,SMAD1,SMAD3,NF2,FN1,MMP9,GRB2,ITGB1,FGFR2,ITGB3,CTNNB1
GO:0051496	Positive regulation of stress fiber assembly	12	53	1.18	1.81	6.53e-09	9606.ENSP00000239940,9606.ENSP00000267257,9606.ENSP00000278568,9606.ENSP00000317985,9606.ENSP00000332973,9606.ENSP00000336740,9606.ENSP00000344666,9606.ENSP00000348461,9606.ENSP00000354558,9606.ENSP00000400175,9606.ENSP00000419060,9606.ENSP00000497733	PFN2,PXN,PAK1,ROCK2,SMAD3,LIMK1,NF2,RAC1,MTOR,RHOA,BRAF,CDC42
GO:0065003	Protein-containing complex assembly	52	1303	0.43	0.93	6.81e-09	9606.ENSP00000221930,9606.ENSP00000223023,9606.ENSP00000226218,9606.ENSP00000245479,9606.ENSP00000245932,9606.ENSP00000248444,9606.ENSP00000251413,9606.ENSP00000257430,9606.ENSP00000262160,9606.ENSP00000263168,9606.ENSP00000263710,9606.ENSP00000263867,9606.ENSP00000265171,9606.ENSP00000267257,9606.ENSP00000269305,9606.ENSP00000275493,9606.ENSP00000295522,9606.ENSP00000295685,9606.ENSP00000305769,…	TGFB1,WASL,VTN,SOX9,VASP,VIL1,TUBG1,APC,SMAD2,CAPZA1,CLASP1,CAPG,EGF,PXN,TP53,EGFR,CLDN1,ARPC2,SMAD1,SH3PXD2B,TLN1,SPAST,SMAD3,WASF3,MAPT,PTK2,SMAD4,FN1,OCLN,RAC1,OPA1,CAPZA2,MAT1A,SRC,GSN,MAPRE1,CTTN,WAS,DIAPH1,XRCC5,WASF1,BAD,DIAPH3,MITF,RAF1,CKAP5,TRPM1,DNM1L,YAP1,MICU1,RAD51,FAS
GO:0061138	Morphogenesis of a branching epithelium	18	162	0.87	1.49	7.42e-09	9606.ENSP00000221930,9606.ENSP00000245479,9606.ENSP00000256078,9606.ENSP00000263923,9606.ENSP00000265171,9606.ENSP00000278568,9606.ENSP00000293549,9606.ENSP00000317272,9606.ENSP00000341551,9606.ENSP00000362680,9606.ENSP00000376345,9606.ENSP00000380093,9606.ENSP00000381185,9606.ENSP00000410294,9606.ENSP00000478927,9606.ENSP00000480791,9606.ENSP00000495360,9606.ENSP00000498587	TGFB1,SOX9,KRAS,KDR,EGF,PAK1,WNT1,MET,SMAD4,SRC,GRB2,SOX10,BCL2,FGFR2,YAP1,FGF1,CTNNB1,NOTCH1
GO:0071216	Cellular response to biotic stimulus	21	232	0.78	1.38	7.42e-09	9606.ENSP00000215832,9606.ENSP00000216037,9606.ENSP00000221930,9606.ENSP00000226574,9606.ENSP00000229795,9606.ENSP00000263025,9606.ENSP00000269305,9606.ENSP00000297494,9606.ENSP00000301178,9606.ENSP00000307235,9606.ENSP00000324173,9606.ENSP00000327251,9606.ENSP00000362680,9606.ENSP00000376943,9606.ENSP00000378974,9606.ENSP00000381070,9606.ENSP00000400175,9606.ENSP00000446007,9606.ENSP00000448665,…	MAPK1,XBP1,TGFB1,NFKB1,MAPK14,MAPK3,TP53,NOS3,AXL,EIF2AK3,HSPA5,NOS2,SRC,BCL2L11,MAPK8,MAP2K7,RHOA,VIM,DDIT3,AKT1,NOTCH1
GO:0044092	Negative regulation of molecular function	48	1143	0.45	0.95	7.50e-09	9606.ENSP00000217244,9606.ENSP00000218388,9606.ENSP00000222390,9606.ENSP00000226218,9606.ENSP00000226574,9606.ENSP00000235382,9606.ENSP00000242261,9606.ENSP00000248444,9606.ENSP00000257430,9606.ENSP00000261023,9606.ENSP00000263025,9606.ENSP00000264606,9606.ENSP00000268182,9606.ENSP00000269305,9606.ENSP00000297494,9606.ENSP00000301455,9606.ENSP00000311032,9606.ENSP00000317272,9606.ENSP00000317985,…	CSNK2A1,TIMP1,HGF,VTN,NFKB1,RGS2,TWIST1,VIL1,APC,ITGAV,MAPK3,HDAC4,IQGAP1,TP53,NOS3,ANGPTL4,CASP3,MET,ROCK2,PLEC,LIMK1,CAV1,LIMK2,MAPT,NF2,MAP2,NES,FLNA,PTEN,MMP9,SRC,HDAC6,TMSB4X,KEAP1,MAPK8,ROCK1,CDKN1A,CD44,RAF1,STMN1,WWTR1,DDIT3,AKT1,ITGB3,NOS1,ACTB,RDX,NOTCH1
GO:0030097	Hemopoiesis	35	655	0.55	1.09	7.67e-09	9606.ENSP00000020945,9606.ENSP00000216181,9606.ENSP00000221930,9606.ENSP00000229795,9606.ENSP00000263923,9606.ENSP00000264606,9606.ENSP00000264657,9606.ENSP00000269305,9606.ENSP00000269571,9606.ENSP00000278616,9606.ENSP00000293549,9606.ENSP00000301178,9606.ENSP00000311032,9606.ENSP00000330237,9606.ENSP00000336790,9606.ENSP00000348215,9606.ENSP00000351273,9606.ENSP00000354558,9606.ENSP00000355759,…	SNAI2,MYH9,TGFB1,MAPK14,KDR,HDAC4,STAT3,TP53,ERBB2,ATM,WNT1,AXL,CASP3,CASP9,ATF4,SH3PXD2A,CASP8,MTOR,PARP1,FLNA,MMP9,SRC,XRCC5,ITGB1,BCL2,MITF,RHOA,FGFR2,BRAF,HIF1A,SMAD5,WASF2,SPTA1,CTNNB1,CDC42
GO:0043525	Positive regulation of neuron apoptotic process	12	54	1.17	1.79	7.77e-09	9606.ENSP00000269305,9606.ENSP00000278616,9606.ENSP00000311032,9606.ENSP00000330237,9606.ENSP00000336790,9606.ENSP00000358022,9606.ENSP00000376943,9606.ENSP00000381070,9606.ENSP00000400175,9606.ENSP00000419782,9606.ENSP00000448665,9606.ENSP00000495360	TP53,ATM,CASP3,CASP9,ATF4,MCL1,BCL2L11,MAP2K7,RHOA,CDK5,DDIT3,CTNNB1
GO:0072132	Mesenchyme morphogenesis	12	54	1.17	1.79	7.77e-09	9606.ENSP00000020945,9606.ENSP00000224784,9606.ENSP00000242261,9606.ENSP00000244050,9606.ENSP00000245479,9606.ENSP00000262160,9606.ENSP00000297494,9606.ENSP00000332973,9606.ENSP00000341551,9606.ENSP00000355645,9606.ENSP00000386857,9606.ENSP00000498587	SNAI2,ACTA2,TWIST1,SNAI1,SOX9,SMAD2,NOS3,SMAD3,SMAD4,ACTA1,ACTG2,NOTCH1
GO:0010591	Regulation of lamellipodium assembly	11	41	1.25	1.85	7.93e-09	9606.ENSP00000263967,9606.ENSP00000293549,9606.ENSP00000295685,9606.ENSP00000347379,9606.ENSP00000348461,9606.ENSP00000354558,9606.ENSP00000365891,9606.ENSP00000371798,9606.ENSP00000449428,9606.ENSP00000483313,9606.ENSP00000497733	PIK3CA,WNT1,ARPC2,OCLN,RAC1,MTOR,WAS,FSCN1,TWF1,WASF2,CDC42
GO:0002682	Regulation of immune system process	55	1438	0.41	0.9	8.30e-09	9606.ENSP00000020945,9606.ENSP00000215832,9606.ENSP00000216037,9606.ENSP00000221930,9606.ENSP00000223023,9606.ENSP00000229795,9606.ENSP00000242261,9606.ENSP00000245479,9606.ENSP00000262102,9606.ENSP00000263025,9606.ENSP00000263967,9606.ENSP00000264657,9606.ENSP00000265164,9606.ENSP00000269571,9606.ENSP00000278568,9606.ENSP00000278616,9606.ENSP00000301178,9606.ENSP00000311032,9606.ENSP00000327251,…	SNAI2,MAPK1,XBP1,TGFB1,WASL,MAPK14,TWIST1,SOX9,MTUS1,MAPK3,PIK3CA,STAT3,CASP6,ERBB2,PAK1,ATM,AXL,CASP3,NOS2,SMAD3,LIMK1,EZR,CAV1,RHOG,PTK2,FYN,FN1,RAC1,CASP8,MSN,ZEB1,MTOR,PTEN,SRC,WAS,IL2RA,XRCC5,BAD,MAPK8,NFE2L2,MAP2K7,BCL2,CDKN1A,MITF,IGF2,RHOA,PRKCA,BRAF,HIF1A,DNM1L,AKT1,ITGB3,ACTB,SPTA1,CTNNB1
GO:0001775	Cell activation	36	693	0.54	1.07	8.53e-09	9606.ENSP00000211998,9606.ENSP00000216181,9606.ENSP00000218388,9606.ENSP00000221930,9606.ENSP00000229795,9606.ENSP00000263967,9606.ENSP00000264606,9606.ENSP00000264657,9606.ENSP00000269305,9606.ENSP00000269571,9606.ENSP00000278616,9606.ENSP00000293549,9606.ENSP00000301178,9606.ENSP00000316029,9606.ENSP00000332973,9606.ENSP00000340820,9606.ENSP00000341551,9606.ENSP00000346671,9606.ENSP00000346839,…	VCL,MYH9,TIMP1,TGFB1,MAPK14,PIK3CA,HDAC4,STAT3,TP53,ERBB2,ATM,WNT1,AXL,TLN1,SMAD3,MAPT,SMAD4,FYN,FN1,CASP8,MSN,MTOR,FLNA,PTEN,SRC,WAS,IL2RA,ITGB1,BCL2,CD44,RHOA,BRAF,ITGB3,ACTG1,ACTB,CTNNB1
GO:0050878	Regulation of body fluid levels	26	371	0.67	1.23	9.16e-09	9606.ENSP00000211998,9606.ENSP00000216037,9606.ENSP00000216181,9606.ENSP00000226218,9606.ENSP00000229795,9606.ENSP00000263967,9606.ENSP00000295522,9606.ENSP00000297494,9606.ENSP00000301178,9606.ENSP00000316029,9606.ENSP00000317272,9606.ENSP00000323856,9606.ENSP00000339191,9606.ENSP00000342235,9606.ENSP00000346839,9606.ENSP00000358866,9606.ENSP00000361850,9606.ENSP00000362680,9606.ENSP00000365891,…	VCL,XBP1,MYH9,VTN,MAPK14,PIK3CA,CLDN1,NOS3,AXL,TLN1,MET,PLEC,CAV1,ERBB4,FN1,FLNA,PLAU,SRC,WAS,NFE2L2,CLDN4,STMN1,HIF1A,ITGB3,ACTG1,ACTB
GO:0031113	Regulation of microtubule polymerization	12	55	1.16	1.77	9.21e-09	9606.ENSP00000263710,9606.ENSP00000264071,9606.ENSP00000278568,9606.ENSP00000317272,9606.ENSP00000340820,9606.ENSP00000347379,9606.ENSP00000348461,9606.ENSP00000353508,9606.ENSP00000364721,9606.ENSP00000410452,9606.ENSP00000416797,9606.ENSP00000432768	CLASP1,TUBB4A,PAK1,MET,MAPT,OCLN,RAC1,MAP2,MAPRE1,STMN1,CAMSAP3,CKAP5
GO:0003008	System process	68	2029	0.35	0.83	1.03e-08	9606.ENSP00000020945,9606.ENSP00000070846,9606.ENSP00000205557,9606.ENSP00000215832,9606.ENSP00000219070,9606.ENSP00000221930,9606.ENSP00000224784,9606.ENSP00000228841,9606.ENSP00000235382,9606.ENSP00000245479,9606.ENSP00000248444,9606.ENSP00000249700,9606.ENSP00000256078,9606.ENSP00000259365,9606.ENSP00000262887,9606.ENSP00000263025,9606.ENSP00000263317,9606.ENSP00000263967,9606.ENSP00000264606,…	SNAI2,PKP2,ABCC6,MAPK1,MMP2,TGFB1,ACTA2,MYL2,RGS2,SOX9,VIL1,TMOD2,KRAS,TMOD1,XRCC1,MAPK3,NOX4,PIK3CA,HDAC4,EGFR,TMOD4,NOS3,FOSL1,CASP3,ROCK2,PLEC,NOS2,SMAD3,ABCC5,PLS1,EZR,CAV1,MAPT,FYN,OCLN,TJP1,MYLK,MTOR,OPA1,ACTA1,RGS16,ATF6,PTEN,SRC,GSN,DIAPH1,PAX3,VDAC1,ITGB1,BCL2,ROCK1,NCAM2,RHOA,CLDN4,BRAF,WWTR1,CDK5,TRPM1,HIF1A,SMAD5,DDIT3,DNM1L,AKT1,NOS1,ABCB1,YAP1,ABCC4,CDC42
GO:0045766	Positive regulation of angiogenesis	18	166	0.86	1.46	1.04e-08	9606.ENSP00000216037,9606.ENSP00000222390,9606.ENSP00000242261,9606.ENSP00000263923,9606.ENSP00000264657,9606.ENSP00000272233,9606.ENSP00000297494,9606.ENSP00000301455,9606.ENSP00000305769,9606.ENSP00000348416,9606.ENSP00000377508,9606.ENSP00000379350,9606.ENSP00000380252,9606.ENSP00000408695,9606.ENSP00000437955,9606.ENSP00000452786,9606.ENSP00000478059,9606.ENSP00000480791	XBP1,HGF,TWIST1,KDR,STAT3,RHOB,NOS3,ANGPTL4,SMAD1,TJP1,JUP,ITGB1,NFE2L2,PRKCA,HIF1A,ITGB3,STIM1,FGF1
GO:0051649	Establishment of localization in cell	62	1756	0.37	0.85	1.05e-08	9606.ENSP00000172229,9606.ENSP00000216181,9606.ENSP00000221930,9606.ENSP00000223023,9606.ENSP00000252699,9606.ENSP00000253408,9606.ENSP00000261735,9606.ENSP00000263710,9606.ENSP00000263934,9606.ENSP00000264657,9606.ENSP00000265164,9606.ENSP00000269305,9606.ENSP00000272233,9606.ENSP00000278616,9606.ENSP00000283290,9606.ENSP00000297494,9606.ENSP00000301178,9606.ENSP00000307959,9606.ENSP00000320885,…	NGFR,MYH9,TGFB1,WASL,ACTN4,GFAP,ERP29,CLASP1,KIF1B,STAT3,CASP6,TP53,RHOB,ATM,ATG3,NOS3,AXL,DST,SPAST,HSPA5,SYNE3,TUBA1B,EZR,TUBB,CAV1,LIMK2,MAPT,DYNC1H1,SYNE2,OPA1,KIF14,FLNA,KIF2C,VDAC2,MAPRE1,CTTN,HDAC6,WAS,WASF1,BCL2L11,BAD,MAPK8,ITGB1,BCL2,SUN1,CDKN1A,SUN2,RAF1,CCDC155,MFN2,CAMSAP3,BRAF,CDK5,HIF1A,TUBA1A,AKT1,ACTG1,ABCC4,ACTB,CTNNB1,CDC42,NOTCH1
GO:0070374	Positive regulation of ERK1 and ERK2 cascade	20	213	0.8	1.38	1.08e-08	9606.ENSP00000221930,9606.ENSP00000224784,9606.ENSP00000263025,9606.ENSP00000263317,9606.ENSP00000263923,9606.ENSP00000275493,9606.ENSP00000292408,9606.ENSP00000302486,9606.ENSP00000339824,9606.ENSP00000342235,9606.ENSP00000361021,9606.ENSP00000362680,9606.ENSP00000381070,9606.ENSP00000398632,9606.ENSP00000408695,9606.ENSP00000410294,9606.ENSP00000419060,9606.ENSP00000452786,9606.ENSP00000480791,…	TGFB1,ACTA2,MAPK3,NOX4,KDR,EGFR,FGFR4,MAP2K1,FGFR3,ERBB4,PTEN,SRC,MAP2K7,CD44,PRKCA,FGFR2,BRAF,ITGB3,FGF1,NOTCH1
GO:0001894	Tissue homeostasis	21	238	0.77	1.35	1.10e-08	9606.ENSP00000211998,9606.ENSP00000221930,9606.ENSP00000245479,9606.ENSP00000256078,9606.ENSP00000263317,9606.ENSP00000263923,9606.ENSP00000287916,9606.ENSP00000295522,9606.ENSP00000297494,9606.ENSP00000333769,9606.ENSP00000347379,9606.ENSP00000348416,9606.ENSP00000362680,9606.ENSP00000379350,9606.ENSP00000381185,9606.ENSP00000419465,9606.ENSP00000458162,9606.ENSP00000478927,9606.ENSP00000494750,…	VCL,TGFB1,SOX9,KRAS,NOX4,KDR,CLDN12,CLDN1,NOS3,BSG,OCLN,TJP1,SRC,ITGB1,BCL2,WWTR1,ACTG1,YAP1,ACTB,CTNNB1,NOTCH1
GO:0007369	Gastrulation	18	167	0.86	1.45	1.12e-08	9606.ENSP00000219070,9606.ENSP00000226218,9606.ENSP00000244050,9606.ENSP00000261023,9606.ENSP00000262160,9606.ENSP00000269305,9606.ENSP00000302486,9606.ENSP00000305769,9606.ENSP00000332973,9606.ENSP00000341551,9606.ENSP00000344666,9606.ENSP00000346839,9606.ENSP00000361405,9606.ENSP00000376345,9606.ENSP00000379350,9606.ENSP00000410294,9606.ENSP00000452786,9606.ENSP00000495360	MMP2,VTN,SNAI1,ITGAV,SMAD2,TP53,MAP2K1,SMAD1,SMAD3,SMAD4,NF2,FN1,MMP9,GRB2,ITGB1,FGFR2,ITGB3,CTNNB1
GO:0010605	Negative regulation of macromolecule metabolic process	83	2760	0.3	0.77	1.13e-08	9606.ENSP00000020945,9606.ENSP00000216037,9606.ENSP00000216714,9606.ENSP00000217244,9606.ENSP00000217289,9606.ENSP00000218388,9606.ENSP00000221930,9606.ENSP00000222390,9606.ENSP00000226218,9606.ENSP00000226574,9606.ENSP00000229795,9606.ENSP00000235382,9606.ENSP00000242261,9606.ENSP00000244050,9606.ENSP00000245479,9606.ENSP00000248444,9606.ENSP00000257430,9606.ENSP00000261023,9606.ENSP00000261735,…	SNAI2,XBP1,APEX1,CSNK2A1,FERMT1,TIMP1,TGFB1,HGF,VTN,NFKB1,MAPK14,RGS2,TWIST1,SNAI1,SOX9,VIL1,APC,ITGAV,ERP29,SMAD2,XRCC1,KDR,PKP1,PIK3CA,HDAC4,STAT3,TP53,EGFR,ATM,WNT1,AXL,SMAD1,EIF2AK3,CASP3,ROCK2,PLEC,NOS2,POU3F2,PKP3,SMAD3,LIMK1,ATF4,EZR,CAV1,MAPT,SMAD4,NF2,FYN,FN1,OCLN,RAC1,ZEB1,PARP1,FLNA,PRKAA2,PTEN,MMP9,PLAU,HDAC8,SRC,HDAC6,TMSB4X,XRCC5,SOX10,ROCK1,CDKN1A,MITF,IGF2,CD44,ERN1,RAF1,FGFR2,WWT…
GO:0022411	Cellular component disassembly	24	321	0.7	1.25	1.34e-08	9606.ENSP00000020945,9606.ENSP00000219070,9606.ENSP00000248444,9606.ENSP00000260302,9606.ENSP00000269305,9606.ENSP00000283290,9606.ENSP00000298159,9606.ENSP00000309714,9606.ENSP00000320885,9606.ENSP00000322788,9606.ENSP00000346437,9606.ENSP00000359070,9606.ENSP00000360290,9606.ENSP00000361298,9606.ENSP00000361405,9606.ENSP00000362924,9606.ENSP00000365804,9606.ENSP00000384259,9606.ENSP00000385751,…	SNAI2,MMP2,VIL1,MMP13,TP53,ATG3,CFL2,SH3PXD2B,SPAST,MMP1,ATG7,STMN3,PRKAA2,KIF2C,MMP9,GSN,HDAC6,ATG4B,MARK2,PRKCA,STMN1,CDK5,CKAP5,TWF1
GO:0009607	Response to biotic stimulus	53	1375	0.41	0.89	1.40e-08	9606.ENSP00000215832,9606.ENSP00000216037,9606.ENSP00000221930,9606.ENSP00000223023,9606.ENSP00000224784,9606.ENSP00000226574,9606.ENSP00000229795,9606.ENSP00000248444,9606.ENSP00000261769,9606.ENSP00000263025,9606.ENSP00000269305,9606.ENSP00000278568,9606.ENSP00000295522,9606.ENSP00000297494,9606.ENSP00000301178,9606.ENSP00000307235,9606.ENSP00000310170,9606.ENSP00000311032,9606.ENSP00000324173,…	MAPK1,XBP1,TGFB1,WASL,ACTA2,NFKB1,MAPK14,VIL1,CDH1,MAPK3,TP53,PAK1,CLDN1,NOS3,AXL,EIF2AK3,FOSL1,CASP3,HSPA5,NOS2,CASP9,SMAD3,TUBB,CAV1,PTK2,TUBB4B,ATG7,FYN,TJP1,CASP8,MAP3K5,RGS1,SRC,GSN,WAS,XRCC5,BCL2L11,MAPK8,MAP2K7,BCL2,RHOA,FGFR2,STMN1,FLNB,HIF1A,VIM,DDIT3,AKT1,ACTG1,NOS1,YAP1,CDC42,NOTCH1
GO:0051656	Establishment of organelle localization	26	380	0.66	1.2	1.44e-08	9606.ENSP00000216181,9606.ENSP00000223023,9606.ENSP00000252699,9606.ENSP00000263710,9606.ENSP00000278616,9606.ENSP00000320885,9606.ENSP00000334308,9606.ENSP00000338934,9606.ENSP00000339916,9606.ENSP00000340820,9606.ENSP00000348965,9606.ENSP00000350719,9606.ENSP00000354681,9606.ENSP00000356319,9606.ENSP00000361298,9606.ENSP00000364721,9606.ENSP00000365804,9606.ENSP00000376367,9606.ENSP00000379350,…	MYH9,WASL,ACTN4,CLASP1,ATM,SPAST,SYNE3,EZR,LIMK2,MAPT,DYNC1H1,SYNE2,OPA1,KIF14,KIF2C,MAPRE1,HDAC6,WASF1,ITGB1,SUN1,SUN2,CCDC155,CDK5,HIF1A,CTNNB1,CDC42
GO:0010952	Positive regulation of peptidase activity	19	195	0.81	1.38	1.69e-08	9606.ENSP00000172229,9606.ENSP00000264657,9606.ENSP00000265164,9606.ENSP00000307235,9606.ENSP00000317985,9606.ENSP00000330237,9606.ENSP00000332973,9606.ENSP00000339191,9606.ENSP00000340820,9606.ENSP00000346671,9606.ENSP00000346839,9606.ENSP00000351273,9606.ENSP00000351908,9606.ENSP00000362924,9606.ENSP00000376943,9606.ENSP00000378040,9606.ENSP00000400175,9606.ENSP00000409544,9606.ENSP00000498466	NGFR,STAT3,CASP6,EIF2AK3,ROCK2,CASP9,SMAD3,CAV1,MAPT,FYN,FN1,CASP8,MAP3K5,GSN,BCL2L11,BAD,RHOA,CLDN4,FAS
GO:0006984	ER-nucleus signaling pathway	10	33	1.31	1.82	1.88e-08	9606.ENSP00000216037,9606.ENSP00000269305,9606.ENSP00000307235,9606.ENSP00000324173,9606.ENSP00000336790,9606.ENSP00000356919,9606.ENSP00000376943,9606.ENSP00000380252,9606.ENSP00000417229,9606.ENSP00000448665	XBP1,TP53,EIF2AK3,HSPA5,ATF4,ATF6,BCL2L11,NFE2L2,EIF2A,DDIT3
GO:0071479	Cellular response to ionizing radiation	13	75	1.06	1.63	1.93e-08	9606.ENSP00000020945,9606.ENSP00000221930,9606.ENSP00000229795,9606.ENSP00000269305,9606.ENSP00000272233,9606.ENSP00000278616,9606.ENSP00000302111,9606.ENSP00000324173,9606.ENSP00000375978,9606.ENSP00000376345,9606.ENSP00000384849,9606.ENSP00000478927,9606.ENSP00000493712	SNAI2,TGFB1,MAPK14,TP53,RHOB,ATM,MGMT,HSPA5,XRCC5,GRB2,CDKN1A,YAP1,RAD51
GO:0071900	Regulation of protein serine/threonine kinase activity	26	386	0.65	1.18	1.96e-08	9606.ENSP00000221930,9606.ENSP00000235382,9606.ENSP00000257430,9606.ENSP00000261735,9606.ENSP00000262948,9606.ENSP00000263317,9606.ENSP00000265171,9606.ENSP00000268182,9606.ENSP00000269571,9606.ENSP00000275493,9606.ENSP00000278568,9606.ENSP00000302486,9606.ENSP00000311032,9606.ENSP00000339191,9606.ENSP00000351908,9606.ENSP00000361021,9606.ENSP00000362680,9606.ENSP00000381070,9606.ENSP00000384849,…	TGFB1,RGS2,APC,ERP29,MAP2K2,NOX4,EGF,IQGAP1,ERBB2,EGFR,PAK1,MAP2K1,CASP3,CAV1,MAP3K5,PTEN,SRC,MAP2K7,CDKN1A,IGF2,FGFR1,RHOA,ERN1,AKT1,FGF1,ACTB
GO:0009895	Negative regulation of catabolic process	24	329	0.69	1.22	2.09e-08	9606.ENSP00000217244,9606.ENSP00000218388,9606.ENSP00000222390,9606.ENSP00000229795,9606.ENSP00000263946,9606.ENSP00000263967,9606.ENSP00000264606,9606.ENSP00000264657,9606.ENSP00000269305,9606.ENSP00000275493,9606.ENSP00000293549,9606.ENSP00000317272,9606.ENSP00000327251,9606.ENSP00000331678,9606.ENSP00000332973,9606.ENSP00000341551,9606.ENSP00000346437,9606.ENSP00000346671,9606.ENSP00000354558,…	CSNK2A1,TIMP1,HGF,MAPK14,PKP1,PIK3CA,HDAC4,STAT3,TP53,EGFR,WNT1,MET,NOS2,PKP3,SMAD3,SMAD4,ATG7,FYN,MTOR,MCL1,FLNA,BCL2,ROCK1,AKT1
GO:0001501	Skeletal system development	30	513	0.59	1.1	2.12e-08	9606.ENSP00000020945,9606.ENSP00000218388,9606.ENSP00000219070,9606.ENSP00000221930,9606.ENSP00000229795,9606.ENSP00000242261,9606.ENSP00000244050,9606.ENSP00000245479,9606.ENSP00000260302,9606.ENSP00000262160,9606.ENSP00000263025,9606.ENSP00000269305,9606.ENSP00000293549,9606.ENSP00000305769,9606.ENSP00000307235,9606.ENSP00000309714,9606.ENSP00000332973,9606.ENSP00000339824,9606.ENSP00000354487,…	SNAI2,TIMP1,MMP2,TGFB1,MAPK14,TWIST1,SNAI1,SOX9,MMP13,SMAD2,MAPK3,TP53,WNT1,SMAD1,EIF2AK3,SH3PXD2B,SMAD3,FGFR3,ZEB1,FLNA,MMP9,SRC,FGFR1,CD44,RHOA,FGFR2,HIF1A,SMAD5,WASF2,CTNNB1
GO:1901522	Positive regulation of transcription from RNA polymerase II promoter involved in cellular response to chemical stimulus	9	23	1.42	1.87	2.17e-08	9606.ENSP00000216037,9606.ENSP00000269305,9606.ENSP00000305769,9606.ENSP00000336790,9606.ENSP00000341551,9606.ENSP00000380252,9606.ENSP00000437955,9606.ENSP00000441954,9606.ENSP00000498587	XBP1,TP53,SMAD1,ATF4,SMAD4,NFE2L2,HIF1A,SMAD5,NOTCH1
GO:0062012	Regulation of small molecule metabolic process	24	330	0.69	1.22	2.20e-08	9606.ENSP00000020945,9606.ENSP00000226574,9606.ENSP00000242261,9606.ENSP00000244050,9606.ENSP00000245479,9606.ENSP00000264606,9606.ENSP00000264657,9606.ENSP00000269305,9606.ENSP00000292408,9606.ENSP00000297494,9606.ENSP00000327251,9606.ENSP00000339191,9606.ENSP00000354558,9606.ENSP00000355759,9606.ENSP00000360290,9606.ENSP00000362680,9606.ENSP00000370010,9606.ENSP00000378040,9606.ENSP00000391826,…	SNAI2,NFKB1,TWIST1,SNAI1,SOX9,HDAC4,STAT3,TP53,FGFR4,NOS3,NOS2,CAV1,MTOR,PARP1,PRKAA2,SRC,TMSB4X,BAD,IGF2,HIF1A,DNM1L,AKT1,NOS1,FGF1
GO:0010821	Regulation of mitochondrion organization	17	153	0.87	1.43	2.23e-08	9606.ENSP00000222390,9606.ENSP00000263923,9606.ENSP00000265164,9606.ENSP00000269305,9606.ENSP00000340820,9606.ENSP00000354681,9606.ENSP00000361405,9606.ENSP00000365745,9606.ENSP00000365804,9606.ENSP00000376410,9606.ENSP00000376943,9606.ENSP00000378040,9606.ENSP00000378487,9606.ENSP00000378974,9606.ENSP00000437955,9606.ENSP00000449089,9606.ENSP00000451828	HGF,KDR,CASP6,TP53,MAPT,OPA1,MMP9,CTTN,HDAC6,INF2,BCL2L11,BAD,VDAC1,MAPK8,HIF1A,DNM1L,AKT1
GO:0007517	Muscle organ development	23	303	0.7	1.24	2.33e-08	9606.ENSP00000070846,9606.ENSP00000216037,9606.ENSP00000221930,9606.ENSP00000228841,9606.ENSP00000229795,9606.ENSP00000242261,9606.ENSP00000256078,9606.ENSP00000298159,9606.ENSP00000323856,9606.ENSP00000339191,9606.ENSP00000341551,9606.ENSP00000353452,9606.ENSP00000355645,9606.ENSP00000369129,9606.ENSP00000375921,9606.ENSP00000376678,9606.ENSP00000379350,9606.ENSP00000381185,9606.ENSP00000400175,…	PKP2,XBP1,TGFB1,MYL2,MAPK14,TWIST1,KRAS,CFL2,PLEC,CAV1,SMAD4,MYLK,ACTA1,DSP,PAX3,TAGLN,ITGB1,BCL2,RHOA,FGFR2,CDK5,FLNB,NOTCH1
GO:0030705	Cytoskeleton-dependent intracellular transport	19	200	0.8	1.35	2.45e-08	9606.ENSP00000223023,9606.ENSP00000252699,9606.ENSP00000263934,9606.ENSP00000307959,9606.ENSP00000320885,9606.ENSP00000336799,9606.ENSP00000339001,9606.ENSP00000340820,9606.ENSP00000348965,9606.ENSP00000350719,9606.ENSP00000354681,9606.ENSP00000365804,9606.ENSP00000376367,9606.ENSP00000384015,9606.ENSP00000385616,9606.ENSP00000416797,9606.ENSP00000437955,9606.ENSP00000439020,9606.ENSP00000497733	WASL,ACTN4,KIF1B,DST,SPAST,TUBA1B,TUBB,MAPT,DYNC1H1,SYNE2,OPA1,HDAC6,WASF1,SUN1,SUN2,CAMSAP3,HIF1A,TUBA1A,CDC42
GO:0048568	Embryonic organ development	28	454	0.61	1.13	2.65e-08	9606.ENSP00000215832,9606.ENSP00000221930,9606.ENSP00000242261,9606.ENSP00000244050,9606.ENSP00000245479,9606.ENSP00000262160,9606.ENSP00000263025,9606.ENSP00000263923,9606.ENSP00000269305,9606.ENSP00000275493,9606.ENSP00000293549,9606.ENSP00000302486,9606.ENSP00000332973,9606.ENSP00000336790,9606.ENSP00000336831,9606.ENSP00000351273,9606.ENSP00000354487,9606.ENSP00000355124,9606.ENSP00000357206,…	MAPK1,TGFB1,TWIST1,SNAI1,SOX9,SMAD2,MAPK3,KDR,TP53,EGFR,WNT1,MAP2K1,SMAD3,ATF4,PLS1,CASP8,ZEB1,KRT19,NES,GRB2,IGF2,FGFR2,HIF1A,AKT1,YAP1,CTNNB1,CDC42,NOTCH1
GO:0007409	Axonogenesis	25	363	0.66	1.18	2.72e-08	9606.ENSP00000172229,9606.ENSP00000211998,9606.ENSP00000245932,9606.ENSP00000269571,9606.ENSP00000320295,9606.ENSP00000320885,9606.ENSP00000333769,9606.ENSP00000336740,9606.ENSP00000339467,9606.ENSP00000341189,9606.ENSP00000341551,9606.ENSP00000346671,9606.ENSP00000348461,9606.ENSP00000355809,9606.ENSP00000361021,9606.ENSP00000365804,9606.ENSP00000379350,9606.ENSP00000381185,9606.ENSP00000410294,…	NGFR,VCL,VASP,ERBB2,TUBB3,SPAST,BSG,LIMK1,RHOG,PTK2,SMAD4,FYN,RAC1,ENAH,PTEN,HDAC6,ITGB1,BCL2,FGFR2,STMN1,CDK5,NCAM1,DCX,ACTB,NOTCH1
GO:0044419	Biological process involved in interspecies interaction between organisms	55	1490	0.39	0.86	2.73e-08	9606.ENSP00000215832,9606.ENSP00000216037,9606.ENSP00000221930,9606.ENSP00000223023,9606.ENSP00000224784,9606.ENSP00000226574,9606.ENSP00000229795,9606.ENSP00000248444,9606.ENSP00000261023,9606.ENSP00000261769,9606.ENSP00000263025,9606.ENSP00000269305,9606.ENSP00000275493,9606.ENSP00000295522,9606.ENSP00000297494,9606.ENSP00000301178,9606.ENSP00000310170,9606.ENSP00000311032,9606.ENSP00000317985,…	MAPK1,XBP1,TGFB1,WASL,ACTA2,NFKB1,MAPK14,VIL1,ITGAV,CDH1,MAPK3,TP53,EGFR,CLDN1,NOS3,AXL,FOSL1,CASP3,ROCK2,NOS2,CASP9,SMAD3,BSG,TUBB,CAV1,PTK2,TUBB4B,ATG7,FYN,FN1,TJP1,CASP8,MAP3K5,RGS1,SRC,GSN,WAS,XRCC5,MAPK8,ITGB1,MAP2K7,BCL2,RHOA,FGFR2,STMN1,FLNB,HIF1A,VIM,AKT1,ITGB3,ACTG1,NOS1,NCAM1,CDC42,NOTCH1
GO:0048754	Branching morphogenesis of an epithelial tube	16	134	0.9	1.45	2.73e-08	9606.ENSP00000221930,9606.ENSP00000245479,9606.ENSP00000256078,9606.ENSP00000263923,9606.ENSP00000265171,9606.ENSP00000278568,9606.ENSP00000293549,9606.ENSP00000317272,9606.ENSP00000341551,9606.ENSP00000362680,9606.ENSP00000381185,9606.ENSP00000410294,9606.ENSP00000478927,9606.ENSP00000480791,9606.ENSP00000495360,9606.ENSP00000498587	TGFB1,SOX9,KRAS,KDR,EGF,PAK1,WNT1,MET,SMAD4,SRC,BCL2,FGFR2,YAP1,FGF1,CTNNB1,NOTCH1
GO:0051241	Negative regulation of multicellular organismal process	44	1035	0.45	0.93	3.05e-08	9606.ENSP00000020945,9606.ENSP00000172229,9606.ENSP00000217289,9606.ENSP00000218388,9606.ENSP00000219070,9606.ENSP00000221930,9606.ENSP00000222390,9606.ENSP00000226218,9606.ENSP00000226574,9606.ENSP00000235382,9606.ENSP00000239940,9606.ENSP00000242261,9606.ENSP00000245479,9606.ENSP00000269305,9606.ENSP00000269571,9606.ENSP00000275493,9606.ENSP00000297494,9606.ENSP00000301178,9606.ENSP00000304669,…	SNAI2,NGFR,FERMT1,TIMP1,MMP2,TGFB1,HGF,VTN,NFKB1,RGS2,PFN2,TWIST1,SOX9,TP53,ERBB2,EGFR,NOS3,AXL,CTNNA1,EIF2AK3,ROCK2,SMAD3,ATF4,EZR,SMAD4,NF2,FN1,RAC1,MAP2,PTEN,PLAU,TMSB4X,JUP,SOX10,BCL2,ROCK1,RGS4,RHOA,CDK5,HIF1A,DDIT3,EPPK1,CTNNB1,NOTCH1
GO:0001558	Regulation of cell growth	27	428	0.62	1.13	3.37e-08	9606.ENSP00000216037,9606.ENSP00000217244,9606.ENSP00000221930,9606.ENSP00000228841,9606.ENSP00000235382,9606.ENSP00000269305,9606.ENSP00000269571,9606.ENSP00000275493,9606.ENSP00000308452,9606.ENSP00000332973,9606.ENSP00000336740,9606.ENSP00000340820,9606.ENSP00000341551,9606.ENSP00000346839,9606.ENSP00000353508,9606.ENSP00000354558,9606.ENSP00000354573,9606.ENSP00000356319,9606.ENSP00000365745,…	XBP1,CSNK2A1,TGFB1,MYL2,RGS2,TP53,ERBB2,EGFR,KRT17,SMAD3,LIMK1,MAPT,SMAD4,FN1,MAP2,MTOR,MACF1,KIF14,CTTN,BCL2,CDKN1A,RGS4,RHOA,CDK5,AKT1,YAP1,CDC42
GO:0009991	Response to extracellular stimulus	29	492	0.6	1.09	3.43e-08	9606.ENSP00000215832,9606.ENSP00000216037,9606.ENSP00000221930,9606.ENSP00000229795,9606.ENSP00000263025,9606.ENSP00000269305,9606.ENSP00000301178,9606.ENSP00000302111,9606.ENSP00000307235,9606.ENSP00000310170,9606.ENSP00000323856,9606.ENSP00000324173,9606.ENSP00000336790,9606.ENSP00000339191,9606.ENSP00000346437,9606.ENSP00000351908,9606.ENSP00000354487,9606.ENSP00000354558,9606.ENSP00000355645,…	MAPK1,XBP1,TGFB1,MAPK14,MAPK3,TP53,AXL,MGMT,EIF2AK3,FOSL1,PLEC,HSPA5,ATF4,CAV1,ATG7,MAP3K5,ZEB1,MTOR,ACTA1,PRKAA2,SRC,MAPK8,NFE2L2,BCL2,CDKN1A,EIF2A,DDIT3,AKT1,FAS
GO:0042594	Response to starvation	19	206	0.79	1.31	3.79e-08	9606.ENSP00000215832,9606.ENSP00000216037,9606.ENSP00000263025,9606.ENSP00000269305,9606.ENSP00000307235,9606.ENSP00000324173,9606.ENSP00000336790,9606.ENSP00000339191,9606.ENSP00000346437,9606.ENSP00000351908,9606.ENSP00000354558,9606.ENSP00000360290,9606.ENSP00000378974,9606.ENSP00000380252,9606.ENSP00000381185,9606.ENSP00000384849,9606.ENSP00000417229,9606.ENSP00000448665,9606.ENSP00000498466	MAPK1,XBP1,MAPK3,TP53,EIF2AK3,HSPA5,ATF4,CAV1,ATG7,MAP3K5,MTOR,PRKAA2,MAPK8,NFE2L2,BCL2,CDKN1A,EIF2A,DDIT3,FAS
GO:0036003	Positive regulation of transcription from RNA polymerase II promoter in response to stress	9	25	1.38	1.8	3.85e-08	9606.ENSP00000216037,9606.ENSP00000269305,9606.ENSP00000324173,9606.ENSP00000336790,9606.ENSP00000356919,9606.ENSP00000380252,9606.ENSP00000437955,9606.ENSP00000448665,9606.ENSP00000498587	XBP1,TP53,HSPA5,ATF4,ATF6,NFE2L2,HIF1A,DDIT3,NOTCH1
GO:0010631	Epithelial cell migration	14	98	0.98	1.51	3.86e-08	9606.ENSP00000020945,9606.ENSP00000216181,9606.ENSP00000217289,9606.ENSP00000244050,9606.ENSP00000263923,9606.ENSP00000263967,9606.ENSP00000267257,9606.ENSP00000297494,9606.ENSP00000361021,9606.ENSP00000379350,9606.ENSP00000382697,9606.ENSP00000400175,9606.ENSP00000451828,9606.ENSP00000487174	SNAI2,MYH9,FERMT1,SNAI1,KDR,PIK3CA,PXN,NOS3,PTEN,ITGB1,ROCK1,RHOA,AKT1,ZEB2
GO:0045185	Maintenance of protein location	14	98	0.98	1.51	3.86e-08	9606.ENSP00000233143,9606.ENSP00000322170,9606.ENSP00000324173,9606.ENSP00000339191,9606.ENSP00000356224,9606.ENSP00000358866,9606.ENSP00000362924,9606.ENSP00000370010,9606.ENSP00000377245,9606.ENSP00000384015,9606.ENSP00000385616,9606.ENSP00000419782,9606.ENSP00000449428,9606.ENSP00000451828	TMSB10,PFN4,HSPA5,CAV1,SYNE1,FLNA,GSN,TMSB4X,KEAP1,SUN1,SUN2,CDK5,TWF1,AKT1
GO:0007051	Spindle organization	17	160	0.85	1.38	4.04e-08	9606.ENSP00000216181,9606.ENSP00000251413,9606.ENSP00000260731,9606.ENSP00000263710,9606.ENSP00000300249,9606.ENSP00000320885,9606.ENSP00000338934,9606.ENSP00000339001,9606.ENSP00000339916,9606.ENSP00000348965,9606.ENSP00000358866,9606.ENSP00000364721,9606.ENSP00000385616,9606.ENSP00000400175,9606.ENSP00000404220,9606.ENSP00000410452,9606.ENSP00000432768	MYH9,TUBG1,KIF11,CLASP1,MAPRE2,SPAST,EZR,TUBB,LIMK2,DYNC1H1,FLNA,MAPRE1,SUN2,RHOA,CCDC155,STMN1,CKAP5
GO:0007492	Endoderm development	13	81	1.03	1.54	4.28e-08	9606.ENSP00000219070,9606.ENSP00000221930,9606.ENSP00000226218,9606.ENSP00000261023,9606.ENSP00000262160,9606.ENSP00000302486,9606.ENSP00000332973,9606.ENSP00000341551,9606.ENSP00000346839,9606.ENSP00000361405,9606.ENSP00000376345,9606.ENSP00000495360,9606.ENSP00000498587	MMP2,TGFB1,VTN,ITGAV,SMAD2,MAP2K1,SMAD3,SMAD4,FN1,MMP9,GRB2,CTNNB1,NOTCH1
GO:0032496	Response to lipopolysaccharide	23	314	0.69	1.19	4.30e-08	9606.ENSP00000215832,9606.ENSP00000216037,9606.ENSP00000221930,9606.ENSP00000226574,9606.ENSP00000229795,9606.ENSP00000263025,9606.ENSP00000295522,9606.ENSP00000297494,9606.ENSP00000301178,9606.ENSP00000311032,9606.ENSP00000327251,9606.ENSP00000330237,9606.ENSP00000348416,9606.ENSP00000351273,9606.ENSP00000362680,9606.ENSP00000378974,9606.ENSP00000381070,9606.ENSP00000400175,9606.ENSP00000410294,…	MAPK1,XBP1,TGFB1,NFKB1,MAPK14,MAPK3,CLDN1,NOS3,AXL,CASP3,NOS2,CASP9,TJP1,CASP8,SRC,MAPK8,MAP2K7,RHOA,FGFR2,VIM,AKT1,NOS1,NOTCH1
GO:0045765	Regulation of angiogenesis	22	288	0.71	1.21	4.81e-08	9606.ENSP00000216037,9606.ENSP00000222390,9606.ENSP00000242261,9606.ENSP00000263923,9606.ENSP00000264657,9606.ENSP00000269571,9606.ENSP00000272233,9606.ENSP00000297494,9606.ENSP00000301455,9606.ENSP00000305769,9606.ENSP00000317985,9606.ENSP00000348416,9606.ENSP00000377508,9606.ENSP00000379350,9606.ENSP00000380252,9606.ENSP00000382697,9606.ENSP00000408695,9606.ENSP00000437955,9606.ENSP00000452786,…	XBP1,HGF,TWIST1,KDR,STAT3,ERBB2,RHOB,NOS3,ANGPTL4,SMAD1,ROCK2,TJP1,JUP,ITGB1,NFE2L2,ROCK1,PRKCA,HIF1A,ITGB3,STIM1,FGF1,CTNNB1
GO:0071396	Cellular response to lipid	29	502	0.59	1.07	5.19e-08	9606.ENSP00000215832,9606.ENSP00000216037,9606.ENSP00000219070,9606.ENSP00000221930,9606.ENSP00000226574,9606.ENSP00000229795,9606.ENSP00000245479,9606.ENSP00000263025,9606.ENSP00000275493,9606.ENSP00000278616,9606.ENSP00000295522,9606.ENSP00000297494,9606.ENSP00000301178,9606.ENSP00000317985,9606.ENSP00000327251,9606.ENSP00000330237,9606.ENSP00000353408,9606.ENSP00000362680,9606.ENSP00000375978,…	MAPK1,XBP1,MMP2,TGFB1,NFKB1,MAPK14,SOX9,MAPK3,EGFR,ATM,CLDN1,NOS3,AXL,ROCK2,NOS2,CASP9,MSN,SRC,XRCC5,BCL2L11,BAD,MAPK8,SOX10,MAP2K7,RHOA,FGFR2,VIM,AKT1,YAP1
GO:0090257	Regulation of muscle system process	20	236	0.75	1.26	5.24e-08	9606.ENSP00000070846,9606.ENSP00000228841,9606.ENSP00000235382,9606.ENSP00000264606,9606.ENSP00000297494,9606.ENSP00000317985,9606.ENSP00000332973,9606.ENSP00000339191,9606.ENSP00000341551,9606.ENSP00000355759,9606.ENSP00000365745,9606.ENSP00000369129,9606.ENSP00000377508,9606.ENSP00000382697,9606.ENSP00000397181,9606.ENSP00000400175,9606.ENSP00000408695,9606.ENSP00000449428,9606.ENSP00000477999,…	PKP2,MYL2,RGS2,HDAC4,NOS3,ROCK2,SMAD3,CAV1,SMAD4,PARP1,CTTN,DSP,JUP,ROCK1,RGS4,RHOA,PRKCA,TWF1,NOS1,NOTCH1
GO:0032507	Maintenance of protein location in cell	12	66	1.08	1.57	5.25e-08	9606.ENSP00000233143,9606.ENSP00000322170,9606.ENSP00000324173,9606.ENSP00000339191,9606.ENSP00000356224,9606.ENSP00000362924,9606.ENSP00000370010,9606.ENSP00000384015,9606.ENSP00000385616,9606.ENSP00000419782,9606.ENSP00000449428,9606.ENSP00000451828	TMSB10,PFN4,HSPA5,CAV1,SYNE1,GSN,TMSB4X,SUN1,SUN2,CDK5,TWF1,AKT1
GO:0010629	Negative regulation of gene expression	40	899	0.47	0.94	5.48e-08	9606.ENSP00000217289,9606.ENSP00000221930,9606.ENSP00000222390,9606.ENSP00000226574,9606.ENSP00000235382,9606.ENSP00000242261,9606.ENSP00000245479,9606.ENSP00000261735,9606.ENSP00000262160,9606.ENSP00000263923,9606.ENSP00000263967,9606.ENSP00000264657,9606.ENSP00000269305,9606.ENSP00000278616,9606.ENSP00000301178,9606.ENSP00000305769,9606.ENSP00000307235,9606.ENSP00000317985,9606.ENSP00000327251,…	FERMT1,TGFB1,HGF,NFKB1,RGS2,TWIST1,SOX9,ERP29,SMAD2,KDR,PIK3CA,STAT3,TP53,ATM,AXL,SMAD1,EIF2AK3,ROCK2,NOS2,POU3F2,SMAD3,ATF4,EZR,MAPT,FYN,FN1,OCLN,RAC1,PRKAA2,PLAU,TMSB4X,ROCK1,CDKN1A,ERN1,HIF1A,DDIT3,AKT1,YAP1,CTNNB1,NOTCH1
GO:0031324	Negative regulation of cellular metabolic process	71	2265	0.32	0.76	5.74e-08	9606.ENSP00000020945,9606.ENSP00000216037,9606.ENSP00000216714,9606.ENSP00000217244,9606.ENSP00000218388,9606.ENSP00000221930,9606.ENSP00000222390,9606.ENSP00000226574,9606.ENSP00000229795,9606.ENSP00000235382,9606.ENSP00000242261,9606.ENSP00000244050,9606.ENSP00000245479,9606.ENSP00000257430,9606.ENSP00000261023,9606.ENSP00000262160,9606.ENSP00000262887,9606.ENSP00000263946,9606.ENSP00000263967,…	SNAI2,XBP1,APEX1,CSNK2A1,TIMP1,TGFB1,HGF,NFKB1,MAPK14,RGS2,TWIST1,SNAI1,SOX9,APC,ITGAV,SMAD2,XRCC1,PKP1,PIK3CA,HDAC4,STAT3,IQGAP1,TP53,ATM,WNT1,EIF2AK3,CASP3,MET,ROCK2,PLEC,PKP3,SMAD3,ATF4,EZR,CAV1,MAPT,SMAD4,NF2,ATG7,FYN,OCLN,ZEB1,MTOR,PARP1,MCL1,FLNA,PTEN,HDAC8,SRC,HDAC6,XRCC5,VDAC1,SOX10,BCL2,ROCK1,CDKN1A,MITF,IGF2,RHOA,FGFR2,WWTR1,CDK5,HIF1A,SMAD5,DDIT3,AKT1,ITGB3,YAP1,ZEB2,CTNNB1,NOTCH1
GO:0010212	Response to ionizing radiation	16	143	0.87	1.37	6.18e-08	9606.ENSP00000020945,9606.ENSP00000221930,9606.ENSP00000229795,9606.ENSP00000269305,9606.ENSP00000272233,9606.ENSP00000278616,9606.ENSP00000302111,9606.ENSP00000311032,9606.ENSP00000324173,9606.ENSP00000355759,9606.ENSP00000375978,9606.ENSP00000376345,9606.ENSP00000381185,9606.ENSP00000384849,9606.ENSP00000478927,9606.ENSP00000493712	SNAI2,TGFB1,MAPK14,TP53,RHOB,ATM,MGMT,CASP3,HSPA5,PARP1,XRCC5,GRB2,BCL2,CDKN1A,YAP1,RAD51
GO:0018209	Peptidyl-serine modification	19	214	0.77	1.27	6.56e-08	9606.ENSP00000215832,9606.ENSP00000217244,9606.ENSP00000229795,9606.ENSP00000262948,9606.ENSP00000278616,9606.ENSP00000307235,9606.ENSP00000317985,9606.ENSP00000354558,9606.ENSP00000355759,9606.ENSP00000360290,9606.ENSP00000362680,9606.ENSP00000378974,9606.ENSP00000381185,9606.ENSP00000382697,9606.ENSP00000385751,9606.ENSP00000401445,9606.ENSP00000408695,9606.ENSP00000419782,9606.ENSP00000451828	MAPK1,CSNK2A1,MAPK14,MAP2K2,ATM,EIF2AK3,ROCK2,MTOR,PARP1,PRKAA2,SRC,MAPK8,BCL2,ROCK1,MARK2,ERN1,PRKCA,CDK5,AKT1
GO:0042542	Response to hydrogen peroxide	14	103	0.96	1.45	6.69e-08	9606.ENSP00000216714,9606.ENSP00000219070,9606.ENSP00000272233,9606.ENSP00000301178,9606.ENSP00000310170,9606.ENSP00000311032,9606.ENSP00000346671,9606.ENSP00000351908,9606.ENSP00000362680,9606.ENSP00000365804,9606.ENSP00000378040,9606.ENSP00000380252,9606.ENSP00000381185,9606.ENSP00000401445	APEX1,MMP2,RHOB,AXL,FOSL1,CASP3,FYN,MAP3K5,SRC,HDAC6,BAD,NFE2L2,BCL2,ERN1
GO:0007423	Sensory organ development	31	577	0.55	1.02	6.98e-08	9606.ENSP00000215832,9606.ENSP00000221930,9606.ENSP00000242261,9606.ENSP00000245479,9606.ENSP00000259365,9606.ENSP00000263025,9606.ENSP00000263923,9606.ENSP00000264657,9606.ENSP00000275493,9606.ENSP00000293549,9606.ENSP00000309714,9606.ENSP00000332973,9606.ENSP00000333769,9606.ENSP00000336790,9606.ENSP00000336831,9606.ENSP00000339916,9606.ENSP00000344666,9606.ENSP00000354487,9606.ENSP00000356919,…	MAPK1,TGFB1,TWIST1,SOX9,TMOD1,MAPK3,KDR,STAT3,EGFR,WNT1,SH3PXD2B,SMAD3,BSG,ATF4,PLS1,LIMK2,NF2,ZEB1,ATF6,NES,BCL2L11,BCL2,ATG4B,MITF,FGFR2,MFN2,HIF1A,VIM,DCX,CTNNB1,NOTCH1
GO:0043434	Response to peptide hormone	24	355	0.65	1.13	8.02e-08	9606.ENSP00000216037,9606.ENSP00000216714,9606.ENSP00000218388,9606.ENSP00000221930,9606.ENSP00000226574,9606.ENSP00000229795,9606.ENSP00000257430,9606.ENSP00000263967,9606.ENSP00000264657,9606.ENSP00000267257,9606.ENSP00000293549,9606.ENSP00000317985,9606.ENSP00000333769,9606.ENSP00000339191,9606.ENSP00000341189,9606.ENSP00000354558,9606.ENSP00000355759,9606.ENSP00000362680,9606.ENSP00000376345,…	XBP1,APEX1,TIMP1,TGFB1,NFKB1,MAPK14,APC,PIK3CA,STAT3,PXN,WNT1,ROCK2,BSG,CAV1,PTK2,MTOR,PARP1,SRC,GRB2,NFE2L2,ROCK1,IGF2,AKT1,ITGB3
GO:0009896	Positive regulation of catabolic process	29	513	0.58	1.04	8.05e-08	9606.ENSP00000216037,9606.ENSP00000217244,9606.ENSP00000242261,9606.ENSP00000245479,9606.ENSP00000257430,9606.ENSP00000263025,9606.ENSP00000263923,9606.ENSP00000265171,9606.ENSP00000278616,9606.ENSP00000311032,9606.ENSP00000317985,9606.ENSP00000338934,9606.ENSP00000339191,9606.ENSP00000341189,9606.ENSP00000346437,9606.ENSP00000353408,9606.ENSP00000354558,9606.ENSP00000356919,9606.ENSP00000360290,…	XBP1,CSNK2A1,TWIST1,SOX9,APC,MAPK3,KDR,EGF,ATM,CASP3,ROCK2,EZR,CAV1,PTK2,ATG7,MSN,MTOR,ATF6,PRKAA2,PTEN,BCL2L11,KEAP1,BAD,VDAC1,NFE2L2,ROCK1,HIF1A,AKT1,RDX
GO:0048511	Rhythmic process	21	270	0.72	1.2	8.26e-08	9606.ENSP00000172229,9606.ENSP00000217244,9606.ENSP00000219070,9606.ENSP00000242261,9606.ENSP00000269305,9606.ENSP00000297494,9606.ENSP00000301178,9606.ENSP00000311032,9606.ENSP00000317985,9606.ENSP00000324173,9606.ENSP00000327251,9606.ENSP00000336790,9606.ENSP00000346437,9606.ENSP00000354558,9606.ENSP00000360290,9606.ENSP00000361021,9606.ENSP00000362680,9606.ENSP00000378974,9606.ENSP00000409544,…	NGFR,CSNK2A1,MMP2,TWIST1,TP53,NOS3,AXL,CASP3,ROCK2,HSPA5,NOS2,ATF4,ATG7,MTOR,PRKAA2,PTEN,SRC,MAPK8,CLDN4,CDK5,DNM1L
GO:0009267	Cellular response to starvation	17	169	0.83	1.31	8.33e-08	9606.ENSP00000215832,9606.ENSP00000216037,9606.ENSP00000263025,9606.ENSP00000269305,9606.ENSP00000307235,9606.ENSP00000324173,9606.ENSP00000336790,9606.ENSP00000339191,9606.ENSP00000346437,9606.ENSP00000351908,9606.ENSP00000354558,9606.ENSP00000360290,9606.ENSP00000378974,9606.ENSP00000380252,9606.ENSP00000381185,9606.ENSP00000384849,9606.ENSP00000498466	MAPK1,XBP1,MAPK3,TP53,EIF2AK3,HSPA5,ATF4,CAV1,ATG7,MAP3K5,MTOR,PRKAA2,MAPK8,NFE2L2,BCL2,CDKN1A,FAS
GO:2000641	Regulation of early endosome to late endosome transport	8	18	1.47	1.77	8.33e-08	9606.ENSP00000215832,9606.ENSP00000262948,9606.ENSP00000263025,9606.ENSP00000302486,9606.ENSP00000338934,9606.ENSP00000353408,9606.ENSP00000362680,9606.ENSP00000496414	MAPK1,MAP2K2,MAPK3,MAP2K1,EZR,MSN,SRC,RDX
GO:0050808	Synapse organization	22	298	0.69	1.17	8.34e-08	9606.ENSP00000223023,9606.ENSP00000225655,9606.ENSP00000239940,9606.ENSP00000261769,9606.ENSP00000269141,9606.ENSP00000269571,9606.ENSP00000335055,9606.ENSP00000340820,9606.ENSP00000342235,9606.ENSP00000346671,9606.ENSP00000358865,9606.ENSP00000358866,9606.ENSP00000361021,9606.ENSP00000365745,9606.ENSP00000365804,9606.ENSP00000376367,9606.ENSP00000419782,9606.ENSP00000458162,9606.ENSP00000483313,…	WASL,PFN1,PFN2,CDH1,CDH2,ERBB2,WASF3,MAPT,ERBB4,FYN,INA,FLNA,PTEN,CTTN,HDAC6,WASF1,CDK5,ACTG1,WASF2,ACTB,CTNNB1,CDC42
GO:1903649	Regulation of cytoplasmic transport	9	28	1.33	1.7	8.34e-08	9606.ENSP00000215832,9606.ENSP00000262948,9606.ENSP00000263025,9606.ENSP00000302486,9606.ENSP00000338934,9606.ENSP00000353408,9606.ENSP00000353508,9606.ENSP00000362680,9606.ENSP00000496414	MAPK1,MAP2K2,MAPK3,MAP2K1,EZR,MSN,MAP2,SRC,RDX
GO:0070925	Organelle assembly	37	799	0.49	0.94	8.38e-08	9606.ENSP00000228841,9606.ENSP00000248444,9606.ENSP00000249700,9606.ENSP00000259365,9606.ENSP00000260731,9606.ENSP00000263710,9606.ENSP00000283290,9606.ENSP00000295314,9606.ENSP00000298159,9606.ENSP00000300249,9606.ENSP00000309714,9606.ENSP00000323856,9606.ENSP00000336831,9606.ENSP00000338934,9606.ENSP00000339001,9606.ENSP00000340820,9606.ENSP00000346437,9606.ENSP00000348965,9606.ENSP00000355124,…	MYL2,VIL1,TMOD2,TMOD1,KIF11,CLASP1,ATG3,TMOD4,CFL2,MAPRE2,SH3PXD2B,PLEC,PLS1,EZR,TUBB,MAPT,ATG7,DYNC1H1,KRT19,ACTA1,FLNA,PTEN,GSN,MAPRE1,HDAC6,XRCC5,ITGB1,ATG4B,RHOA,CCDC155,MFN2,EIF2A,WWTR1,ACTG1,DCX,ABCC4,NOTCH1
GO:0018105	Peptidyl-serine phosphorylation	18	193	0.79	1.28	8.41e-08	9606.ENSP00000215832,9606.ENSP00000217244,9606.ENSP00000229795,9606.ENSP00000262948,9606.ENSP00000278616,9606.ENSP00000307235,9606.ENSP00000317985,9606.ENSP00000354558,9606.ENSP00000360290,9606.ENSP00000362680,9606.ENSP00000378974,9606.ENSP00000381185,9606.ENSP00000382697,9606.ENSP00000385751,9606.ENSP00000401445,9606.ENSP00000408695,9606.ENSP00000419782,9606.ENSP00000451828	MAPK1,CSNK2A1,MAPK14,MAP2K2,ATM,EIF2AK3,ROCK2,MTOR,PRKAA2,SRC,MAPK8,BCL2,ROCK1,MARK2,ERN1,PRKCA,CDK5,AKT1
GO:0006810	Transport	100	3785	0.25	0.68	8.60e-08	9606.ENSP00000172229,9606.ENSP00000205557,9606.ENSP00000215832,9606.ENSP00000216037,9606.ENSP00000216181,9606.ENSP00000221930,9606.ENSP00000223023,9606.ENSP00000226218,9606.ENSP00000229795,9606.ENSP00000248444,9606.ENSP00000252699,9606.ENSP00000253408,9606.ENSP00000261023,9606.ENSP00000261735,9606.ENSP00000262160,9606.ENSP00000263025,9606.ENSP00000263710,9606.ENSP00000263934,9606.ENSP00000263967,…	NGFR,ABCC6,MAPK1,XBP1,MYH9,TGFB1,WASL,VTN,MAPK14,VIL1,ACTN4,GFAP,ITGAV,ERP29,SMAD2,MAPK3,CLASP1,KIF1B,PIK3CA,STAT3,CASP6,TP53,RHOB,EGFR,PAK1,ATG3,CLDN1,NOS3,CLDN10,AXL,DST,MET,SPAST,HSPA5,NOS2,ABCC5,SYNE3,LIMK1,TUBA1B,PLS1,EZR,TUBB,CAV1,RHOG,MAPT,PTK2,ERBB4,ATG7,FYN,RAC1,DYNC1H1,SYNE2,MACF1,OPA1,MCL1,FLNA,VDAC2,SRC,GSN,CTTN,HDAC6,WAS,KRT18,GRB2,WASF1,BCL2L11,BAD,VDAC1,MAPK8,ITGB1,BCL2,SUN1,ATG4B,…
GO:0007265	Ras protein signal transduction	18	194	0.79	1.27	9.04e-08	9606.ENSP00000172229,9606.ENSP00000256078,9606.ENSP00000269305,9606.ENSP00000272233,9606.ENSP00000317985,9606.ENSP00000336740,9606.ENSP00000339467,9606.ENSP00000348461,9606.ENSP00000358548,9606.ENSP00000365891,9606.ENSP00000371897,9606.ENSP00000376345,9606.ENSP00000376367,9606.ENSP00000382697,9606.ENSP00000384849,9606.ENSP00000400175,9606.ENSP00000483313,9606.ENSP00000497733	NGFR,KRAS,TP53,RHOB,ROCK2,LIMK1,RHOG,RAC1,NRAS,WAS,ARHGAP5,GRB2,WASF1,ROCK1,CDKN1A,RHOA,WASF2,CDC42
GO:0003179	Heart valve morphogenesis	11	55	1.13	1.56	1.01e-07	9606.ENSP00000020945,9606.ENSP00000221930,9606.ENSP00000242261,9606.ENSP00000244050,9606.ENSP00000245479,9606.ENSP00000297494,9606.ENSP00000317985,9606.ENSP00000341551,9606.ENSP00000354558,9606.ENSP00000382697,9606.ENSP00000498587	SNAI2,TGFB1,TWIST1,SNAI1,SOX9,NOS3,ROCK2,SMAD4,MTOR,ROCK1,NOTCH1
GO:0003007	Heart morphogenesis	20	247	0.73	1.2	1.04e-07	9606.ENSP00000020945,9606.ENSP00000070846,9606.ENSP00000221930,9606.ENSP00000228841,9606.ENSP00000242261,9606.ENSP00000244050,9606.ENSP00000245479,9606.ENSP00000269305,9606.ENSP00000297494,9606.ENSP00000332973,9606.ENSP00000341189,9606.ENSP00000341551,9606.ENSP00000354558,9606.ENSP00000358866,9606.ENSP00000369129,9606.ENSP00000410294,9606.ENSP00000437955,9606.ENSP00000478927,9606.ENSP00000497733,…	SNAI2,PKP2,TGFB1,MYL2,TWIST1,SNAI1,SOX9,TP53,NOS3,SMAD3,PTK2,SMAD4,MTOR,FLNA,DSP,FGFR2,HIF1A,YAP1,CDC42,NOTCH1
GO:0010592	Positive regulation of lamellipodium assembly	9	29	1.32	1.67	1.06e-07	9606.ENSP00000263967,9606.ENSP00000293549,9606.ENSP00000295685,9606.ENSP00000347379,9606.ENSP00000348461,9606.ENSP00000354558,9606.ENSP00000371798,9606.ENSP00000483313,9606.ENSP00000497733	PIK3CA,WNT1,ARPC2,OCLN,RAC1,MTOR,FSCN1,WASF2,CDC42
GO:0045944	Positive regulation of transcription by RNA polymerase II	48	1250	0.41	0.85	1.09e-07	9606.ENSP00000216037,9606.ENSP00000216714,9606.ENSP00000221930,9606.ENSP00000222390,9606.ENSP00000223023,9606.ENSP00000226574,9606.ENSP00000229795,9606.ENSP00000242261,9606.ENSP00000245479,9606.ENSP00000262160,9606.ENSP00000263025,9606.ENSP00000264606,9606.ENSP00000264657,9606.ENSP00000269305,9606.ENSP00000275493,9606.ENSP00000278616,9606.ENSP00000293549,9606.ENSP00000305769,9606.ENSP00000310170,…	XBP1,APEX1,TGFB1,HGF,WASL,NFKB1,MAPK14,TWIST1,SOX9,SMAD2,MAPK3,HDAC4,STAT3,TP53,EGFR,ATM,WNT1,SMAD1,FOSL1,MET,HSPA5,POU3F2,SMAD3,ATF4,SMAD4,ZEB1,PARP1,ATF6,WAS,PAX3,JUP,SOX10,NFE2L2,MITF,IGF2,RAF1,FGFR2,WWTR1,HIF1A,SMAD5,DDIT3,AKT1,NOS1,YAP1,FGF1,ZEB2,CTNNB1,NOTCH1
GO:0031668	Cellular response to extracellular stimulus	20	248	0.73	1.2	1.10e-07	9606.ENSP00000215832,9606.ENSP00000216037,9606.ENSP00000263025,9606.ENSP00000269305,9606.ENSP00000301178,9606.ENSP00000307235,9606.ENSP00000310170,9606.ENSP00000323856,9606.ENSP00000324173,9606.ENSP00000336790,9606.ENSP00000339191,9606.ENSP00000346437,9606.ENSP00000351908,9606.ENSP00000354558,9606.ENSP00000360290,9606.ENSP00000378974,9606.ENSP00000380252,9606.ENSP00000381185,9606.ENSP00000384849,…	MAPK1,XBP1,MAPK3,TP53,AXL,EIF2AK3,FOSL1,PLEC,HSPA5,ATF4,CAV1,ATG7,MAP3K5,MTOR,PRKAA2,MAPK8,NFE2L2,BCL2,CDKN1A,FAS
GO:0003015	Heart process	14	108	0.94	1.4	1.12e-07	9606.ENSP00000070846,9606.ENSP00000228841,9606.ENSP00000263317,9606.ENSP00000263967,9606.ENSP00000339191,9606.ENSP00000346671,9606.ENSP00000354558,9606.ENSP00000362680,9606.ENSP00000362924,9606.ENSP00000419465,9606.ENSP00000441954,9606.ENSP00000449089,9606.ENSP00000478927,9606.ENSP00000497733	PKP2,MYL2,NOX4,PIK3CA,CAV1,FYN,MTOR,SRC,GSN,WWTR1,SMAD5,DNM1L,YAP1,CDC42
GO:2000177	Regulation of neural precursor cell proliferation	13	90	0.98	1.43	1.26e-07	9606.ENSP00000221930,9606.ENSP00000265171,9606.ENSP00000269141,9606.ENSP00000269305,9606.ENSP00000304669,9606.ENSP00000344666,9606.ENSP00000357206,9606.ENSP00000379350,9606.ENSP00000380093,9606.ENSP00000400175,9606.ENSP00000437955,9606.ENSP00000495360,9606.ENSP00000498587	TGFB1,EGF,CDH2,TP53,CTNNA1,NF2,NES,ITGB1,SOX10,RHOA,HIF1A,CTNNB1,NOTCH1
GO:1903201	Regulation of oxidative stress-induced cell death	12	73	1.04	1.47	1.37e-07	9606.ENSP00000222390,9606.ENSP00000293549,9606.ENSP00000317272,9606.ENSP00000336790,9606.ENSP00000346671,9606.ENSP00000355759,9606.ENSP00000358022,9606.ENSP00000365804,9606.ENSP00000380252,9606.ENSP00000437955,9606.ENSP00000451828,9606.ENSP00000495360	HGF,WNT1,MET,ATF4,FYN,PARP1,MCL1,HDAC6,NFE2L2,HIF1A,AKT1,CTNNB1
GO:0051301	Cell division	29	527	0.57	1.01	1.38e-07	9606.ENSP00000216181,9606.ENSP00000223023,9606.ENSP00000257430,9606.ENSP00000260731,9606.ENSP00000263710,9606.ENSP00000272233,9606.ENSP00000300249,9606.ENSP00000317985,9606.ENSP00000320885,9606.ENSP00000323856,9606.ENSP00000329170,9606.ENSP00000336799,9606.ENSP00000339001,9606.ENSP00000348965,9606.ENSP00000353590,9606.ENSP00000356319,9606.ENSP00000361298,9606.ENSP00000364721,9606.ENSP00000369989,…	MYH9,WASL,APC,KIF11,CLASP1,RHOB,MAPRE2,ROCK2,SPAST,PLEC,POU3F2,TUBA1B,TUBB,DYNC1H1,MYH10,KIF14,KIF2C,MAPRE1,KATNAL1,ROCK1,RHOA,FGFR2,STMN1,WWTR1,CDK5,CKAP5,TUBA1A,CDC42,NOTCH1
GO:0060560	Developmental growth involved in morphogenesis	15	131	0.88	1.34	1.43e-07	9606.ENSP00000211998,9606.ENSP00000221930,9606.ENSP00000245479,9606.ENSP00000268182,9606.ENSP00000336740,9606.ENSP00000365804,9606.ENSP00000376367,9606.ENSP00000379350,9606.ENSP00000410294,9606.ENSP00000419782,9606.ENSP00000478927,9606.ENSP00000480791,9606.ENSP00000490614,9606.ENSP00000495360,9606.ENSP00000498587	VCL,TGFB1,SOX9,IQGAP1,LIMK1,HDAC6,WASF1,ITGB1,FGFR2,CDK5,YAP1,FGF1,DCX,CTNNB1,NOTCH1
GO:0071902	Positive regulation of protein serine/threonine kinase activity	19	226	0.75	1.21	1.43e-07	9606.ENSP00000221930,9606.ENSP00000261735,9606.ENSP00000262948,9606.ENSP00000263317,9606.ENSP00000265171,9606.ENSP00000268182,9606.ENSP00000269571,9606.ENSP00000275493,9606.ENSP00000278568,9606.ENSP00000302486,9606.ENSP00000351908,9606.ENSP00000362680,9606.ENSP00000381070,9606.ENSP00000391826,9606.ENSP00000393312,9606.ENSP00000400175,9606.ENSP00000401445,9606.ENSP00000451828,9606.ENSP00000480791	TGFB1,ERP29,MAP2K2,NOX4,EGF,IQGAP1,ERBB2,EGFR,PAK1,MAP2K1,MAP3K5,SRC,MAP2K7,IGF2,FGFR1,RHOA,ERN1,AKT1,FGF1
GO:0043393	Regulation of protein binding	18	201	0.78	1.23	1.47e-07	9606.ENSP00000226218,9606.ENSP00000263025,9606.ENSP00000264606,9606.ENSP00000339191,9606.ENSP00000353508,9606.ENSP00000357206,9606.ENSP00000361405,9606.ENSP00000362680,9606.ENSP00000364721,9606.ENSP00000378974,9606.ENSP00000382697,9606.ENSP00000384849,9606.ENSP00000385751,9606.ENSP00000419782,9606.ENSP00000451828,9606.ENSP00000494750,9606.ENSP00000495214,9606.ENSP00000497733	VTN,MAPK3,HDAC4,CAV1,MAP2,NES,MMP9,SRC,MAPRE1,MAPK8,ROCK1,CDKN1A,MARK2,CDK5,AKT1,ACTB,SPTA1,CDC42
GO:0050767	Regulation of neurogenesis	24	368	0.64	1.09	1.48e-07	9606.ENSP00000221930,9606.ENSP00000253408,9606.ENSP00000256078,9606.ENSP00000262948,9606.ENSP00000269305,9606.ENSP00000302486,9606.ENSP00000304669,9606.ENSP00000336740,9606.ENSP00000340820,9606.ENSP00000344666,9606.ENSP00000346839,9606.ENSP00000353508,9606.ENSP00000354558,9606.ENSP00000354573,9606.ENSP00000361021,9606.ENSP00000375978,9606.ENSP00000379350,9606.ENSP00000380093,9606.ENSP00000419060,…	TGFB1,GFAP,KRAS,MAP2K2,TP53,MAP2K1,CTNNA1,LIMK1,MAPT,NF2,FN1,MAP2,MTOR,MACF1,PTEN,XRCC5,ITGB1,SOX10,BRAF,CDK5,HIF1A,YAP1,CTNNB1,NOTCH1
GO:0021543	Pallium development	17	179	0.8	1.25	1.77e-07	9606.ENSP00000262887,9606.ENSP00000269141,9606.ENSP00000275493,9606.ENSP00000311032,9606.ENSP00000329170,9606.ENSP00000344666,9606.ENSP00000350719,9606.ENSP00000356319,9606.ENSP00000361021,9606.ENSP00000378040,9606.ENSP00000384015,9606.ENSP00000385616,9606.ENSP00000400175,9606.ENSP00000419782,9606.ENSP00000437955,9606.ENSP00000490614,9606.ENSP00000495360	XRCC1,CDH2,EGFR,CASP3,POU3F2,NF2,SYNE2,KIF14,PTEN,BAD,SUN1,SUN2,RHOA,CDK5,HIF1A,DCX,CTNNB1
GO:0090287	Regulation of cellular response to growth factor stimulus	22	314	0.67	1.11	1.96e-07	9606.ENSP00000172229,9606.ENSP00000216037,9606.ENSP00000217289,9606.ENSP00000221930,9606.ENSP00000226218,9606.ENSP00000262160,9606.ENSP00000263923,9606.ENSP00000269305,9606.ENSP00000293549,9606.ENSP00000324173,9606.ENSP00000332973,9606.ENSP00000339191,9606.ENSP00000341551,9606.ENSP00000354487,9606.ENSP00000376367,9606.ENSP00000393312,9606.ENSP00000437955,9606.ENSP00000452786,9606.ENSP00000480791,…	NGFR,XBP1,FERMT1,TGFB1,VTN,SMAD2,KDR,TP53,WNT1,HSPA5,SMAD3,CAV1,SMAD4,ZEB1,WASF1,FGFR1,HIF1A,ITGB3,FGF1,ZEB2,CTNNB1,NOTCH1
GO:1903047	Mitotic cell cycle process	29	537	0.56	0.99	2.02e-07	9606.ENSP00000251413,9606.ENSP00000257430,9606.ENSP00000260731,9606.ENSP00000263710,9606.ENSP00000269305,9606.ENSP00000272233,9606.ENSP00000278616,9606.ENSP00000317985,9606.ENSP00000320885,9606.ENSP00000348965,9606.ENSP00000353590,9606.ENSP00000356319,9606.ENSP00000357206,9606.ENSP00000358866,9606.ENSP00000361298,9606.ENSP00000364721,9606.ENSP00000379350,9606.ENSP00000381185,9606.ENSP00000382697,…	TUBG1,APC,KIF11,CLASP1,TP53,RHOB,ATM,ROCK2,SPAST,DYNC1H1,MYH10,KIF14,NES,FLNA,KIF2C,MAPRE1,ITGB1,BCL2,ROCK1,CDKN1A,SUN2,RHOA,PRKCA,STMN1,GTSE1,CDK5,CKAP5,ABCB1,RAD51
GO:0003180	Aortic valve morphogenesis	9	32	1.27	1.59	2.13e-07	9606.ENSP00000020945,9606.ENSP00000221930,9606.ENSP00000242261,9606.ENSP00000244050,9606.ENSP00000245479,9606.ENSP00000297494,9606.ENSP00000317985,9606.ENSP00000382697,9606.ENSP00000498587	SNAI2,TGFB1,TWIST1,SNAI1,SOX9,NOS3,ROCK2,ROCK1,NOTCH1
GO:0034109	Homotypic cell-cell adhesion	11	60	1.09	1.47	2.18e-07	9606.ENSP00000070846,9606.ENSP00000211998,9606.ENSP00000216181,9606.ENSP00000316029,9606.ENSP00000346839,9606.ENSP00000358866,9606.ENSP00000369129,9606.ENSP00000377508,9606.ENSP00000452786,9606.ENSP00000458162,9606.ENSP00000494750	PKP2,VCL,MYH9,TLN1,FN1,FLNA,DSP,JUP,ITGB3,ACTG1,ACTB
GO:0072073	Kidney epithelium development	15	136	0.87	1.29	2.23e-07	9606.ENSP00000221930,9606.ENSP00000245479,9606.ENSP00000262160,9606.ENSP00000268182,9606.ENSP00000293549,9606.ENSP00000305769,9606.ENSP00000332973,9606.ENSP00000341551,9606.ENSP00000367817,9606.ENSP00000381185,9606.ENSP00000410294,9606.ENSP00000441954,9606.ENSP00000480791,9606.ENSP00000495360,9606.ENSP00000498587	TGFB1,SOX9,SMAD2,IQGAP1,WNT1,SMAD1,SMAD3,SMAD4,PODXL,BCL2,FGFR2,SMAD5,FGF1,CTNNB1,NOTCH1
GO:0001655	Urogenital system development	23	347	0.65	1.08	2.33e-07	9606.ENSP00000219070,9606.ENSP00000221930,9606.ENSP00000224784,9606.ENSP00000245479,9606.ENSP00000262160,9606.ENSP00000268182,9606.ENSP00000293549,9606.ENSP00000305769,9606.ENSP00000330237,9606.ENSP00000332973,9606.ENSP00000341551,9606.ENSP00000342235,9606.ENSP00000361021,9606.ENSP00000367817,9606.ENSP00000376943,9606.ENSP00000381185,9606.ENSP00000400175,9606.ENSP00000410294,9606.ENSP00000419465,…	MMP2,TGFB1,ACTA2,SOX9,SMAD2,IQGAP1,WNT1,SMAD1,CASP9,SMAD3,SMAD4,ERBB4,PTEN,PODXL,BCL2L11,BCL2,RHOA,FGFR2,WWTR1,SMAD5,FGF1,CTNNB1,NOTCH1
GO:0048708	Astrocyte differentiation	11	61	1.08	1.45	2.53e-07	9606.ENSP00000215832,9606.ENSP00000245479,9606.ENSP00000253408,9606.ENSP00000256078,9606.ENSP00000263025,9606.ENSP00000264657,9606.ENSP00000302486,9606.ENSP00000329170,9606.ENSP00000340820,9606.ENSP00000446007,9606.ENSP00000498587	MAPK1,SOX9,GFAP,KRAS,MAPK3,STAT3,MAP2K1,POU3F2,MAPT,VIM,NOTCH1
GO:0070849	Response to epidermal growth factor	10	46	1.16	1.51	2.55e-07	9606.ENSP00000020945,9606.ENSP00000215832,9606.ENSP00000245479,9606.ENSP00000248444,9606.ENSP00000263025,9606.ENSP00000268182,9606.ENSP00000269571,9606.ENSP00000275493,9606.ENSP00000342235,9606.ENSP00000451828	SNAI2,MAPK1,SOX9,VIL1,MAPK3,IQGAP1,ERBB2,EGFR,ERBB4,AKT1
GO:0048639	Positive regulation of developmental growth	16	161	0.82	1.24	2.72e-07	9606.ENSP00000229795,9606.ENSP00000248444,9606.ENSP00000329170,9606.ENSP00000336740,9606.ENSP00000336831,9606.ENSP00000338934,9606.ENSP00000340820,9606.ENSP00000342235,9606.ENSP00000346839,9606.ENSP00000354573,9606.ENSP00000381185,9606.ENSP00000391826,9606.ENSP00000410294,9606.ENSP00000451828,9606.ENSP00000478927,9606.ENSP00000498587	MAPK14,VIL1,POU3F2,LIMK1,PLS1,EZR,MAPT,ERBB4,FN1,MACF1,BCL2,IGF2,FGFR2,AKT1,YAP1,NOTCH1
GO:0006796	Phosphate-containing compound metabolic process	61	1877	0.34	0.75	2.79e-07	9606.ENSP00000205557,9606.ENSP00000215832,9606.ENSP00000217244,9606.ENSP00000221930,9606.ENSP00000229795,9606.ENSP00000245479,9606.ENSP00000262160,9606.ENSP00000262948,9606.ENSP00000263025,9606.ENSP00000263923,9606.ENSP00000263967,9606.ENSP00000264657,9606.ENSP00000265171,9606.ENSP00000267101,9606.ENSP00000269571,9606.ENSP00000275493,9606.ENSP00000278568,9606.ENSP00000278616,9606.ENSP00000292408,…	ABCC6,MAPK1,CSNK2A1,TGFB1,MAPK14,SOX9,SMAD2,MAP2K2,MAPK3,KDR,PIK3CA,STAT3,EGF,ERBB3,ERBB2,EGFR,PAK1,ATM,FGFR4,AXL,MAP2K1,SMAD1,EIF2AK3,MET,ROCK2,LIMK1,CAV1,FGFR3,LIMK2,PTK2,ERBB4,FYN,MAP3K5,MYLK,MTOR,OPA1,PARP1,PRKAA2,PTEN,SRC,BAD,MAPK8,MAP2K7,BCL2,ROCK1,CDKN1A,MARK2,FGFR1,RHOA,ERN1,RAF1,PRKCA,FGFR2,CROT,EIF2A,BRAF,CDK5,MFN1,SMAD5,AKT1,CDC42
GO:0001654	Eye development	24	382	0.62	1.05	2.86e-07	9606.ENSP00000221930,9606.ENSP00000242261,9606.ENSP00000245479,9606.ENSP00000259365,9606.ENSP00000263923,9606.ENSP00000264657,9606.ENSP00000275493,9606.ENSP00000309714,9606.ENSP00000332973,9606.ENSP00000333769,9606.ENSP00000336790,9606.ENSP00000339916,9606.ENSP00000344666,9606.ENSP00000354487,9606.ENSP00000356919,9606.ENSP00000357206,9606.ENSP00000381185,9606.ENSP00000391803,9606.ENSP00000416338,…	TGFB1,TWIST1,SOX9,TMOD1,KDR,STAT3,EGFR,SH3PXD2B,SMAD3,BSG,ATF4,LIMK2,NF2,ZEB1,ATF6,NES,BCL2,MITF,MFN2,HIF1A,VIM,DCX,CTNNB1,NOTCH1
GO:0000003	Reproduction	53	1514	0.37	0.78	3.01e-07	9606.ENSP00000215832,9606.ENSP00000216181,9606.ENSP00000219070,9606.ENSP00000221930,9606.ENSP00000229795,9606.ENSP00000235382,9606.ENSP00000244050,9606.ENSP00000245479,9606.ENSP00000251413,9606.ENSP00000257192,9606.ENSP00000263923,9606.ENSP00000264657,9606.ENSP00000275493,9606.ENSP00000278616,9606.ENSP00000297494,9606.ENSP00000301178,9606.ENSP00000302486,9606.ENSP00000304669,9606.ENSP00000305769,…	MAPK1,MYH9,MMP2,TGFB1,MAPK14,RGS2,SNAI1,SOX9,TUBG1,DSG1,KDR,STAT3,EGFR,ATM,NOS3,AXL,MAP2K1,CTNNA1,SMAD1,FOSL1,CASP3,HSPA5,BSG,LIMK2,PTK2,SMAD4,CASP8,MTOR,KRT19,SYNE1,PTEN,MMP9,VDAC2,SRC,KATNAL1,GRB2,BCL2L11,BAD,ITGB1,BCL2,SUN1,SUN2,IGF2,CCDC155,CLDN4,FGFR2,HIF1A,SMAD5,AKT1,ITGB3,RAD51,CTNNB1,NOTCH1
GO:0022407	Regulation of cell-cell adhesion	27	480	0.57	0.99	3.02e-07	9606.ENSP00000216037,9606.ENSP00000221930,9606.ENSP00000229795,9606.ENSP00000261769,9606.ENSP00000263967,9606.ENSP00000269571,9606.ENSP00000293549,9606.ENSP00000311032,9606.ENSP00000339191,9606.ENSP00000341189,9606.ENSP00000344666,9606.ENSP00000346671,9606.ENSP00000348416,9606.ENSP00000361021,9606.ENSP00000362680,9606.ENSP00000367817,9606.ENSP00000369293,9606.ENSP00000378040,9606.ENSP00000391826,…	XBP1,TGFB1,MAPK14,CDH1,PIK3CA,ERBB2,WNT1,CASP3,CAV1,PTK2,NF2,FYN,TJP1,PTEN,SRC,PODXL,IL2RA,BAD,IGF2,CD44,RHOA,PRKCA,AKT1,ACTB,SPTA1,RDX,NOTCH1
GO:0034332	Adherens junction organization	10	47	1.15	1.49	3.02e-07	9606.ENSP00000211998,9606.ENSP00000261769,9606.ENSP00000323856,9606.ENSP00000348416,9606.ENSP00000362680,9606.ENSP00000369129,9606.ENSP00000416797,9606.ENSP00000494750,9606.ENSP00000495360,9606.ENSP00000497733	VCL,CDH1,PLEC,TJP1,SRC,DSP,CAMSAP3,ACTB,CTNNB1,CDC42
GO:0003158	Endothelium development	13	98	0.95	1.34	3.04e-07	9606.ENSP00000263923,9606.ENSP00000272233,9606.ENSP00000295522,9606.ENSP00000317272,9606.ENSP00000333769,9606.ENSP00000338934,9606.ENSP00000341551,9606.ENSP00000348416,9606.ENSP00000353408,9606.ENSP00000400175,9606.ENSP00000495360,9606.ENSP00000496414,9606.ENSP00000498587	KDR,RHOB,CLDN1,MET,BSG,EZR,SMAD4,TJP1,MSN,RHOA,CTNNB1,RDX,NOTCH1
GO:0030048	Actin filament-based movement	13	98	0.95	1.34	3.04e-07	9606.ENSP00000070846,9606.ENSP00000216181,9606.ENSP00000223023,9606.ENSP00000248444,9606.ENSP00000252699,9606.ENSP00000263967,9606.ENSP00000350719,9606.ENSP00000353590,9606.ENSP00000362924,9606.ENSP00000365891,9606.ENSP00000382697,9606.ENSP00000385616,9606.ENSP00000483313	PKP2,MYH9,WASL,VIL1,ACTN4,PIK3CA,SYNE2,MYH10,GSN,WAS,ROCK1,SUN2,WASF2
GO:0032101	Regulation of response to external stimulus	40	964	0.44	0.86	3.27e-07	9606.ENSP00000020945,9606.ENSP00000215832,9606.ENSP00000221930,9606.ENSP00000222390,9606.ENSP00000226218,9606.ENSP00000226574,9606.ENSP00000229795,9606.ENSP00000262102,9606.ENSP00000262948,9606.ENSP00000263025,9606.ENSP00000263710,9606.ENSP00000263923,9606.ENSP00000265164,9606.ENSP00000278568,9606.ENSP00000278616,9606.ENSP00000297494,9606.ENSP00000302486,9606.ENSP00000317272,9606.ENSP00000332973,…	SNAI2,MAPK1,TGFB1,HGF,VTN,NFKB1,MAPK14,MTUS1,MAP2K2,MAPK3,CLASP1,KDR,CASP6,PAK1,ATM,NOS3,MAP2K1,MET,SMAD3,CAV1,PTK2,FYN,RAC1,CASP8,FLNA,PTEN,MMP9,PLAU,SRC,IL2RA,TMSB4X,XRCC5,NFE2L2,FGFR1,PRKCA,BRAF,DNM1L,FGF1,EPPK1,NOTCH1
GO:0031122	Cytoplasmic microtubule organization	11	63	1.07	1.42	3.34e-07	9606.ENSP00000251413,9606.ENSP00000263710,9606.ENSP00000307959,9606.ENSP00000338934,9606.ENSP00000339916,9606.ENSP00000340820,9606.ENSP00000348965,9606.ENSP00000359070,9606.ENSP00000369989,9606.ENSP00000400175,9606.ENSP00000416797	TUBG1,CLASP1,DST,EZR,LIMK2,MAPT,DYNC1H1,STMN3,KATNAL1,RHOA,CAMSAP3
GO:0001822	Kidney development	21	296	0.68	1.09	3.45e-07	9606.ENSP00000221930,9606.ENSP00000224784,9606.ENSP00000245479,9606.ENSP00000262160,9606.ENSP00000268182,9606.ENSP00000293549,9606.ENSP00000305769,9606.ENSP00000330237,9606.ENSP00000332973,9606.ENSP00000341551,9606.ENSP00000342235,9606.ENSP00000367817,9606.ENSP00000376943,9606.ENSP00000381185,9606.ENSP00000400175,9606.ENSP00000410294,9606.ENSP00000419465,9606.ENSP00000441954,9606.ENSP00000480791,…	TGFB1,ACTA2,SOX9,SMAD2,IQGAP1,WNT1,SMAD1,CASP9,SMAD3,SMAD4,ERBB4,PODXL,BCL2L11,BCL2,RHOA,FGFR2,WWTR1,SMAD5,FGF1,CTNNB1,NOTCH1
GO:0051016	Barbed-end actin filament capping	8	23	1.37	1.58	3.63e-07	9606.ENSP00000248444,9606.ENSP00000263168,9606.ENSP00000263867,9606.ENSP00000283713,9606.ENSP00000354947,9606.ENSP00000362924,9606.ENSP00000449428,9606.ENSP00000496414	VIL1,CAPZA1,CAPG,VILL,CAPZA2,GSN,TWF1,RDX
GO:0043502	Regulation of muscle adaptation	12	81	1.0	1.37	3.69e-07	9606.ENSP00000235382,9606.ENSP00000264606,9606.ENSP00000297494,9606.ENSP00000317985,9606.ENSP00000332973,9606.ENSP00000341551,9606.ENSP00000355759,9606.ENSP00000382697,9606.ENSP00000397181,9606.ENSP00000408695,9606.ENSP00000449428,9606.ENSP00000498587	RGS2,HDAC4,NOS3,ROCK2,SMAD3,SMAD4,PARP1,ROCK1,RGS4,PRKCA,TWF1,NOTCH1
GO:0051896	Regulation of protein kinase B signaling	16	166	0.81	1.21	3.95e-07	9606.ENSP00000216037,9606.ENSP00000221930,9606.ENSP00000263317,9606.ENSP00000263967,9606.ENSP00000265171,9606.ENSP00000275493,9606.ENSP00000301178,9606.ENSP00000317272,9606.ENSP00000341189,9606.ENSP00000354558,9606.ENSP00000361021,9606.ENSP00000362680,9606.ENSP00000379350,9606.ENSP00000391826,9606.ENSP00000393312,9606.ENSP00000448665	XBP1,TGFB1,NOX4,PIK3CA,EGF,EGFR,AXL,MET,PTK2,MTOR,PTEN,SRC,ITGB1,IGF2,FGFR1,DDIT3
GO:0033135	Regulation of peptidyl-serine phosphorylation	15	143	0.85	1.24	3.99e-07	9606.ENSP00000221930,9606.ENSP00000222390,9606.ENSP00000239940,9606.ENSP00000263967,9606.ENSP00000275493,9606.ENSP00000278568,9606.ENSP00000339191,9606.ENSP00000361021,9606.ENSP00000365804,9606.ENSP00000381185,9606.ENSP00000398632,9606.ENSP00000401888,9606.ENSP00000419060,9606.ENSP00000451828,9606.ENSP00000477999	TGFB1,HGF,PFN2,PIK3CA,EGFR,PAK1,CAV1,PTEN,HDAC6,BCL2,CD44,RAF1,BRAF,AKT1,NOS1
GO:0048771	Tissue remodeling	13	101	0.93	1.31	4.14e-07	9606.ENSP00000218388,9606.ENSP00000219070,9606.ENSP00000221930,9606.ENSP00000226574,9606.ENSP00000263317,9606.ENSP00000297494,9606.ENSP00000301178,9606.ENSP00000339191,9606.ENSP00000358866,9606.ENSP00000362680,9606.ENSP00000391803,9606.ENSP00000437955,9606.ENSP00000495360	TIMP1,MMP2,TGFB1,NFKB1,NOX4,NOS3,AXL,CAV1,FLNA,SRC,MITF,HIF1A,CTNNB1
GO:2001243	Negative regulation of intrinsic apoptotic signaling pathway	13	101	0.93	1.31	4.14e-07	9606.ENSP00000020945,9606.ENSP00000216037,9606.ENSP00000244050,9606.ENSP00000354681,9606.ENSP00000358022,9606.ENSP00000361405,9606.ENSP00000361635,9606.ENSP00000362680,9606.ENSP00000380252,9606.ENSP00000381185,9606.ENSP00000398632,9606.ENSP00000437955,9606.ENSP00000451828	SNAI2,XBP1,SNAI1,OPA1,MCL1,MMP9,VDAC2,SRC,NFE2L2,BCL2,CD44,HIF1A,AKT1
GO:0048538	Thymus development	10	49	1.13	1.45	4.16e-07	9606.ENSP00000215832,9606.ENSP00000262948,9606.ENSP00000263025,9606.ENSP00000278616,9606.ENSP00000302486,9606.ENSP00000376943,9606.ENSP00000381185,9606.ENSP00000401888,9606.ENSP00000419060,9606.ENSP00000495360	MAPK1,MAP2K2,MAPK3,ATM,MAP2K1,BCL2L11,BCL2,RAF1,BRAF,CTNNB1
GO:0051216	Cartilage development	16	167	0.81	1.2	4.23e-07	9606.ENSP00000020945,9606.ENSP00000218388,9606.ENSP00000221930,9606.ENSP00000229795,9606.ENSP00000244050,9606.ENSP00000245479,9606.ENSP00000260302,9606.ENSP00000263025,9606.ENSP00000305769,9606.ENSP00000307235,9606.ENSP00000339824,9606.ENSP00000354487,9606.ENSP00000398632,9606.ENSP00000437955,9606.ENSP00000441954,9606.ENSP00000495360	SNAI2,TIMP1,TGFB1,MAPK14,SNAI1,SOX9,MMP13,MAPK3,SMAD1,EIF2AK3,FGFR3,ZEB1,CD44,HIF1A,SMAD5,CTNNB1
GO:0031112	Positive regulation of microtubule polymerization or depolymerization	9	36	1.22	1.49	4.84e-07	9606.ENSP00000263710,9606.ENSP00000278568,9606.ENSP00000317272,9606.ENSP00000320885,9606.ENSP00000340820,9606.ENSP00000347379,9606.ENSP00000348461,9606.ENSP00000364721,9606.ENSP00000432768	CLASP1,PAK1,MET,SPAST,MAPT,OCLN,RAC1,MAPRE1,CKAP5
GO:0051646	Mitochondrion localization	10	50	1.13	1.43	4.88e-07	9606.ENSP00000320885,9606.ENSP00000340820,9606.ENSP00000354681,9606.ENSP00000365804,9606.ENSP00000376367,9606.ENSP00000385751,9606.ENSP00000416338,9606.ENSP00000420617,9606.ENSP00000437955,9606.ENSP00000449089	SPAST,MAPT,OPA1,HDAC6,WASF1,MARK2,MFN2,MFN1,HIF1A,DNM1L
GO:0051054	Positive regulation of DNA metabolic process	21	304	0.66	1.06	5.18e-07	9606.ENSP00000215832,9606.ENSP00000221930,9606.ENSP00000222390,9606.ENSP00000262887,9606.ENSP00000263025,9606.ENSP00000263317,9606.ENSP00000265171,9606.ENSP00000275493,9606.ENSP00000278616,9606.ENSP00000292408,9606.ENSP00000302111,9606.ENSP00000311032,9606.ENSP00000355759,9606.ENSP00000362680,9606.ENSP00000365891,9606.ENSP00000375978,9606.ENSP00000381070,9606.ENSP00000451828,9606.ENSP00000493712,…	MAPK1,TGFB1,HGF,XRCC1,MAPK3,NOX4,EGF,EGFR,ATM,FGFR4,MGMT,CASP3,PARP1,SRC,WAS,XRCC5,MAP2K7,AKT1,RAD51,ACTB,CTNNB1
GO:0003006	Developmental process involved in reproduction	41	1023	0.43	0.83	5.19e-07	9606.ENSP00000215832,9606.ENSP00000219070,9606.ENSP00000221930,9606.ENSP00000229795,9606.ENSP00000235382,9606.ENSP00000244050,9606.ENSP00000245479,9606.ENSP00000263923,9606.ENSP00000275493,9606.ENSP00000278616,9606.ENSP00000297494,9606.ENSP00000301178,9606.ENSP00000302486,9606.ENSP00000304669,9606.ENSP00000310170,9606.ENSP00000311032,9606.ENSP00000324173,9606.ENSP00000333769,9606.ENSP00000339916,…	MAPK1,MMP2,TGFB1,MAPK14,RGS2,SNAI1,SOX9,KDR,EGFR,ATM,NOS3,AXL,MAP2K1,CTNNA1,FOSL1,CASP3,HSPA5,BSG,LIMK2,PTK2,SMAD4,CASP8,MTOR,KRT19,SYNE1,PTEN,SRC,KATNAL1,GRB2,BCL2L11,BAD,BCL2,SUN1,IGF2,CCDC155,FGFR2,HIF1A,SMAD5,AKT1,CTNNB1,NOTCH1
GO:0031667	Response to nutrient levels	26	461	0.58	0.98	5.22e-07	9606.ENSP00000215832,9606.ENSP00000216037,9606.ENSP00000221930,9606.ENSP00000229795,9606.ENSP00000263025,9606.ENSP00000269305,9606.ENSP00000302111,9606.ENSP00000307235,9606.ENSP00000323856,9606.ENSP00000324173,9606.ENSP00000336790,9606.ENSP00000339191,9606.ENSP00000346437,9606.ENSP00000351908,9606.ENSP00000354487,9606.ENSP00000354558,9606.ENSP00000360290,9606.ENSP00000362680,9606.ENSP00000378974,…	MAPK1,XBP1,TGFB1,MAPK14,MAPK3,TP53,MGMT,EIF2AK3,PLEC,HSPA5,ATF4,CAV1,ATG7,MAP3K5,ZEB1,MTOR,PRKAA2,SRC,MAPK8,NFE2L2,BCL2,CDKN1A,EIF2A,DDIT3,AKT1,FAS
GO:0051726	Regulation of cell cycle	43	1108	0.41	0.81	5.43e-07	9606.ENSP00000216714,9606.ENSP00000217244,9606.ENSP00000221930,9606.ENSP00000229795,9606.ENSP00000245479,9606.ENSP00000257430,9606.ENSP00000260731,9606.ENSP00000264657,9606.ENSP00000265171,9606.ENSP00000268182,9606.ENSP00000269305,9606.ENSP00000272233,9606.ENSP00000275493,9606.ENSP00000278616,9606.ENSP00000310170,9606.ENSP00000311032,9606.ENSP00000317985,9606.ENSP00000320885,9606.ENSP00000344666,…	APEX1,CSNK2A1,TGFB1,MAPK14,SOX9,APC,KIF11,STAT3,EGF,IQGAP1,TP53,RHOB,EGFR,ATM,FOSL1,CASP3,ROCK2,SPAST,NF2,DYNC1H1,KIF14,PTEN,HDAC8,SRC,TMSB4X,PKP4,BCL2L11,ITGB1,BCL2,CDKN1A,IGF2,RHOA,PRKCA,FGFR2,GTSE1,CDK5,AKT1,XRCC3,RAD51,ACTB,CTNNB1,RDX,CDC42
GO:0051172	Negative regulation of nitrogen compound metabolic process	71	2403	0.3	0.7	5.56e-07	9606.ENSP00000020945,9606.ENSP00000216037,9606.ENSP00000216714,9606.ENSP00000217244,9606.ENSP00000218388,9606.ENSP00000221930,9606.ENSP00000222390,9606.ENSP00000226218,9606.ENSP00000226574,9606.ENSP00000229795,9606.ENSP00000235382,9606.ENSP00000242261,9606.ENSP00000244050,9606.ENSP00000245479,9606.ENSP00000248444,9606.ENSP00000257430,9606.ENSP00000261023,9606.ENSP00000262160,9606.ENSP00000262887,…	SNAI2,XBP1,APEX1,CSNK2A1,TIMP1,TGFB1,HGF,VTN,NFKB1,MAPK14,RGS2,TWIST1,SNAI1,SOX9,VIL1,APC,ITGAV,SMAD2,XRCC1,PKP1,HDAC4,STAT3,TP53,EGFR,ATM,WNT1,EIF2AK3,CASP3,ROCK2,PLEC,NOS2,PKP3,SMAD3,LIMK1,ATF4,EZR,CAV1,MAPT,SMAD4,NF2,FYN,OCLN,ZEB1,PARP1,FLNA,PRKAA2,PTEN,MMP9,PLAU,HDAC8,SRC,HDAC6,XRCC5,SOX10,ROCK1,CDKN1A,MITF,IGF2,CD44,RAF1,FGFR2,WWTR1,CDK5,SMAD5,DDIT3,AKT1,ITGB3,YAP1,ZEB2,CTNNB1,NOTCH1
GO:0045667	Regulation of osteoblast differentiation	14	125	0.87	1.24	5.57e-07	9606.ENSP00000020945,9606.ENSP00000222390,9606.ENSP00000242261,9606.ENSP00000245479,9606.ENSP00000305769,9606.ENSP00000332973,9606.ENSP00000336790,9606.ENSP00000341189,9606.ENSP00000410294,9606.ENSP00000419465,9606.ENSP00000441954,9606.ENSP00000478927,9606.ENSP00000495360,9606.ENSP00000498587	SNAI2,HGF,TWIST1,SOX9,SMAD1,SMAD3,ATF4,PTK2,FGFR2,WWTR1,SMAD5,YAP1,CTNNB1,NOTCH1
GO:0010718	Positive regulation of epithelial to mesenchymal transition	10	51	1.12	1.41	5.66e-07	9606.ENSP00000221930,9606.ENSP00000242261,9606.ENSP00000244050,9606.ENSP00000262160,9606.ENSP00000332973,9606.ENSP00000341551,9606.ENSP00000354558,9606.ENSP00000419465,9606.ENSP00000495360,9606.ENSP00000498587	TGFB1,TWIST1,SNAI1,SMAD2,SMAD3,SMAD4,MTOR,WWTR1,CTNNB1,NOTCH1
GO:1990928	Response to amino acid starvation	10	51	1.12	1.41	5.66e-07	9606.ENSP00000215832,9606.ENSP00000263025,9606.ENSP00000307235,9606.ENSP00000336790,9606.ENSP00000351908,9606.ENSP00000354558,9606.ENSP00000378974,9606.ENSP00000384849,9606.ENSP00000417229,9606.ENSP00000498466	MAPK1,MAPK3,EIF2AK3,ATF4,MAP3K5,MTOR,MAPK8,CDKN1A,EIF2A,FAS
GO:0048661	Positive regulation of smooth muscle cell proliferation	12	85	0.97	1.32	5.75e-07	9606.ENSP00000216037,9606.ENSP00000219070,9606.ENSP00000221930,9606.ENSP00000263967,9606.ENSP00000351908,9606.ENSP00000361405,9606.ENSP00000362680,9606.ENSP00000401445,9606.ENSP00000410294,9606.ENSP00000416338,9606.ENSP00000451828,9606.ENSP00000452786	XBP1,MMP2,TGFB1,PIK3CA,MAP3K5,MMP9,SRC,ERN1,FGFR2,MFN2,AKT1,ITGB3
GO:0022414	Reproductive process	52	1504	0.36	0.76	5.95e-07	9606.ENSP00000215832,9606.ENSP00000216181,9606.ENSP00000219070,9606.ENSP00000221930,9606.ENSP00000229795,9606.ENSP00000235382,9606.ENSP00000244050,9606.ENSP00000245479,9606.ENSP00000251413,9606.ENSP00000257192,9606.ENSP00000263923,9606.ENSP00000275493,9606.ENSP00000278616,9606.ENSP00000297494,9606.ENSP00000301178,9606.ENSP00000302486,9606.ENSP00000304669,9606.ENSP00000305769,9606.ENSP00000310170,…	MAPK1,MYH9,MMP2,TGFB1,MAPK14,RGS2,SNAI1,SOX9,TUBG1,DSG1,KDR,EGFR,ATM,NOS3,AXL,MAP2K1,CTNNA1,SMAD1,FOSL1,CASP3,HSPA5,BSG,LIMK2,PTK2,SMAD4,CASP8,MTOR,KRT19,SYNE1,PTEN,MMP9,VDAC2,SRC,KATNAL1,GRB2,BCL2L11,BAD,ITGB1,BCL2,SUN1,SUN2,IGF2,CCDC155,CLDN4,FGFR2,HIF1A,SMAD5,AKT1,ITGB3,RAD51,CTNNB1,NOTCH1
GO:0051051	Negative regulation of transport	25	432	0.59	0.98	6.06e-07	9606.ENSP00000217289,9606.ENSP00000221930,9606.ENSP00000226574,9606.ENSP00000235382,9606.ENSP00000242261,9606.ENSP00000261023,9606.ENSP00000261735,9606.ENSP00000265171,9606.ENSP00000267101,9606.ENSP00000283290,9606.ENSP00000297494,9606.ENSP00000336790,9606.ENSP00000339191,9606.ENSP00000348461,9606.ENSP00000361021,9606.ENSP00000361405,9606.ENSP00000378487,9606.ENSP00000381185,9606.ENSP00000397181,…	FERMT1,TGFB1,NFKB1,RGS2,TWIST1,ITGAV,ERP29,EGF,ERBB3,ATG3,NOS3,ATF4,CAV1,RAC1,PTEN,MMP9,VDAC1,BCL2,RGS4,BRAF,CDK5,AKT1,ITGB3,NOS1,NOTCH1
GO:0001890	Placenta development	15	149	0.83	1.2	6.33e-07	9606.ENSP00000215832,9606.ENSP00000229795,9606.ENSP00000244050,9606.ENSP00000275493,9606.ENSP00000302486,9606.ENSP00000310170,9606.ENSP00000333769,9606.ENSP00000341189,9606.ENSP00000351273,9606.ENSP00000355124,9606.ENSP00000376345,9606.ENSP00000391826,9606.ENSP00000410294,9606.ENSP00000437955,9606.ENSP00000451828	MAPK1,MAPK14,SNAI1,EGFR,MAP2K1,FOSL1,BSG,PTK2,CASP8,KRT19,GRB2,IGF2,FGFR2,HIF1A,AKT1
GO:0006909	Phagocytosis	16	173	0.79	1.17	6.43e-07	9606.ENSP00000216181,9606.ENSP00000261023,9606.ENSP00000263967,9606.ENSP00000278568,9606.ENSP00000301178,9606.ENSP00000317272,9606.ENSP00000336740,9606.ENSP00000339467,9606.ENSP00000341189,9606.ENSP00000346671,9606.ENSP00000348461,9606.ENSP00000362680,9606.ENSP00000362924,9606.ENSP00000379350,9606.ENSP00000452786,9606.ENSP00000497733	MYH9,ITGAV,PIK3CA,PAK1,AXL,MET,LIMK1,RHOG,PTK2,FYN,RAC1,SRC,GSN,ITGB1,ITGB3,CDC42
GO:0009411	Response to UV	15	150	0.82	1.19	6.85e-07	9606.ENSP00000218388,9606.ENSP00000219070,9606.ENSP00000269305,9606.ENSP00000275493,9606.ENSP00000311032,9606.ENSP00000322788,9606.ENSP00000330237,9606.ENSP00000336790,9606.ENSP00000355759,9606.ENSP00000361405,9606.ENSP00000378974,9606.ENSP00000381070,9606.ENSP00000381185,9606.ENSP00000384849,9606.ENSP00000451828	TIMP1,MMP2,TP53,EGFR,CASP3,MMP1,CASP9,ATF4,PARP1,MMP9,MAPK8,MAP2K7,BCL2,CDKN1A,AKT1
GO:0010950	Positive regulation of endopeptidase activity	16	174	0.79	1.16	6.91e-07	9606.ENSP00000172229,9606.ENSP00000264657,9606.ENSP00000265164,9606.ENSP00000307235,9606.ENSP00000317985,9606.ENSP00000330237,9606.ENSP00000332973,9606.ENSP00000340820,9606.ENSP00000346671,9606.ENSP00000351273,9606.ENSP00000351908,9606.ENSP00000362924,9606.ENSP00000376943,9606.ENSP00000378040,9606.ENSP00000400175,9606.ENSP00000498466	NGFR,STAT3,CASP6,EIF2AK3,ROCK2,CASP9,SMAD3,MAPT,FYN,CASP8,MAP3K5,GSN,BCL2L11,BAD,RHOA,FAS
GO:0008015	Blood circulation	24	403	0.6	0.99	6.97e-07	9606.ENSP00000070846,9606.ENSP00000219070,9606.ENSP00000221930,9606.ENSP00000224784,9606.ENSP00000228841,9606.ENSP00000235382,9606.ENSP00000263967,9606.ENSP00000297494,9606.ENSP00000317985,9606.ENSP00000323856,9606.ENSP00000327251,9606.ENSP00000332973,9606.ENSP00000339191,9606.ENSP00000347379,9606.ENSP00000348416,9606.ENSP00000354558,9606.ENSP00000362680,9606.ENSP00000362924,9606.ENSP00000382697,…	PKP2,MMP2,TGFB1,ACTA2,MYL2,RGS2,PIK3CA,NOS3,ROCK2,PLEC,NOS2,SMAD3,CAV1,OCLN,TJP1,MTOR,SRC,GSN,ROCK1,RHOA,SMAD5,DNM1L,NOS1,CDC42
GO:0001657	Ureteric bud development	12	87	0.96	1.3	7.14e-07	9606.ENSP00000221930,9606.ENSP00000245479,9606.ENSP00000262160,9606.ENSP00000293549,9606.ENSP00000305769,9606.ENSP00000332973,9606.ENSP00000341551,9606.ENSP00000381185,9606.ENSP00000410294,9606.ENSP00000441954,9606.ENSP00000480791,9606.ENSP00000495360	TGFB1,SOX9,SMAD2,WNT1,SMAD1,SMAD3,SMAD4,BCL2,FGFR2,SMAD5,FGF1,CTNNB1
GO:0030879	Mammary gland development	14	128	0.86	1.22	7.14e-07	9606.ENSP00000215832,9606.ENSP00000221930,9606.ENSP00000226574,9606.ENSP00000245479,9606.ENSP00000265171,9606.ENSP00000302111,9606.ENSP00000339191,9606.ENSP00000342235,9606.ENSP00000362680,9606.ENSP00000371897,9606.ENSP00000376943,9606.ENSP00000410294,9606.ENSP00000437955,9606.ENSP00000451828	MAPK1,TGFB1,NFKB1,SOX9,EGF,MGMT,CAV1,ERBB4,SRC,ARHGAP5,BCL2L11,FGFR2,HIF1A,AKT1
GO:0048864	Stem cell development	12	87	0.96	1.3	7.14e-07	9606.ENSP00000020945,9606.ENSP00000215832,9606.ENSP00000242261,9606.ENSP00000245479,9606.ENSP00000263025,9606.ENSP00000269141,9606.ENSP00000342235,9606.ENSP00000346839,9606.ENSP00000380093,9606.ENSP00000381185,9606.ENSP00000437955,9606.ENSP00000497733	SNAI2,MAPK1,TWIST1,SOX9,MAPK3,CDH2,ERBB4,FN1,SOX10,BCL2,HIF1A,CDC42
GO:0032386	Regulation of intracellular transport	22	341	0.63	1.02	7.15e-07	9606.ENSP00000215832,9606.ENSP00000216037,9606.ENSP00000217289,9606.ENSP00000221930,9606.ENSP00000229795,9606.ENSP00000261769,9606.ENSP00000262948,9606.ENSP00000263025,9606.ENSP00000269571,9606.ENSP00000302486,9606.ENSP00000332973,9606.ENSP00000338934,9606.ENSP00000346671,9606.ENSP00000348965,9606.ENSP00000353408,9606.ENSP00000353508,9606.ENSP00000358866,9606.ENSP00000362680,9606.ENSP00000377508,…	MAPK1,XBP1,FERMT1,TGFB1,MAPK14,CDH1,MAP2K2,MAPK3,ERBB2,MAP2K1,SMAD3,EZR,FYN,DYNC1H1,MSN,MAP2,FLNA,SRC,JUP,MAPK8,CDK5,RDX
GO:0045109	Intermediate filament organization	11	69	1.03	1.34	7.19e-07	9606.ENSP00000070846,9606.ENSP00000253408,9606.ENSP00000263946,9606.ENSP00000308452,9606.ENSP00000323856,9606.ENSP00000355124,9606.ENSP00000358865,9606.ENSP00000369129,9606.ENSP00000446007,9606.ENSP00000449404,9606.ENSP00000484472	PKP2,GFAP,PKP1,KRT17,PLEC,KRT19,INA,DSP,VIM,KRT8,EPPK1
GO:0035994	Response to muscle stretch	8	26	1.31	1.49	7.50e-07	9606.ENSP00000226574,9606.ENSP00000229795,9606.ENSP00000263967,9606.ENSP00000269141,9606.ENSP00000341189,9606.ENSP00000362924,9606.ENSP00000401888,9606.ENSP00000495360	NFKB1,MAPK14,PIK3CA,CDH2,PTK2,GSN,RAF1,CTNNB1
GO:0071241	Cellular response to inorganic substance	18	227	0.72	1.1	7.58e-07	9606.ENSP00000215832,9606.ENSP00000261769,9606.ENSP00000263025,9606.ENSP00000268182,9606.ENSP00000275493,9606.ENSP00000295522,9606.ENSP00000307235,9606.ENSP00000324173,9606.ENSP00000336790,9606.ENSP00000355759,9606.ENSP00000360290,9606.ENSP00000361405,9606.ENSP00000378040,9606.ENSP00000378974,9606.ENSP00000380252,9606.ENSP00000419060,9606.ENSP00000451828,9606.ENSP00000493712	MAPK1,CDH1,MAPK3,IQGAP1,EGFR,CLDN1,EIF2AK3,HSPA5,ATF4,PARP1,PRKAA2,MMP9,BAD,MAPK8,NFE2L2,BRAF,AKT1,RAD51
GO:0071453	Cellular response to oxygen levels	15	152	0.82	1.18	7.91e-07	9606.ENSP00000242261,9606.ENSP00000269305,9606.ENSP00000336790,9606.ENSP00000339191,9606.ENSP00000346437,9606.ENSP00000354558,9606.ENSP00000361021,9606.ENSP00000362680,9606.ENSP00000378040,9606.ENSP00000380252,9606.ENSP00000381185,9606.ENSP00000437955,9606.ENSP00000451828,9606.ENSP00000498466,9606.ENSP00000498587	TWIST1,TP53,ATF4,CAV1,ATG7,MTOR,PTEN,SRC,BAD,NFE2L2,BCL2,HIF1A,AKT1,FAS,NOTCH1
GO:0009416	Response to light stimulus	21	314	0.65	1.03	8.30e-07	9606.ENSP00000218388,9606.ENSP00000219070,9606.ENSP00000256078,9606.ENSP00000269305,9606.ENSP00000275493,9606.ENSP00000311032,9606.ENSP00000322788,9606.ENSP00000330237,9606.ENSP00000336790,9606.ENSP00000355759,9606.ENSP00000361405,9606.ENSP00000378974,9606.ENSP00000379350,9606.ENSP00000381070,9606.ENSP00000381185,9606.ENSP00000384849,9606.ENSP00000419060,9606.ENSP00000419782,9606.ENSP00000437849,…	TIMP1,MMP2,KRAS,TP53,EGFR,CASP3,MMP1,CASP9,ATF4,PARP1,MMP9,MAPK8,ITGB1,MAP2K7,BCL2,CDKN1A,BRAF,CDK5,TRPM1,HIF1A,AKT1
GO:0032570	Response to progesterone	9	39	1.19	1.42	8.30e-07	9606.ENSP00000221930,9606.ENSP00000257192,9606.ENSP00000310170,9606.ENSP00000339191,9606.ENSP00000362680,9606.ENSP00000378040,9606.ENSP00000380093,9606.ENSP00000409544,9606.ENSP00000478927	TGFB1,DSG1,FOSL1,CAV1,SRC,BAD,SOX10,CLDN4,YAP1
GO:0035270	Endocrine system development	14	130	0.86	1.21	8.39e-07	9606.ENSP00000215832,9606.ENSP00000245479,9606.ENSP00000261769,9606.ENSP00000262160,9606.ENSP00000262948,9606.ENSP00000263025,9606.ENSP00000269141,9606.ENSP00000302486,9606.ENSP00000307235,9606.ENSP00000329170,9606.ENSP00000332973,9606.ENSP00000341551,9606.ENSP00000401888,9606.ENSP00000419060	MAPK1,SOX9,CDH1,SMAD2,MAP2K2,MAPK3,CDH2,MAP2K1,EIF2AK3,POU3F2,SMAD3,SMAD4,RAF1,BRAF
GO:2001236	Regulation of extrinsic apoptotic signaling pathway	15	153	0.82	1.17	8.48e-07	9606.ENSP00000020945,9606.ENSP00000222390,9606.ENSP00000261023,9606.ENSP00000297494,9606.ENSP00000304669,9606.ENSP00000339191,9606.ENSP00000358022,9606.ENSP00000361021,9606.ENSP00000362680,9606.ENSP00000365745,9606.ENSP00000381185,9606.ENSP00000393312,9606.ENSP00000401888,9606.ENSP00000451828,9606.ENSP00000478927	SNAI2,HGF,ITGAV,NOS3,CTNNA1,CAV1,MCL1,PTEN,SRC,CTTN,BCL2,FGFR1,RAF1,AKT1,YAP1
GO:0014066	Regulation of phosphatidylinositol 3-kinase signaling	13	109	0.9	1.24	8.74e-07	9606.ENSP00000222390,9606.ENSP00000242261,9606.ENSP00000245479,9606.ENSP00000263923,9606.ENSP00000265171,9606.ENSP00000267101,9606.ENSP00000275493,9606.ENSP00000341189,9606.ENSP00000342235,9606.ENSP00000346839,9606.ENSP00000361021,9606.ENSP00000362680,9606.ENSP00000393312	HGF,TWIST1,SOX9,KDR,EGF,ERBB3,EGFR,PTK2,ERBB4,FN1,PTEN,SRC,FGFR1
GO:0032147	Activation of protein kinase activity	17	203	0.75	1.11	8.74e-07	9606.ENSP00000221930,9606.ENSP00000262948,9606.ENSP00000263967,9606.ENSP00000265171,9606.ENSP00000267101,9606.ENSP00000268182,9606.ENSP00000275493,9606.ENSP00000302486,9606.ENSP00000342235,9606.ENSP00000354558,9606.ENSP00000356319,9606.ENSP00000362680,9606.ENSP00000384849,9606.ENSP00000385751,9606.ENSP00000391826,9606.ENSP00000452786,9606.ENSP00000480791	TGFB1,MAP2K2,PIK3CA,EGF,ERBB3,IQGAP1,EGFR,MAP2K1,ERBB4,MTOR,KIF14,SRC,CDKN1A,MARK2,IGF2,ITGB3,FGF1
GO:2000630	Positive regulation of miRNA metabolic process	10	54	1.09	1.37	8.74e-07	9606.ENSP00000172229,9606.ENSP00000221930,9606.ENSP00000226574,9606.ENSP00000264657,9606.ENSP00000269305,9606.ENSP00000305769,9606.ENSP00000310170,9606.ENSP00000332973,9606.ENSP00000341551,9606.ENSP00000437955	NGFR,TGFB1,NFKB1,STAT3,TP53,SMAD1,FOSL1,SMAD3,SMAD4,HIF1A
GO:0010975	Regulation of neuron projection development	25	442	0.58	0.96	8.88e-07	9606.ENSP00000222390,9606.ENSP00000235382,9606.ENSP00000253408,9606.ENSP00000262948,9606.ENSP00000269141,9606.ENSP00000278568,9606.ENSP00000302486,9606.ENSP00000324173,9606.ENSP00000329170,9606.ENSP00000336740,9606.ENSP00000340820,9606.ENSP00000346671,9606.ENSP00000346839,9606.ENSP00000353508,9606.ENSP00000354573,9606.ENSP00000358866,9606.ENSP00000361021,9606.ENSP00000380252,9606.ENSP00000385751,…	HGF,RGS2,GFAP,MAP2K2,CDH2,PAK1,MAP2K1,HSPA5,POU3F2,LIMK1,MAPT,FYN,FN1,MAP2,MACF1,FLNA,PTEN,NFE2L2,MARK2,RHOA,BRAF,CDK5,VIM,TWF1,AKT1
GO:0033138	Positive regulation of peptidyl-serine phosphorylation	13	110	0.9	1.23	9.58e-07	9606.ENSP00000221930,9606.ENSP00000239940,9606.ENSP00000263967,9606.ENSP00000275493,9606.ENSP00000278568,9606.ENSP00000339191,9606.ENSP00000365804,9606.ENSP00000381185,9606.ENSP00000398632,9606.ENSP00000401888,9606.ENSP00000419060,9606.ENSP00000451828,9606.ENSP00000477999	TGFB1,PFN2,PIK3CA,EGFR,PAK1,CAV1,HDAC6,BCL2,CD44,RAF1,BRAF,AKT1,NOS1
GO:0043535	Regulation of blood vessel endothelial cell migration	12	90	0.95	1.27	9.70e-07	9606.ENSP00000221930,9606.ENSP00000263923,9606.ENSP00000297494,9606.ENSP00000370010,9606.ENSP00000377508,9606.ENSP00000380252,9606.ENSP00000393312,9606.ENSP00000400175,9606.ENSP00000408695,9606.ENSP00000437955,9606.ENSP00000451828,9606.ENSP00000498587	TGFB1,KDR,NOS3,TMSB4X,JUP,NFE2L2,FGFR1,RHOA,PRKCA,HIF1A,AKT1,NOTCH1
GO:0030866	Cortical actin cytoskeleton organization	9	40	1.18	1.4	9.87e-07	9606.ENSP00000248444,9606.ENSP00000288670,9606.ENSP00000316029,9606.ENSP00000317985,9606.ENSP00000323856,9606.ENSP00000336831,9606.ENSP00000338934,9606.ENSP00000382697,9606.ENSP00000419782	VIL1,FMNL2,TLN1,ROCK2,PLEC,PLS1,EZR,ROCK1,CDK5
GO:0010611	Regulation of cardiac muscle hypertrophy	10	55	1.08	1.35	1.01e-06	9606.ENSP00000235382,9606.ENSP00000317985,9606.ENSP00000332973,9606.ENSP00000341551,9606.ENSP00000355759,9606.ENSP00000382697,9606.ENSP00000397181,9606.ENSP00000408695,9606.ENSP00000449428,9606.ENSP00000498587	RGS2,ROCK2,SMAD3,SMAD4,PARP1,ROCK1,RGS4,PRKCA,TWF1,NOTCH1
GO:0070371	ERK1 and ERK2 cascade	10	55	1.08	1.35	1.01e-06	9606.ENSP00000215832,9606.ENSP00000245479,9606.ENSP00000261023,9606.ENSP00000262948,9606.ENSP00000263025,9606.ENSP00000263923,9606.ENSP00000265171,9606.ENSP00000302486,9606.ENSP00000341551,9606.ENSP00000419060	MAPK1,SOX9,ITGAV,MAP2K2,MAPK3,KDR,EGF,MAP2K1,SMAD4,BRAF
GO:0007162	Negative regulation of cell adhesion	20	289	0.66	1.03	1.03e-06	9606.ENSP00000020945,9606.ENSP00000219070,9606.ENSP00000221930,9606.ENSP00000252699,9606.ENSP00000261769,9606.ENSP00000267101,9606.ENSP00000269571,9606.ENSP00000293549,9606.ENSP00000311032,9606.ENSP00000341189,9606.ENSP00000344666,9606.ENSP00000353475,9606.ENSP00000361021,9606.ENSP00000362680,9606.ENSP00000367817,9606.ENSP00000369293,9606.ENSP00000400175,9606.ENSP00000451828,9606.ENSP00000496414,…	SNAI2,MMP2,TGFB1,ACTN4,CDH1,ERBB3,ERBB2,WNT1,CASP3,PTK2,NF2,CLDN7,PTEN,SRC,PODXL,IL2RA,RHOA,AKT1,RDX,NOTCH1
GO:0043086	Negative regulation of catalytic activity	34	771	0.47	0.85	1.03e-06	9606.ENSP00000217244,9606.ENSP00000218388,9606.ENSP00000222390,9606.ENSP00000226218,9606.ENSP00000226574,9606.ENSP00000235382,9606.ENSP00000248444,9606.ENSP00000257430,9606.ENSP00000268182,9606.ENSP00000269305,9606.ENSP00000297494,9606.ENSP00000301455,9606.ENSP00000311032,9606.ENSP00000317985,9606.ENSP00000323856,9606.ENSP00000336740,9606.ENSP00000339191,9606.ENSP00000339916,9606.ENSP00000340820,…	CSNK2A1,TIMP1,HGF,VTN,NFKB1,RGS2,VIL1,APC,IQGAP1,TP53,NOS3,ANGPTL4,CASP3,ROCK2,PLEC,LIMK1,CAV1,LIMK2,MAPT,NF2,NES,PTEN,MMP9,SRC,HDAC6,ROCK1,CDKN1A,CD44,RAF1,WWTR1,AKT1,NOS1,RDX,NOTCH1
GO:0008544	Epidermis development	21	320	0.64	1.01	1.10e-06	9606.ENSP00000172229,9606.ENSP00000244050,9606.ENSP00000245479,9606.ENSP00000275493,9606.ENSP00000302486,9606.ENSP00000308452,9606.ENSP00000311032,9606.ENSP00000323856,9606.ENSP00000329170,9606.ENSP00000336831,9606.ENSP00000340510,9606.ENSP00000365891,9606.ENSP00000369129,9606.ENSP00000381185,9606.ENSP00000410294,9606.ENSP00000420213,9606.ENSP00000449404,9606.ENSP00000465630,9606.ENSP00000478927,…	NGFR,SNAI1,SOX9,EGFR,MAP2K1,KRT17,CASP3,PLEC,POU3F2,PLS1,PPL,WAS,DSP,BCL2,FGFR2,FLNB,KRT8,EVPL,YAP1,CTNNB1,NOTCH1
GO:1901654	Response to ketone	17	207	0.74	1.09	1.12e-06	9606.ENSP00000221930,9606.ENSP00000257192,9606.ENSP00000263967,9606.ENSP00000295522,9606.ENSP00000310170,9606.ENSP00000317985,9606.ENSP00000330237,9606.ENSP00000339191,9606.ENSP00000353408,9606.ENSP00000355759,9606.ENSP00000360290,9606.ENSP00000362680,9606.ENSP00000378040,9606.ENSP00000380093,9606.ENSP00000409544,9606.ENSP00000451828,9606.ENSP00000478927	TGFB1,DSG1,PIK3CA,CLDN1,FOSL1,ROCK2,CASP9,CAV1,MSN,PARP1,PRKAA2,SRC,BAD,SOX10,CLDN4,AKT1,YAP1
GO:2000628	Regulation of miRNA metabolic process	11	73	1.0	1.29	1.16e-06	9606.ENSP00000172229,9606.ENSP00000221930,9606.ENSP00000226574,9606.ENSP00000245479,9606.ENSP00000264657,9606.ENSP00000269305,9606.ENSP00000305769,9606.ENSP00000310170,9606.ENSP00000332973,9606.ENSP00000341551,9606.ENSP00000437955	NGFR,TGFB1,NFKB1,SOX9,STAT3,TP53,SMAD1,FOSL1,SMAD3,SMAD4,HIF1A
GO:0051897	Positive regulation of protein kinase B signaling	13	113	0.89	1.2	1.25e-06	9606.ENSP00000216037,9606.ENSP00000221930,9606.ENSP00000263317,9606.ENSP00000263967,9606.ENSP00000265171,9606.ENSP00000275493,9606.ENSP00000301178,9606.ENSP00000317272,9606.ENSP00000341189,9606.ENSP00000362680,9606.ENSP00000379350,9606.ENSP00000391826,9606.ENSP00000393312	XBP1,TGFB1,NOX4,PIK3CA,EGF,EGFR,AXL,MET,PTK2,SRC,ITGB1,IGF2,FGFR1
GO:0014033	Neural crest cell differentiation	12	94	0.93	1.22	1.47e-06	9606.ENSP00000020945,9606.ENSP00000215832,9606.ENSP00000242261,9606.ENSP00000245479,9606.ENSP00000263025,9606.ENSP00000269141,9606.ENSP00000341551,9606.ENSP00000342235,9606.ENSP00000346839,9606.ENSP00000380093,9606.ENSP00000437955,9606.ENSP00000497733	SNAI2,MAPK1,TWIST1,SOX9,MAPK3,CDH2,SMAD4,ERBB4,FN1,SOX10,HIF1A,CDC42
GO:0032870	Cellular response to hormone stimulus	26	489	0.55	0.91	1.47e-06	9606.ENSP00000216037,9606.ENSP00000216714,9606.ENSP00000221930,9606.ENSP00000226574,9606.ENSP00000257430,9606.ENSP00000263967,9606.ENSP00000264657,9606.ENSP00000267257,9606.ENSP00000293549,9606.ENSP00000330237,9606.ENSP00000339191,9606.ENSP00000341189,9606.ENSP00000355759,9606.ENSP00000360290,9606.ENSP00000362680,9606.ENSP00000376345,9606.ENSP00000376943,9606.ENSP00000380093,9606.ENSP00000380252,…	XBP1,APEX1,TGFB1,NFKB1,APC,PIK3CA,STAT3,PXN,WNT1,CASP9,CAV1,PTK2,PARP1,PRKAA2,SRC,GRB2,BCL2L11,SOX10,NFE2L2,IGF2,RHOA,AKT1,ITGB3,YAP1,RDX,NOTCH1
GO:0009749	Response to glucose	14	137	0.83	1.15	1.48e-06	9606.ENSP00000216037,9606.ENSP00000221930,9606.ENSP00000262160,9606.ENSP00000263317,9606.ENSP00000263967,9606.ENSP00000311032,9606.ENSP00000341551,9606.ENSP00000348416,9606.ENSP00000360290,9606.ENSP00000378040,9606.ENSP00000400175,9606.ENSP00000401445,9606.ENSP00000401888,9606.ENSP00000437955	XBP1,TGFB1,SMAD2,NOX4,PIK3CA,CASP3,SMAD4,TJP1,PRKAA2,BAD,RHOA,ERN1,RAF1,HIF1A
GO:0051147	Regulation of muscle cell differentiation	14	137	0.83	1.15	1.48e-06	9606.ENSP00000216037,9606.ENSP00000221930,9606.ENSP00000229795,9606.ENSP00000235382,9606.ENSP00000264606,9606.ENSP00000305769,9606.ENSP00000341551,9606.ENSP00000354487,9606.ENSP00000354558,9606.ENSP00000381185,9606.ENSP00000391826,9606.ENSP00000397181,9606.ENSP00000410294,9606.ENSP00000498587	XBP1,TGFB1,MAPK14,RGS2,HDAC4,SMAD1,SMAD4,ZEB1,MTOR,BCL2,IGF2,RGS4,FGFR2,NOTCH1
GO:0051707	Response to other organism	47	1328	0.37	0.75	1.52e-06	9606.ENSP00000215832,9606.ENSP00000216037,9606.ENSP00000221930,9606.ENSP00000223023,9606.ENSP00000224784,9606.ENSP00000226574,9606.ENSP00000229795,9606.ENSP00000248444,9606.ENSP00000261769,9606.ENSP00000263025,9606.ENSP00000269305,9606.ENSP00000295522,9606.ENSP00000297494,9606.ENSP00000301178,9606.ENSP00000310170,9606.ENSP00000311032,9606.ENSP00000327251,9606.ENSP00000330237,9606.ENSP00000332973,…	MAPK1,XBP1,TGFB1,WASL,ACTA2,NFKB1,MAPK14,VIL1,CDH1,MAPK3,TP53,CLDN1,NOS3,AXL,FOSL1,CASP3,NOS2,CASP9,SMAD3,TUBB,CAV1,PTK2,TUBB4B,ATG7,FYN,TJP1,CASP8,MAP3K5,RGS1,SRC,GSN,WAS,XRCC5,MAPK8,MAP2K7,BCL2,RHOA,FGFR2,STMN1,FLNB,HIF1A,VIM,AKT1,ACTG1,NOS1,CDC42,NOTCH1
GO:0034446	Substrate adhesion-dependent cell spreading	10	58	1.06	1.3	1.53e-06	9606.ENSP00000261023,9606.ENSP00000267257,9606.ENSP00000301178,9606.ENSP00000346839,9606.ENSP00000348461,9606.ENSP00000356319,9606.ENSP00000362680,9606.ENSP00000400175,9606.ENSP00000419060,9606.ENSP00000452786	ITGAV,PXN,AXL,FN1,RAC1,KIF14,SRC,RHOA,BRAF,ITGB3
GO:0071375	Cellular response to peptide hormone stimulus	18	240	0.7	1.04	1.58e-06	9606.ENSP00000216037,9606.ENSP00000216714,9606.ENSP00000221930,9606.ENSP00000226574,9606.ENSP00000257430,9606.ENSP00000263967,9606.ENSP00000264657,9606.ENSP00000267257,9606.ENSP00000293549,9606.ENSP00000339191,9606.ENSP00000341189,9606.ENSP00000355759,9606.ENSP00000362680,9606.ENSP00000376345,9606.ENSP00000380252,9606.ENSP00000391826,9606.ENSP00000451828,9606.ENSP00000452786	XBP1,APEX1,TGFB1,NFKB1,APC,PIK3CA,STAT3,PXN,WNT1,CAV1,PTK2,PARP1,SRC,GRB2,NFE2L2,IGF2,AKT1,ITGB3
GO:0010717	Regulation of epithelial to mesenchymal transition	12	95	0.93	1.21	1.61e-06	9606.ENSP00000221930,9606.ENSP00000242261,9606.ENSP00000244050,9606.ENSP00000262160,9606.ENSP00000263710,9606.ENSP00000332973,9606.ENSP00000341551,9606.ENSP00000354558,9606.ENSP00000361021,9606.ENSP00000419465,9606.ENSP00000495360,9606.ENSP00000498587	TGFB1,TWIST1,SNAI1,SMAD2,CLASP1,SMAD3,SMAD4,MTOR,PTEN,WWTR1,CTNNB1,NOTCH1
GO:0043406	Positive regulation of MAP kinase activity	13	116	0.87	1.18	1.63e-06	9606.ENSP00000221930,9606.ENSP00000261735,9606.ENSP00000263317,9606.ENSP00000265171,9606.ENSP00000269571,9606.ENSP00000275493,9606.ENSP00000278568,9606.ENSP00000351908,9606.ENSP00000362680,9606.ENSP00000381070,9606.ENSP00000393312,9606.ENSP00000401445,9606.ENSP00000480791	TGFB1,ERP29,NOX4,EGF,ERBB2,EGFR,PAK1,MAP3K5,SRC,MAP2K7,FGFR1,ERN1,FGF1
GO:0007179	Transforming growth factor beta receptor signaling pathway	12	96	0.92	1.2	1.78e-06	9606.ENSP00000221930,9606.ENSP00000262160,9606.ENSP00000264657,9606.ENSP00000267257,9606.ENSP00000269305,9606.ENSP00000305769,9606.ENSP00000332973,9606.ENSP00000341189,9606.ENSP00000341551,9606.ENSP00000355759,9606.ENSP00000362680,9606.ENSP00000441954	TGFB1,SMAD2,STAT3,PXN,TP53,SMAD1,SMAD3,PTK2,SMAD4,PARP1,SRC,SMAD5
GO:0002934	Desmosome organization	6	10	1.6	1.49	1.83e-06	9606.ENSP00000020945,9606.ENSP00000070846,9606.ENSP00000331678,9606.ENSP00000369129,9606.ENSP00000377508,9606.ENSP00000408695	SNAI2,PKP2,PKP3,DSP,JUP,PRKCA
GO:0002521	Leukocyte differentiation	23	396	0.59	0.93	1.95e-06	9606.ENSP00000216181,9606.ENSP00000221930,9606.ENSP00000229795,9606.ENSP00000264606,9606.ENSP00000264657,9606.ENSP00000269305,9606.ENSP00000269571,9606.ENSP00000278616,9606.ENSP00000293549,9606.ENSP00000301178,9606.ENSP00000348215,9606.ENSP00000351273,9606.ENSP00000354558,9606.ENSP00000355759,9606.ENSP00000361405,9606.ENSP00000362680,9606.ENSP00000379350,9606.ENSP00000381185,9606.ENSP00000391803,…	MYH9,TGFB1,MAPK14,HDAC4,STAT3,TP53,ERBB2,ATM,WNT1,AXL,SH3PXD2A,CASP8,MTOR,PARP1,MMP9,SRC,ITGB1,BCL2,MITF,RHOA,BRAF,CTNNB1,CDC42
GO:0030168	Platelet activation	12	97	0.92	1.19	1.96e-06	9606.ENSP00000211998,9606.ENSP00000216181,9606.ENSP00000229795,9606.ENSP00000263967,9606.ENSP00000301178,9606.ENSP00000316029,9606.ENSP00000346839,9606.ENSP00000358866,9606.ENSP00000362680,9606.ENSP00000452786,9606.ENSP00000458162,9606.ENSP00000494750	VCL,MYH9,MAPK14,PIK3CA,AXL,TLN1,FN1,FLNA,SRC,ITGB3,ACTG1,ACTB
GO:2001237	Negative regulation of extrinsic apoptotic signaling pathway	12	97	0.92	1.19	1.96e-06	9606.ENSP00000020945,9606.ENSP00000222390,9606.ENSP00000261023,9606.ENSP00000297494,9606.ENSP00000304669,9606.ENSP00000358022,9606.ENSP00000362680,9606.ENSP00000365745,9606.ENSP00000381185,9606.ENSP00000401888,9606.ENSP00000451828,9606.ENSP00000478927	SNAI2,HGF,ITGAV,NOS3,CTNNA1,MCL1,SRC,CTTN,BCL2,RAF1,AKT1,YAP1
GO:0007264	Small GTPase mediated signal transduction	19	273	0.67	1.0	2.00e-06	9606.ENSP00000172229,9606.ENSP00000256078,9606.ENSP00000269305,9606.ENSP00000272233,9606.ENSP00000317985,9606.ENSP00000336740,9606.ENSP00000339467,9606.ENSP00000348461,9606.ENSP00000358548,9606.ENSP00000365891,9606.ENSP00000371897,9606.ENSP00000376345,9606.ENSP00000376367,9606.ENSP00000378483,9606.ENSP00000382697,9606.ENSP00000384849,9606.ENSP00000400175,9606.ENSP00000483313,9606.ENSP00000497733	NGFR,KRAS,TP53,RHOB,ROCK2,LIMK1,RHOG,RAC1,NRAS,WAS,ARHGAP5,GRB2,WASF1,RGS19,ROCK1,CDKN1A,RHOA,WASF2,CDC42
GO:0018107	Peptidyl-threonine phosphorylation	11	78	0.97	1.23	2.05e-06	9606.ENSP00000215832,9606.ENSP00000217244,9606.ENSP00000317985,9606.ENSP00000354558,9606.ENSP00000378974,9606.ENSP00000381185,9606.ENSP00000382697,9606.ENSP00000385751,9606.ENSP00000408695,9606.ENSP00000419782,9606.ENSP00000451828	MAPK1,CSNK2A1,ROCK2,MTOR,MAPK8,BCL2,ROCK1,MARK2,PRKCA,CDK5,AKT1
GO:0072089	Stem cell proliferation	11	78	0.97	1.23	2.05e-06	9606.ENSP00000020945,9606.ENSP00000221930,9606.ENSP00000245479,9606.ENSP00000263923,9606.ENSP00000269305,9606.ENSP00000293549,9606.ENSP00000357206,9606.ENSP00000375978,9606.ENSP00000478255,9606.ENSP00000478927,9606.ENSP00000495360	SNAI2,TGFB1,SOX9,KDR,TP53,WNT1,NES,XRCC5,ABCB1,YAP1,CTNNB1
GO:0043010	Camera-type eye development	21	334	0.62	0.96	2.07e-06	9606.ENSP00000221930,9606.ENSP00000242261,9606.ENSP00000245479,9606.ENSP00000259365,9606.ENSP00000263923,9606.ENSP00000264657,9606.ENSP00000275493,9606.ENSP00000332973,9606.ENSP00000333769,9606.ENSP00000336790,9606.ENSP00000339916,9606.ENSP00000344666,9606.ENSP00000354487,9606.ENSP00000357206,9606.ENSP00000391803,9606.ENSP00000416338,9606.ENSP00000437955,9606.ENSP00000446007,9606.ENSP00000490614,…	TGFB1,TWIST1,SOX9,TMOD1,KDR,STAT3,EGFR,SMAD3,BSG,ATF4,LIMK2,NF2,ZEB1,NES,MITF,MFN2,HIF1A,VIM,DCX,CTNNB1,NOTCH1
GO:0055123	Digestive system development	14	142	0.82	1.12	2.15e-06	9606.ENSP00000221930,9606.ENSP00000245479,9606.ENSP00000262160,9606.ENSP00000275493,9606.ENSP00000332973,9606.ENSP00000362680,9606.ENSP00000380093,9606.ENSP00000381185,9606.ENSP00000391826,9606.ENSP00000410294,9606.ENSP00000437955,9606.ENSP00000478927,9606.ENSP00000495360,9606.ENSP00000498587	TGFB1,SOX9,SMAD2,EGFR,SMAD3,SRC,SOX10,BCL2,IGF2,FGFR2,HIF1A,YAP1,CTNNB1,NOTCH1
GO:0042176	Regulation of protein catabolic process	22	367	0.6	0.94	2.21e-06	9606.ENSP00000216037,9606.ENSP00000217244,9606.ENSP00000218388,9606.ENSP00000245479,9606.ENSP00000253408,9606.ENSP00000257430,9606.ENSP00000261769,9606.ENSP00000275493,9606.ENSP00000327251,9606.ENSP00000332973,9606.ENSP00000338934,9606.ENSP00000339191,9606.ENSP00000341551,9606.ENSP00000346437,9606.ENSP00000346671,9606.ENSP00000353408,9606.ENSP00000358866,9606.ENSP00000377245,9606.ENSP00000380252,…	XBP1,CSNK2A1,TIMP1,SOX9,GFAP,APC,CDH1,EGFR,NOS2,SMAD3,EZR,CAV1,SMAD4,ATG7,FYN,MSN,FLNA,KEAP1,NFE2L2,ROCK1,AKT1,RDX
GO:0060425	Lung morphogenesis	9	45	1.13	1.31	2.25e-06	9606.ENSP00000215832,9606.ENSP00000245479,9606.ENSP00000256078,9606.ENSP00000262948,9606.ENSP00000263025,9606.ENSP00000302486,9606.ENSP00000410294,9606.ENSP00000478927,9606.ENSP00000495360	MAPK1,SOX9,KRAS,MAP2K2,MAPK3,MAP2K1,FGFR2,YAP1,CTNNB1
GO:1901215	Negative regulation of neuron death	17	219	0.71	1.03	2.26e-06	9606.ENSP00000256078,9606.ENSP00000263923,9606.ENSP00000263967,9606.ENSP00000267101,9606.ENSP00000293549,9606.ENSP00000301178,9606.ENSP00000336790,9606.ENSP00000356319,9606.ENSP00000357206,9606.ENSP00000381185,9606.ENSP00000382697,9606.ENSP00000400175,9606.ENSP00000419060,9606.ENSP00000419782,9606.ENSP00000437955,9606.ENSP00000451828,9606.ENSP00000495360	KRAS,KDR,PIK3CA,ERBB3,WNT1,AXL,ATF4,KIF14,NES,BCL2,ROCK1,RHOA,BRAF,CDK5,HIF1A,AKT1,CTNNB1
GO:1904705	Regulation of vascular associated smooth muscle cell proliferation	10	61	1.04	1.26	2.26e-06	9606.ENSP00000216037,9606.ENSP00000219070,9606.ENSP00000351908,9606.ENSP00000361021,9606.ENSP00000361405,9606.ENSP00000362680,9606.ENSP00000384849,9606.ENSP00000400175,9606.ENSP00000401445,9606.ENSP00000416338	XBP1,MMP2,MAP3K5,PTEN,MMP9,SRC,CDKN1A,RHOA,ERN1,MFN2
GO:0048709	Oligodendrocyte differentiation	11	79	0.97	1.22	2.27e-06	9606.ENSP00000221930,9606.ENSP00000226218,9606.ENSP00000245479,9606.ENSP00000269571,9606.ENSP00000335055,9606.ENSP00000354558,9606.ENSP00000361021,9606.ENSP00000380093,9606.ENSP00000419782,9606.ENSP00000495360,9606.ENSP00000498587	TGFB1,VTN,SOX9,ERBB2,WASF3,MTOR,PTEN,SOX10,CDK5,CTNNB1,NOTCH1
GO:2000377	Regulation of reactive oxygen species metabolic process	14	143	0.82	1.11	2.31e-06	9606.ENSP00000221930,9606.ENSP00000229795,9606.ENSP00000269305,9606.ENSP00000340820,9606.ENSP00000346671,9606.ENSP00000348461,9606.ENSP00000365804,9606.ENSP00000376345,9606.ENSP00000378487,9606.ENSP00000380252,9606.ENSP00000381185,9606.ENSP00000384849,9606.ENSP00000400175,9606.ENSP00000437955	TGFB1,MAPK14,TP53,MAPT,FYN,RAC1,HDAC6,GRB2,VDAC1,NFE2L2,BCL2,CDKN1A,RHOA,HIF1A
GO:0050731	Positive regulation of peptidyl-tyrosine phosphorylation	16	194	0.74	1.05	2.51e-06	9606.ENSP00000221930,9606.ENSP00000222390,9606.ENSP00000226218,9606.ENSP00000263317,9606.ENSP00000265171,9606.ENSP00000267101,9606.ENSP00000269305,9606.ENSP00000275493,9606.ENSP00000339824,9606.ENSP00000342235,9606.ENSP00000346671,9606.ENSP00000354558,9606.ENSP00000362680,9606.ENSP00000391826,9606.ENSP00000398632,9606.ENSP00000452786	TGFB1,HGF,VTN,NOX4,EGF,ERBB3,TP53,EGFR,FGFR3,ERBB4,FYN,MTOR,SRC,IGF2,CD44,ITGB3
GO:1902893	Regulation of miRNA transcription	10	62	1.03	1.25	2.57e-06	9606.ENSP00000172229,9606.ENSP00000221930,9606.ENSP00000245479,9606.ENSP00000264657,9606.ENSP00000269305,9606.ENSP00000305769,9606.ENSP00000310170,9606.ENSP00000332973,9606.ENSP00000341551,9606.ENSP00000437955	NGFR,TGFB1,SOX9,STAT3,TP53,SMAD1,FOSL1,SMAD3,SMAD4,HIF1A
GO:0007229	Integrin-mediated signaling pathway	12	100	0.9	1.17	2.58e-06	9606.ENSP00000216181,9606.ENSP00000217289,9606.ENSP00000261023,9606.ENSP00000304669,9606.ENSP00000307959,9606.ENSP00000316029,9606.ENSP00000341189,9606.ENSP00000346839,9606.ENSP00000362680,9606.ENSP00000379350,9606.ENSP00000452786,9606.ENSP00000497733	MYH9,FERMT1,ITGAV,CTNNA1,DST,TLN1,PTK2,FN1,SRC,ITGB1,ITGB3,CDC42
GO:1903202	Negative regulation of oxidative stress-induced cell death	9	46	1.12	1.29	2.62e-06	9606.ENSP00000222390,9606.ENSP00000293549,9606.ENSP00000317272,9606.ENSP00000336790,9606.ENSP00000346671,9606.ENSP00000380252,9606.ENSP00000437955,9606.ENSP00000451828,9606.ENSP00000495360	HGF,WNT1,MET,ATF4,FYN,NFE2L2,HIF1A,AKT1,CTNNB1
GO:0031116	Positive regulation of microtubule polymerization	8	32	1.22	1.34	2.65e-06	9606.ENSP00000263710,9606.ENSP00000278568,9606.ENSP00000317272,9606.ENSP00000340820,9606.ENSP00000347379,9606.ENSP00000348461,9606.ENSP00000364721,9606.ENSP00000432768	CLASP1,PAK1,MET,MAPT,OCLN,RAC1,MAPRE1,CKAP5
GO:0021987	Cerebral cortex development	13	122	0.85	1.13	2.68e-06	9606.ENSP00000269141,9606.ENSP00000275493,9606.ENSP00000329170,9606.ENSP00000350719,9606.ENSP00000356319,9606.ENSP00000378040,9606.ENSP00000384015,9606.ENSP00000385616,9606.ENSP00000400175,9606.ENSP00000419782,9606.ENSP00000437955,9606.ENSP00000490614,9606.ENSP00000495360	CDH2,EGFR,POU3F2,SYNE2,KIF14,BAD,SUN1,SUN2,RHOA,CDK5,HIF1A,DCX,CTNNB1
GO:0010959	Regulation of metal ion transport	23	405	0.58	0.91	2.76e-06	9606.ENSP00000070846,9606.ENSP00000221930,9606.ENSP00000252699,9606.ENSP00000265171,9606.ENSP00000297494,9606.ENSP00000336790,9606.ENSP00000339191,9606.ENSP00000346671,9606.ENSP00000353452,9606.ENSP00000355523,9606.ENSP00000358866,9606.ENSP00000373706,9606.ENSP00000378487,9606.ENSP00000379350,9606.ENSP00000381185,9606.ENSP00000397181,9606.ENSP00000400175,9606.ENSP00000419782,9606.ENSP00000451828,…	PKP2,TGFB1,ACTN4,EGF,NOS3,ATF4,CAV1,FYN,MYLK,RGS7,FLNA,DIAPH1,VDAC1,ITGB1,BCL2,RGS4,RHOA,CDK5,AKT1,ITGB3,NOS1,STIM1,CTNNB1
GO:0014032	Neural crest cell development	11	81	0.96	1.19	2.82e-06	9606.ENSP00000020945,9606.ENSP00000215832,9606.ENSP00000242261,9606.ENSP00000245479,9606.ENSP00000263025,9606.ENSP00000269141,9606.ENSP00000342235,9606.ENSP00000346839,9606.ENSP00000380093,9606.ENSP00000437955,9606.ENSP00000497733	SNAI2,MAPK1,TWIST1,SOX9,MAPK3,CDH2,ERBB4,FN1,SOX10,HIF1A,CDC42
GO:0072091	Regulation of stem cell proliferation	11	81	0.96	1.19	2.82e-06	9606.ENSP00000020945,9606.ENSP00000217289,9606.ENSP00000221930,9606.ENSP00000245479,9606.ENSP00000263923,9606.ENSP00000269305,9606.ENSP00000293549,9606.ENSP00000344666,9606.ENSP00000478927,9606.ENSP00000495360,9606.ENSP00000498587	SNAI2,FERMT1,TGFB1,SOX9,KDR,TP53,WNT1,NF2,YAP1,CTNNB1,NOTCH1
GO:0072384	Organelle transport along microtubule	11	81	0.96	1.19	2.82e-06	9606.ENSP00000320885,9606.ENSP00000340820,9606.ENSP00000348965,9606.ENSP00000350719,9606.ENSP00000354681,9606.ENSP00000365804,9606.ENSP00000376367,9606.ENSP00000384015,9606.ENSP00000385616,9606.ENSP00000437955,9606.ENSP00000497733	SPAST,MAPT,DYNC1H1,SYNE2,OPA1,HDAC6,WASF1,SUN1,SUN2,HIF1A,CDC42
GO:0030239	Myofibril assembly	10	63	1.03	1.23	2.89e-06	9606.ENSP00000228841,9606.ENSP00000249700,9606.ENSP00000259365,9606.ENSP00000295314,9606.ENSP00000298159,9606.ENSP00000323856,9606.ENSP00000355124,9606.ENSP00000355645,9606.ENSP00000379350,9606.ENSP00000458162	MYL2,TMOD2,TMOD1,TMOD4,CFL2,PLEC,KRT19,ACTA1,ITGB1,ACTG1
GO:0071248	Cellular response to metal ion	16	198	0.73	1.03	3.20e-06	9606.ENSP00000215832,9606.ENSP00000261769,9606.ENSP00000263025,9606.ENSP00000268182,9606.ENSP00000275493,9606.ENSP00000295522,9606.ENSP00000307235,9606.ENSP00000324173,9606.ENSP00000336790,9606.ENSP00000355759,9606.ENSP00000360290,9606.ENSP00000361405,9606.ENSP00000378974,9606.ENSP00000380252,9606.ENSP00000419060,9606.ENSP00000451828	MAPK1,CDH1,MAPK3,IQGAP1,EGFR,CLDN1,EIF2AK3,HSPA5,ATF4,PARP1,PRKAA2,MMP9,MAPK8,NFE2L2,BRAF,AKT1
GO:2001056	Positive regulation of cysteine-type endopeptidase activity	14	148	0.8	1.08	3.34e-06	9606.ENSP00000172229,9606.ENSP00000265164,9606.ENSP00000307235,9606.ENSP00000330237,9606.ENSP00000332973,9606.ENSP00000340820,9606.ENSP00000346671,9606.ENSP00000351273,9606.ENSP00000351908,9606.ENSP00000362924,9606.ENSP00000376943,9606.ENSP00000378040,9606.ENSP00000400175,9606.ENSP00000498466	NGFR,CASP6,EIF2AK3,CASP9,SMAD3,MAPT,FYN,CASP8,MAP3K5,GSN,BCL2L11,BAD,RHOA,FAS
GO:0034612	Response to tumor necrosis factor	16	199	0.73	1.02	3.39e-06	9606.ENSP00000215832,9606.ENSP00000226574,9606.ENSP00000229795,9606.ENSP00000252699,9606.ENSP00000263025,9606.ENSP00000269305,9606.ENSP00000295522,9606.ENSP00000311032,9606.ENSP00000351273,9606.ENSP00000351908,9606.ENSP00000370010,9606.ENSP00000373489,9606.ENSP00000380252,9606.ENSP00000381070,9606.ENSP00000451828,9606.ENSP00000498466	MAPK1,NFKB1,MAPK14,ACTN4,MAPK3,TP53,CLDN1,CASP3,CASP8,MAP3K5,TMSB4X,KRT18,NFE2L2,MAP2K7,AKT1,FAS
GO:0021795	Cerebral cortex cell migration	9	48	1.1	1.25	3.54e-06	9606.ENSP00000275493,9606.ENSP00000329170,9606.ENSP00000350719,9606.ENSP00000384015,9606.ENSP00000385616,9606.ENSP00000400175,9606.ENSP00000419782,9606.ENSP00000490614,9606.ENSP00000495360	EGFR,POU3F2,SYNE2,SUN1,SUN2,RHOA,CDK5,DCX,CTNNB1
GO:0031641	Regulation of myelination	9	48	1.1	1.25	3.54e-06	9606.ENSP00000222390,9606.ENSP00000307235,9606.ENSP00000335055,9606.ENSP00000354558,9606.ENSP00000356319,9606.ENSP00000361021,9606.ENSP00000380093,9606.ENSP00000451828,9606.ENSP00000495360	HGF,EIF2AK3,WASF3,MTOR,KIF14,PTEN,SOX10,AKT1,CTNNB1
GO:0048546	Digestive tract morphogenesis	9	48	1.1	1.25	3.54e-06	9606.ENSP00000262160,9606.ENSP00000275493,9606.ENSP00000332973,9606.ENSP00000380093,9606.ENSP00000381185,9606.ENSP00000410294,9606.ENSP00000437955,9606.ENSP00000495360,9606.ENSP00000498587	SMAD2,EGFR,SMAD3,SOX10,BCL2,FGFR2,HIF1A,CTNNB1,NOTCH1
GO:0050769	Positive regulation of neurogenesis	17	227	0.7	1.0	3.54e-06	9606.ENSP00000221930,9606.ENSP00000253408,9606.ENSP00000256078,9606.ENSP00000262948,9606.ENSP00000302486,9606.ENSP00000336740,9606.ENSP00000340820,9606.ENSP00000346839,9606.ENSP00000354558,9606.ENSP00000354573,9606.ENSP00000375978,9606.ENSP00000379350,9606.ENSP00000380093,9606.ENSP00000419060,9606.ENSP00000437955,9606.ENSP00000495360,9606.ENSP00000498587	TGFB1,GFAP,KRAS,MAP2K2,MAP2K1,LIMK1,MAPT,FN1,MTOR,MACF1,XRCC5,ITGB1,SOX10,BRAF,HIF1A,CTNNB1,NOTCH1
GO:1902895	Positive regulation of miRNA transcription	9	48	1.1	1.25	3.54e-06	9606.ENSP00000172229,9606.ENSP00000221930,9606.ENSP00000264657,9606.ENSP00000269305,9606.ENSP00000305769,9606.ENSP00000310170,9606.ENSP00000332973,9606.ENSP00000341551,9606.ENSP00000437955	NGFR,TGFB1,STAT3,TP53,SMAD1,FOSL1,SMAD3,SMAD4,HIF1A
GO:0030856	Regulation of epithelial cell differentiation	14	149	0.8	1.07	3.56e-06	9606.ENSP00000211998,9606.ENSP00000245479,9606.ENSP00000256078,9606.ENSP00000317985,9606.ENSP00000339191,9606.ENSP00000354487,9606.ENSP00000361405,9606.ENSP00000377245,9606.ENSP00000378040,9606.ENSP00000382697,9606.ENSP00000419465,9606.ENSP00000478927,9606.ENSP00000495360,9606.ENSP00000498587	VCL,SOX9,KRAS,ROCK2,CAV1,ZEB1,MMP9,KEAP1,BAD,ROCK1,WWTR1,YAP1,CTNNB1,NOTCH1
GO:0048545	Response to steroid hormone	19	285	0.65	0.96	3.56e-06	9606.ENSP00000221930,9606.ENSP00000257192,9606.ENSP00000263967,9606.ENSP00000295522,9606.ENSP00000310170,9606.ENSP00000311032,9606.ENSP00000330237,9606.ENSP00000339191,9606.ENSP00000355645,9606.ENSP00000355759,9606.ENSP00000362680,9606.ENSP00000376943,9606.ENSP00000378040,9606.ENSP00000380093,9606.ENSP00000381185,9606.ENSP00000400175,9606.ENSP00000409544,9606.ENSP00000478927,9606.ENSP00000498587	TGFB1,DSG1,PIK3CA,CLDN1,FOSL1,CASP3,CASP9,CAV1,ACTA1,PARP1,SRC,BCL2L11,BAD,SOX10,BCL2,RHOA,CLDN4,YAP1,NOTCH1
GO:0007266	Rho protein signal transduction	10	65	1.01	1.21	3.68e-06	9606.ENSP00000172229,9606.ENSP00000272233,9606.ENSP00000317985,9606.ENSP00000336740,9606.ENSP00000339467,9606.ENSP00000365891,9606.ENSP00000371897,9606.ENSP00000382697,9606.ENSP00000400175,9606.ENSP00000497733	NGFR,RHOB,ROCK2,LIMK1,RHOG,WAS,ARHGAP5,ROCK1,RHOA,CDC42
GO:0045471	Response to ethanol	13	126	0.84	1.1	3.68e-06	9606.ENSP00000235382,9606.ENSP00000295522,9606.ENSP00000302111,9606.ENSP00000346671,9606.ENSP00000348416,9606.ENSP00000351273,9606.ENSP00000353475,9606.ENSP00000355523,9606.ENSP00000378040,9606.ENSP00000378483,9606.ENSP00000397181,9606.ENSP00000400175,9606.ENSP00000410294	RGS2,CLDN1,MGMT,FYN,TJP1,CASP8,CLDN7,RGS7,BAD,RGS19,RGS4,RHOA,FGFR2
GO:1905477	Positive regulation of protein localization to membrane	12	104	0.89	1.13	3.68e-06	9606.ENSP00000221930,9606.ENSP00000248444,9606.ENSP00000269571,9606.ENSP00000275493,9606.ENSP00000336831,9606.ENSP00000338934,9606.ENSP00000339467,9606.ENSP00000346671,9606.ENSP00000378974,9606.ENSP00000379350,9606.ENSP00000419782,9606.ENSP00000451828	TGFB1,VIL1,ERBB2,EGFR,PLS1,EZR,RHOG,FYN,MAPK8,ITGB1,CDK5,AKT1
GO:0009743	Response to carbohydrate	15	175	0.76	1.04	3.83e-06	9606.ENSP00000216037,9606.ENSP00000221930,9606.ENSP00000262160,9606.ENSP00000263317,9606.ENSP00000263967,9606.ENSP00000311032,9606.ENSP00000341551,9606.ENSP00000348416,9606.ENSP00000360290,9606.ENSP00000378040,9606.ENSP00000381070,9606.ENSP00000400175,9606.ENSP00000401445,9606.ENSP00000401888,9606.ENSP00000437955	XBP1,TGFB1,SMAD2,NOX4,PIK3CA,CASP3,SMAD4,TJP1,PRKAA2,BAD,MAP2K7,RHOA,ERN1,RAF1,HIF1A
GO:0034405	Response to fluid shear stress	8	34	1.2	1.29	3.83e-06	9606.ENSP00000216037,9606.ENSP00000219070,9606.ENSP00000221930,9606.ENSP00000297494,9606.ENSP00000323856,9606.ENSP00000362680,9606.ENSP00000380252,9606.ENSP00000451828	XBP1,MMP2,TGFB1,NOS3,PLEC,SRC,NFE2L2,AKT1
GO:0035633	Maintenance of blood-brain barrier	8	34	1.2	1.29	3.83e-06	9606.ENSP00000211998,9606.ENSP00000287916,9606.ENSP00000295522,9606.ENSP00000347379,9606.ENSP00000348416,9606.ENSP00000379350,9606.ENSP00000458162,9606.ENSP00000494750	VCL,CLDN12,CLDN1,OCLN,TJP1,ITGB1,ACTG1,ACTB
GO:1990440	Positive regulation of transcription from RNA polymerase II promoter in response to endoplasmic reticulum stress	6	12	1.52	1.4	3.83e-06	9606.ENSP00000216037,9606.ENSP00000269305,9606.ENSP00000324173,9606.ENSP00000336790,9606.ENSP00000356919,9606.ENSP00000448665	XBP1,TP53,HSPA5,ATF4,ATF6,DDIT3
GO:0030010	Establishment of cell polarity	13	127	0.83	1.09	3.96e-06	9606.ENSP00000216181,9606.ENSP00000217289,9606.ENSP00000263710,9606.ENSP00000316130,9606.ENSP00000341189,9606.ENSP00000353408,9606.ENSP00000364721,9606.ENSP00000371798,9606.ENSP00000379350,9606.ENSP00000385751,9606.ENSP00000400175,9606.ENSP00000416797,9606.ENSP00000497733	MYH9,FERMT1,CLASP1,SYNE4,PTK2,MSN,MAPRE1,FSCN1,ITGB1,MARK2,RHOA,CAMSAP3,CDC42
GO:0002065	Columnar/cuboidal epithelial cell differentiation	12	105	0.88	1.12	4.00e-06	9606.ENSP00000221930,9606.ENSP00000245479,9606.ENSP00000269141,9606.ENSP00000329170,9606.ENSP00000339001,9606.ENSP00000339191,9606.ENSP00000362680,9606.ENSP00000410294,9606.ENSP00000437955,9606.ENSP00000478927,9606.ENSP00000495360,9606.ENSP00000498587	TGFB1,SOX9,CDH2,POU3F2,TUBB,CAV1,SRC,FGFR2,HIF1A,YAP1,CTNNB1,NOTCH1
GO:0034198	Cellular response to amino acid starvation	9	49	1.09	1.24	4.03e-06	9606.ENSP00000215832,9606.ENSP00000263025,9606.ENSP00000307235,9606.ENSP00000336790,9606.ENSP00000351908,9606.ENSP00000354558,9606.ENSP00000378974,9606.ENSP00000384849,9606.ENSP00000498466	MAPK1,MAPK3,EIF2AK3,ATF4,MAP3K5,MTOR,MAPK8,CDKN1A,FAZ
GO:0050730	Regulation of peptidyl-tyrosine phosphorylation	18	259	0.67	0.96	4.20e-06	9606.ENSP00000221930,9606.ENSP00000222390,9606.ENSP00000226218,9606.ENSP00000263317,9606.ENSP00000265171,9606.ENSP00000267101,9606.ENSP00000269305,9606.ENSP00000275493,9606.ENSP00000339191,9606.ENSP00000339824,9606.ENSP00000342235,9606.ENSP00000344666,9606.ENSP00000346671,9606.ENSP00000354558,9606.ENSP00000362680,9606.ENSP00000391826,9606.ENSP00000398632,9606.ENSP00000452786	TGFB1,HGF,VTN,NOX4,EGF,ERBB3,TP53,EGFR,CAV1,FGFR3,ERBB4,NF2,FYN,MTOR,SRC,IGF2,CD44,ITGB3
GO:1905897	Regulation of response to endoplasmic reticulum stress	11	85	0.94	1.15	4.20e-06	9606.ENSP00000216037,9606.ENSP00000261735,9606.ENSP00000307235,9606.ENSP00000324173,9606.ENSP00000339191,9606.ENSP00000354681,9606.ENSP00000356919,9606.ENSP00000376943,9606.ENSP00000380252,9606.ENSP00000401445,9606.ENSP00000448665	XBP1,ERP29,EIF2AK3,HSPA5,CAV1,OPA1,ATF6,BCL2L11,NFE2L2,ERN1,DDIT3
GO:0032388	Positive regulation of intracellular transport	16	203	0.72	1.01	4.22e-06	9606.ENSP00000216037,9606.ENSP00000221930,9606.ENSP00000229795,9606.ENSP00000261769,9606.ENSP00000269571,9606.ENSP00000332973,9606.ENSP00000338934,9606.ENSP00000346671,9606.ENSP00000348965,9606.ENSP00000353408,9606.ENSP00000353508,9606.ENSP00000358866,9606.ENSP00000377508,9606.ENSP00000378974,9606.ENSP00000419782,9606.ENSP00000496414	XBP1,TGFB1,MAPK14,CDH1,ERBB2,SMAD3,EZR,FYN,DYNC1H1,MSN,MAP2,FLNA,JUP,MAPK8,CDK5,RDX
GO:0010811	Positive regulation of cell-substrate adhesion	13	128	0.83	1.08	4.26e-06	9606.ENSP00000217289,9606.ENSP00000226218,9606.ENSP00000263923,9606.ENSP00000295685,9606.ENSP00000332973,9606.ENSP00000346839,9606.ENSP00000348461,9606.ENSP00000358866,9606.ENSP00000377508,9606.ENSP00000382697,9606.ENSP00000419060,9606.ENSP00000452786,9606.ENSP00000497733	FERMT1,VTN,KDR,ARPC2,SMAD3,FN1,RAC1,FLNA,JUP,ROCK1,BRAF,ITGB3,CDC42
GO:1905475	Regulation of protein localization to membrane	15	177	0.75	1.03	4.31e-06	9606.ENSP00000221930,9606.ENSP00000248444,9606.ENSP00000269141,9606.ENSP00000269571,9606.ENSP00000275493,9606.ENSP00000336831,9606.ENSP00000338934,9606.ENSP00000339467,9606.ENSP00000346671,9606.ENSP00000362924,9606.ENSP00000378974,9606.ENSP00000379350,9606.ENSP00000419782,9606.ENSP00000451828,9606.ENSP00000494750	TGFB1,VIL1,CDH2,ERBB2,EGFR,PLS1,EZR,RHOG,FYN,GSN,MAPK8,ITGB1,CDK5,AKT1,ACTB
GO:0021885	Forebrain cell migration	10	67	1.0	1.18	4.63e-06	9606.ENSP00000275493,9606.ENSP00000301178,9606.ENSP00000329170,9606.ENSP00000350719,9606.ENSP00000384015,9606.ENSP00000385616,9606.ENSP00000400175,9606.ENSP00000419782,9606.ENSP00000490614,9606.ENSP00000495360	EGFR,AXL,POU3F2,SYNE2,SUN1,SUN2,RHOA,CDK5,DCX,CTNNB1
GO:0048738	Cardiac muscle tissue development	15	179	0.75	1.02	4.92e-06	9606.ENSP00000070846,9606.ENSP00000221930,9606.ENSP00000228841,9606.ENSP00000263317,9606.ENSP00000305769,9606.ENSP00000323856,9606.ENSP00000341551,9606.ENSP00000354558,9606.ENSP00000361021,9606.ENSP00000369129,9606.ENSP00000379350,9606.ENSP00000410294,9606.ENSP00000441954,9606.ENSP00000497733,9606.ENSP00000498587	PKP2,TGFB1,MYL2,NOX4,SMAD1,PLEC,SMAD4,MTOR,PTEN,DSP,ITGB1,FGFR2,SMAD5,CDC42,NOTCH1
GO:0031099	Regeneration	14	154	0.78	1.04	5.02e-06	9606.ENSP00000219070,9606.ENSP00000221930,9606.ENSP00000222390,9606.ENSP00000226218,9606.ENSP00000253408,9606.ENSP00000293549,9606.ENSP00000295522,9606.ENSP00000301178,9606.ENSP00000304669,9606.ENSP00000342235,9606.ENSP00000381185,9606.ENSP00000384849,9606.ENSP00000478927,9606.ENSP00000498587	MMP2,TGFB1,HGF,VTN,GFAP,WNT1,CLDN1,AXL,CTNNA1,ERBB4,BCL2,CDKN1A,YAP1,NOTCH1
GO:0050770	Regulation of axonogenesis	14	154	0.78	1.04	5.02e-06	9606.ENSP00000262948,9606.ENSP00000269141,9606.ENSP00000278568,9606.ENSP00000302486,9606.ENSP00000329170,9606.ENSP00000336740,9606.ENSP00000340820,9606.ENSP00000346839,9606.ENSP00000353508,9606.ENSP00000354573,9606.ENSP00000361021,9606.ENSP00000385751,9606.ENSP00000419060,9606.ENSP00000419782	MAP2K2,CDH2,PAK1,MAP2K1,POU3F2,LIMK1,MAPT,FN1,MAP2,MACF1,PTEN,MARK2,BRAF,CDK5
GO:0007178	Transmembrane receptor protein serine/threonine kinase signaling pathway	16	206	0.71	0.99	5.03e-06	9606.ENSP00000221930,9606.ENSP00000229795,9606.ENSP00000262160,9606.ENSP00000263025,9606.ENSP00000264657,9606.ENSP00000267257,9606.ENSP00000269305,9606.ENSP00000293549,9606.ENSP00000305769,9606.ENSP00000332973,9606.ENSP00000341189,9606.ENSP00000341551,9606.ENSP00000355759,9606.ENSP00000362680,9606.ENSP00000441954,9606.ENSP00000446007	TGFB1,MAPK14,SMAD2,MAPK3,STAT3,PXN,TP53,WNT1,SMAD1,SMAD3,PTK2,SMAD4,PARP1,SRC,SMAD5,VIM
GO:0001892	Embryonic placenta development	11	87	0.93	1.13	5.12e-06	9606.ENSP00000215832,9606.ENSP00000244050,9606.ENSP00000275493,9606.ENSP00000302486,9606.ENSP00000351273,9606.ENSP00000355124,9606.ENSP00000376345,9606.ENSP00000391826,9606.ENSP00000410294,9606.ENSP00000437955,9606.ENSP00000451828	MAPK1,SNAI1,EGFR,MAP2K1,CASP8,KRT19,GRB2,IGF2,FGFR2,HIF1A,AKT1
GO:0021537	Telencephalon development	18	263	0.66	0.95	5.12e-06	9606.ENSP00000262887,9606.ENSP00000269141,9606.ENSP00000275493,9606.ENSP00000311032,9606.ENSP00000329170,9606.ENSP00000342235,9606.ENSP00000344666,9606.ENSP00000350719,9606.ENSP00000356319,9606.ENSP00000361021,9606.ENSP00000378040,9606.ENSP00000384015,9606.ENSP00000385616,9606.ENSP00000400175,9606.ENSP00000419782,9606.ENSP00000437955,9606.ENSP00000490614,9606.ENSP00000495360	XRCC1,CDH2,EGFR,CASP3,POU3F2,ERBB4,NF2,SYNE2,KIF14,PTEN,BAD,SUN1,SUN2,RHOA,CDK5,HIF1A,DCX,CTNNB1
GO:0030324	Lung development	15	180	0.75	1.01	5.20e-06	9606.ENSP00000215832,9606.ENSP00000221930,9606.ENSP00000245479,9606.ENSP00000256078,9606.ENSP00000262160,9606.ENSP00000262948,9606.ENSP00000263025,9606.ENSP00000263923,9606.ENSP00000297494,9606.ENSP00000302486,9606.ENSP00000410294,9606.ENSP00000478927,9606.ENSP00000480791,9606.ENSP00000495360,9606.ENSP00000498587	MAPK1,TGFB1,SOX9,KRAS,SMAD2,MAP2K2,MAPK3,KDR,NOS3,MAP2K1,FGFR2,YAP1,FGF1,CTNNB1,NOTCH1
GO:0048565	Digestive tract development	13	131	0.82	1.06	5.36e-06	9606.ENSP00000221930,9606.ENSP00000245479,9606.ENSP00000262160,9606.ENSP00000275493,9606.ENSP00000332973,9606.ENSP00000362680,9606.ENSP00000380093,9606.ENSP00000381185,9606.ENSP00000410294,9606.ENSP00000437955,9606.ENSP00000478927,9606.ENSP00000495360,9606.ENSP00000498587	TGFB1,SOX9,SMAD2,EGFR,SMAD3,SRC,SOX10,BCL2,FGFR2,HIF1A,YAP1,CTNNB1,NOTCH1
GO:0097192	Extrinsic apoptotic signaling pathway in absence of ligand	8	36	1.17	1.25	5.41e-06	9606.ENSP00000261023,9606.ENSP00000267101,9606.ENSP00000304669,9606.ENSP00000358022,9606.ENSP00000376943,9606.ENSP00000378040,9606.ENSP00000381185,9606.ENSP00000498466	ITGAV,ERBB3,CTNNA1,MCL1,BCL2L11,BAD,BCL2,FAS
GO:0019219	Regulation of nucleobase-containing compound metabolic process	99	4074	0.21	0.58	5.44e-06	9606.ENSP00000020945,9606.ENSP00000172229,9606.ENSP00000215832,9606.ENSP00000216037,9606.ENSP00000216714,9606.ENSP00000221930,9606.ENSP00000222390,9606.ENSP00000223023,9606.ENSP00000225655,9606.ENSP00000226574,9606.ENSP00000229795,9606.ENSP00000242261,9606.ENSP00000244050,9606.ENSP00000245479,9606.ENSP00000252699,9606.ENSP00000261769,9606.ENSP00000262160,9606.ENSP00000262887,9606.ENSP00000262948,…	SNAI2,NGFR,MAPK1,XBP1,APEX1,TGFB1,HGF,WASL,PFN1,NFKB1,MAPK14,TWIST1,SNAI1,SOX9,ACTN4,CDH1,SMAD2,XRCC1,MAP2K2,MAPK3,NOX4,PKP1,PIK3CA,HDAC4,STAT3,EGF,PXN,TP53,ERBB2,EGFR,ATM,FGFR4,WNT1,NOS3,MGMT,MAP2K1,SMAD1,EIF2AK3,FOSL1,CASP3,MET,ROCK2,HSPA5,NOS2,POU3F2,PKP3,SMAD3,ATF4,EZR,CAV1,RHOG,SMAD4,ERBB4,MAP3K5,ZEB1,MTOR,PARP1,ATF6,FLNA,PRKAA2,PTEN,HDAC8,SRC,HDAC6,WAS,TMSB4X,PAX3,XRCC5,KEAP1,JUP,MAPK8,SOX1…
GO:0010564	Regulation of cell cycle process	31	716	0.46	0.79	5.45e-06	9606.ENSP00000216714,9606.ENSP00000217244,9606.ENSP00000221930,9606.ENSP00000229795,9606.ENSP00000245479,9606.ENSP00000257430,9606.ENSP00000260731,9606.ENSP00000265171,9606.ENSP00000269305,9606.ENSP00000275493,9606.ENSP00000278616,9606.ENSP00000317985,9606.ENSP00000320885,9606.ENSP00000348965,9606.ENSP00000356319,9606.ENSP00000361021,9606.ENSP00000362674,9606.ENSP00000370010,9606.ENSP00000374409,…	APEX1,CSNK2A1,TGFB1,MAPK14,SOX9,APC,KIF11,EGF,TP53,EGFR,ATM,ROCK2,SPAST,DYNC1H1,KIF14,PTEN,HDAC8,TMSB4X,PKP4,BCL2,CDKN1A,IGF2,RHOA,GTSE1,AKT1,XRCC3,RAD51,ACTB,CTNNB1,RDX,CDC42
GO:0045936	Negative regulation of phosphate metabolic process	23	424	0.56	0.87	5.56e-06	9606.ENSP00000216037,9606.ENSP00000221930,9606.ENSP00000222390,9606.ENSP00000235382,9606.ENSP00000242261,9606.ENSP00000257430,9606.ENSP00000264606,9606.ENSP00000264657,9606.ENSP00000268182,9606.ENSP00000269305,9606.ENSP00000311032,9606.ENSP00000317985,9606.ENSP00000323856,9606.ENSP00000339191,9606.ENSP00000340820,9606.ENSP00000344666,9606.ENSP00000347379,9606.ENSP00000355759,9606.ENSP00000361021,…	XBP1,TGFB1,HGF,RGS2,TWIST1,APC,HDAC4,STAT3,IQGAP1,TP53,CASP3,ROCK2,PLEC,CAV1,MAPT,NF2,OCLN,PARP1,PTEN,ROCK1,CDKN1A,WWTR1,AKT1
GO:0043542	Endothelial cell migration	10	69	0.99	1.16	5.79e-06	9606.ENSP00000020945,9606.ENSP00000216181,9606.ENSP00000263923,9606.ENSP00000263967,9606.ENSP00000267257,9606.ENSP00000297494,9606.ENSP00000361021,9606.ENSP00000379350,9606.ENSP00000400175,9606.ENSP00000451828	SNAI2,MYH9,KDR,PIK3CA,PXN,NOS3,PTEN,ITGB1,RHOA,AKT1
GO:0044057	Regulation of system process	27	567	0.5	0.82	5.84e-06	9606.ENSP00000070846,9606.ENSP00000219070,9606.ENSP00000222390,9606.ENSP00000228841,9606.ENSP00000235382,9606.ENSP00000264606,9606.ENSP00000297494,9606.ENSP00000307235,9606.ENSP00000317985,9606.ENSP00000332973,9606.ENSP00000335055,9606.ENSP00000339191,9606.ENSP00000341551,9606.ENSP00000355759,9606.ENSP00000361021,9606.ENSP00000362680,9606.ENSP00000365745,9606.ENSP00000369129,9606.ENSP00000377508,…	PKP2,MMP2,HGF,MYL2,RGS2,HDAC4,NOS3,EIF2AK3,ROCK2,SMAD3,WASF3,CAV1,SMAD4,PARP1,PTEN,SRC,CTTN,DSP,JUP,SOX10,ROCK1,RGS4,RHOA,PRKCA,TWF1,NOS1,NOTCH1
GO:1904019	Epithelial cell apoptotic process	9	52	1.06	1.19	6.08e-06	9606.ENSP00000265164,9606.ENSP00000301455,9606.ENSP00000311032,9606.ENSP00000330237,9606.ENSP00000351908,9606.ENSP00000362924,9606.ENSP00000373489,9606.ENSP00000381185,9606.ENSP00000419060	CASP6,ANGPTL4,CASP3,CASP9,MAP3K5,GSN,KRT18,BCL2,BRAF
GO:0099173	Postsynapse organization	11	89	0.92	1.11	6.19e-06	9606.ENSP00000223023,9606.ENSP00000269141,9606.ENSP00000346671,9606.ENSP00000358865,9606.ENSP00000361021,9606.ENSP00000365745,9606.ENSP00000365804,9606.ENSP00000458162,9606.ENSP00000483313,9606.ENSP00000494750,9606.ENSP00000497733	WASL,CDH2,FYN,INA,PTEN,CTTN,HDAC6,ACTG1,WASF2,ACTB,CDC42
[truncated: 1,122 more rows]

## Sheet: Main processes Biological Proc 
#term ID	term description	observed gene count	background gene count	strength	signal	false discovery rate	matching proteins in your network (IDs)	matching proteins in your network (labels)
[truncated: 46 more rows]
