# Supplementary material for: Nitric Oxide, Reactive Oxygen Species, and Focal Adhesion Kinase Mediate Anoikis Resistance in A375 and SK-MEL-28 Human Melanoma Cells
Source: Antioxidants (Basel). 2026 Jun 10;15(6):740. doi: 10.3390/antiox15060740 (PMC13295398; doi:10.3390/antiox15060740)
Supplement: Supplementary file 1 [file antioxidants-15-00740-s001.zip › Supplementary Material S2 Enrichment.Functions.xlsx]

## Sheet: enrichment.Function (300 pts)
#term ID	term description	observed gene count	background gene count	strength	signal	false discovery rate	matching proteins in your network (IDs)	matching proteins in your network (labels)
GO:0005515	Protein binding	256	7242	0.37	1.29	4.05e-66	9606.ENSP00000070846,9606.ENSP00000172229,9606.ENSP00000211998,9606.ENSP00000215832,9606.ENSP00000216037,9606.ENSP00000216181,9606.ENSP00000216714,9606.ENSP00000217244,9606.ENSP00000217289,9606.ENSP00000218388,9606.ENSP00000219070,9606.ENSP00000221930,9606.ENSP00000222390,9606.ENSP00000223023,9606.ENSP00000224784,9606.ENSP00000225655,9606.ENSP00000226218,9606.ENSP00000226574,9606.ENSP00000228841,…	PKP2,NGFR,VCL,MAPK1,XBP1,MYH9,APEX1,CSNK2A1,FERMT1,TIMP1,MMP2,TGFB1,HGF,WASL,ACTA2,PFN1,VTN,NFKB1,MYL2,MAPK14,TMSB10,RGS2,TP53I3,PFN2,TWIST1,SNAI1,SOX9,VASP,VIL1,TMOD2,TUBG1,ACTN4,GFAP,KRAS,DSG1,APC,TMOD1,KIF11,ITGAV,ERP29,CDH1,MTUS1,SMAD2,XRCC1,MAP2K2,MAPK3,CAPZA1,NOX4,CLASP1,CAPG,KDR,KIF1B,PKP1,PIK3CA,HDAC4,STAT3,CASP6,EGF,ERBB3,PXN,IQGAP1,CDH2,TP53,ERBB2,RHOB,EGFR,PAK1,ATM,ATG3,VILL,CLDN12,FMN…
GO:0008092	Cytoskeletal protein binding	102	1002	0.83	3.1	1.24e-50	9606.ENSP00000211998,9606.ENSP00000216181,9606.ENSP00000217289,9606.ENSP00000223023,9606.ENSP00000225655,9606.ENSP00000226574,9606.ENSP00000228841,9606.ENSP00000233143,9606.ENSP00000235382,9606.ENSP00000239940,9606.ENSP00000245932,9606.ENSP00000248444,9606.ENSP00000249700,9606.ENSP00000252699,9606.ENSP00000257430,9606.ENSP00000259365,9606.ENSP00000260731,9606.ENSP00000261769,9606.ENSP00000262102,…	VCL,MYH9,FERMT1,WASL,PFN1,NFKB1,MYL2,TMSB10,RGS2,PFN2,VASP,VIL1,TMOD2,ACTN4,APC,TMOD1,KIF11,CDH1,MTUS1,SMAD2,CAPZA1,CLASP1,CAPG,KIF1B,PXN,IQGAP1,EGFR,PAK1,VILL,FMNL2,TMOD4,ARPC2,NOS3,CFL2,MAPRE2,AXL,CTNNA1,DST,TLN1,ROCK2,SPAST,PFN4,PLEC,SYNE3,WASF3,PLS1,EZR,MAPT,PTK2,SMAD4,NF2,FYN,SYNE2,PFN3,MSN,MYLK,MAP2,MYH10,MACF1,OPA1,CAPZA2,ACTA1,ENAH,SYNE1,KIF14,FLNA,STMN3,KIF2C,GSN,MAPRE1,CTTN,HDAC6,WAS,KA…
GO:0003779	Actin binding	64	448	0.98	3.62	1.29e-37	9606.ENSP00000211998,9606.ENSP00000216181,9606.ENSP00000217289,9606.ENSP00000223023,9606.ENSP00000225655,9606.ENSP00000228841,9606.ENSP00000233143,9606.ENSP00000239940,9606.ENSP00000245932,9606.ENSP00000248444,9606.ENSP00000249700,9606.ENSP00000252699,9606.ENSP00000259365,9606.ENSP00000263168,9606.ENSP00000263867,9606.ENSP00000268182,9606.ENSP00000275493,9606.ENSP00000283713,9606.ENSP00000288670,…	VCL,MYH9,FERMT1,WASL,PFN1,MYL2,TMSB10,PFN2,VASP,VIL1,TMOD2,ACTN4,TMOD1,CAPZA1,CAPG,IQGAP1,EGFR,VILL,FMNL2,TMOD4,ARPC2,NOS3,CFL2,CTNNA1,DST,TLN1,PFN4,PLEC,SYNE3,WASF3,PLS1,EZR,MAPT,PTK2,NF2,SYNE2,PFN3,MSN,MYLK,MYH10,MACF1,CAPZA2,ENAH,SYNE1,FLNA,GSN,CTTN,HDAC6,WAS,TMSB4X,FSCN1,DIAPH1,WASF1,INF2,TAGLN,ITGB1,DIAPH3,CAMSAP3,FLNB,TWF1,TLN2,WASF2,SPTA1,RDX
GO:0044877	Protein-containing complex binding	89	1261	0.67	2.1	1.11e-31	9606.ENSP00000070846,9606.ENSP00000211998,9606.ENSP00000216181,9606.ENSP00000216714,9606.ENSP00000217289,9606.ENSP00000221930,9606.ENSP00000222390,9606.ENSP00000226218,9606.ENSP00000248444,9606.ENSP00000252699,9606.ENSP00000253408,9606.ENSP00000256078,9606.ENSP00000257430,9606.ENSP00000259365,9606.ENSP00000260302,9606.ENSP00000261023,9606.ENSP00000263168,9606.ENSP00000263867,9606.ENSP00000263923,…	PKP2,VCL,MYH9,APEX1,FERMT1,TGFB1,HGF,VTN,VIL1,ACTN4,GFAP,KRAS,APC,TMOD1,MMP13,ITGAV,CAPZA1,CAPG,KDR,PKP1,IQGAP1,TP53,EGFR,PAK1,ATM,VILL,FMNL2,TMOD4,CFL2,CTNNA1,DST,CASP3,TLN1,SPAST,HSPA5,SMAD3,SYNE3,WASF3,PLS1,EZR,TUBB,CAV1,MAPT,PTK2,SMAD4,NF2,FN1,RAC1,SYNE2,CASP8,MYH10,MTOR,MACF1,CAPZA2,SYNE1,NES,NRAS,FLNA,PTEN,MMP9,SRC,GSN,CTTN,HDAC6,FSCN1,XRCC5,GRB2,WASF1,TAGLN,JUP,ITGB1,CDKN1A,IGF2,CD44,CCDC1…
GO:0019899	Enzyme binding	110	2084	0.55	1.65	6.44e-30	9606.ENSP00000070846,9606.ENSP00000172229,9606.ENSP00000211998,9606.ENSP00000215832,9606.ENSP00000216037,9606.ENSP00000218388,9606.ENSP00000221930,9606.ENSP00000224784,9606.ENSP00000225655,9606.ENSP00000226574,9606.ENSP00000229795,9606.ENSP00000244050,9606.ENSP00000245479,9606.ENSP00000253408,9606.ENSP00000257430,9606.ENSP00000260731,9606.ENSP00000261023,9606.ENSP00000261769,9606.ENSP00000262160,…	PKP2,NGFR,VCL,MAPK1,XBP1,TIMP1,TGFB1,ACTA2,PFN1,NFKB1,MAPK14,SNAI1,SOX9,GFAP,APC,KIF11,ITGAV,CDH1,SMAD2,XRCC1,MAPK3,NOX4,HDAC4,STAT3,ERBB3,PXN,IQGAP1,CDH2,TP53,ERBB2,RHOB,EGFR,ATG3,FMNL2,MAPRE2,SMAD1,EIF2AK3,CASP3,MET,ROCK2,HSPA5,CASP9,PKP3,SMAD3,ATF4,TUBA1B,EZR,TUBB,CAV1,RHOG,MAPT,PTK2,FYN,FN1,SH3PXD2A,RAC1,CASP8,MAP3K5,MSN,PARP1,SYNE1,KIF14,ATF6,FLNA,PTEN,SRC,GSN,MAPRE1,HDAC6,WAS,DSP,TMSB4X,DIA…
GO:0050839	Cell adhesion molecule binding	61	560	0.86	2.8	7.02e-30	9606.ENSP00000070846,9606.ENSP00000211998,9606.ENSP00000216181,9606.ENSP00000217289,9606.ENSP00000225655,9606.ENSP00000226218,9606.ENSP00000245932,9606.ENSP00000252699,9606.ENSP00000253408,9606.ENSP00000261023,9606.ENSP00000261769,9606.ENSP00000263168,9606.ENSP00000263867,9606.ENSP00000263923,9606.ENSP00000263946,9606.ENSP00000268182,9606.ENSP00000269141,9606.ENSP00000275493,9606.ENSP00000288670,…	PKP2,VCL,MYH9,FERMT1,PFN1,VTN,VASP,ACTN4,GFAP,ITGAV,CDH1,CAPZA1,CAPG,KDR,PKP1,IQGAP1,CDH2,EGFR,FMNL2,CTNNA1,DST,TLN1,PLEC,HSPA5,PKP3,BSG,EZR,PPL,PTK2,NF2,FN1,TJP1,MSN,CLDN7,MACF1,FLNA,SRC,MAPRE1,CTTN,DSP,FSCN1,KRT18,PKP4,JUP,ITGB1,CTNND1,DIAPH3,MARK2,IGF2,PRKCA,EIF2A,FLNB,CKAP5,TWF1,ITGB3,TLN2,EVPL,FGF1,WASF2,CTNNB1,RDX
GO:0005488	Binding	278	12838	0.16	0.77	1.01e-29	9606.ENSP00000020945,9606.ENSP00000070846,9606.ENSP00000172229,9606.ENSP00000205557,9606.ENSP00000211998,9606.ENSP00000215832,9606.ENSP00000216037,9606.ENSP00000216181,9606.ENSP00000216714,9606.ENSP00000217244,9606.ENSP00000217289,9606.ENSP00000218388,9606.ENSP00000219070,9606.ENSP00000219431,9606.ENSP00000221930,9606.ENSP00000222390,9606.ENSP00000223023,9606.ENSP00000224784,9606.ENSP00000225655,…	SNAI2,PKP2,NGFR,ABCC6,VCL,MAPK1,XBP1,MYH9,APEX1,CSNK2A1,FERMT1,TIMP1,MMP2,MPG,TGFB1,HGF,WASL,ACTA2,PFN1,VTN,NFKB1,MYL2,MAPK14,TMSB10,RGS2,TP53I3,PFN2,TWIST1,SNAI1,SOX9,VASP,VIL1,TMOD2,TUBG1,ACTN4,GFAP,KRAS,DSG1,APC,TMOD1,MMP13,KIF11,ITGAV,ERP29,CDH1,MTUS1,SMAD2,XRCC1,MAP2K2,MAPK3,CAPZA1,NOX4,CLASP1,CAPG,KDR,KIF1B,PKP1,PIK3CA,TUBB4A,HDAC4,STAT3,CASP6,EGF,ERBB3,PXN,IQGAP1,CDH2,TP53,ERBB2,RHOB,EGFR,…
GO:0045296	Cadherin binding	44	334	0.94	2.87	6.64e-24	9606.ENSP00000070846,9606.ENSP00000211998,9606.ENSP00000216181,9606.ENSP00000225655,9606.ENSP00000245932,9606.ENSP00000261769,9606.ENSP00000263168,9606.ENSP00000263867,9606.ENSP00000263923,9606.ENSP00000263946,9606.ENSP00000268182,9606.ENSP00000269141,9606.ENSP00000275493,9606.ENSP00000288670,9606.ENSP00000304669,9606.ENSP00000316029,9606.ENSP00000323856,9606.ENSP00000324173,9606.ENSP00000331678,…	PKP2,VCL,MYH9,PFN1,VASP,CDH1,CAPZA1,CAPG,KDR,PKP1,IQGAP1,CDH2,EGFR,FMNL2,CTNNA1,TLN1,PLEC,HSPA5,PKP3,BSG,EZR,PPL,TJP1,MACF1,FLNA,SRC,MAPRE1,CTTN,FSCN1,KRT18,PKP4,JUP,ITGB1,CTNND1,DIAPH3,MARK2,EIF2A,FLNB,CKAP5,TWF1,EVPL,WASF2,CTNNB1,RDX
GO:0042802	Identical protein binding	101	2144	0.5	1.43	2.58e-23	9606.ENSP00000215832,9606.ENSP00000216037,9606.ENSP00000216181,9606.ENSP00000217244,9606.ENSP00000221930,9606.ENSP00000222390,9606.ENSP00000226218,9606.ENSP00000226574,9606.ENSP00000238721,9606.ENSP00000242261,9606.ENSP00000248444,9606.ENSP00000251413,9606.ENSP00000252699,9606.ENSP00000253408,9606.ENSP00000256078,9606.ENSP00000261735,9606.ENSP00000261769,9606.ENSP00000262160,9606.ENSP00000263025,…	MAPK1,XBP1,MYH9,CSNK2A1,TGFB1,HGF,VTN,NFKB1,TP53I3,TWIST1,VIL1,TUBG1,ACTN4,GFAP,KRAS,ERP29,CDH1,SMAD2,MAPK3,KDR,HDAC4,STAT3,CASP6,ERBB3,CDH2,TP53,ERBB2,EGFR,PAK1,ATM,CLDN12,CLDN1,CLDN10,MAPRE2,ANGPTL4,CTNNA1,SMAD1,EIF2AK3,DST,MET,NOS2,POU3F2,CASP9,SMAD3,ATF4,EZR,CAV1,FGFR3,MAPT,SMAD4,ERBB4,ATG7,FYN,FN1,CASP8,MAP3K5,CLDN7,MTOR,PARP1,SYNE1,ATF6,MCL1,FLNA,PTEN,MAT1A,MMP9,MAPRE1,WAS,KATNAL1,GRB2,KEAP…
GO:0019900	Kinase binding	60	785	0.71	1.99	5.96e-22	9606.ENSP00000070846,9606.ENSP00000216037,9606.ENSP00000224784,9606.ENSP00000229795,9606.ENSP00000244050,9606.ENSP00000245479,9606.ENSP00000253408,9606.ENSP00000257430,9606.ENSP00000260731,9606.ENSP00000261023,9606.ENSP00000261769,9606.ENSP00000263317,9606.ENSP00000264657,9606.ENSP00000268182,9606.ENSP00000269141,9606.ENSP00000269305,9606.ENSP00000272233,9606.ENSP00000275493,9606.ENSP00000300249,…	PKP2,XBP1,ACTA2,MAPK14,SNAI1,SOX9,GFAP,APC,KIF11,ITGAV,CDH1,NOX4,STAT3,IQGAP1,CDH2,TP53,RHOB,EGFR,MAPRE2,SMAD1,CASP9,SMAD3,ATF4,EZR,CAV1,RHOG,MAPT,PTK2,RAC1,MAP3K5,MSN,PARP1,KIF14,FLNA,PTEN,SRC,GSN,MAPRE1,WAS,DSP,GRB2,BCL2L11,JUP,BAD,VDAC1,MAPK8,ITGB1,MAP2K7,CTNND1,CDKN1A,RHOA,CDK5,HIF1A,AKT1,ITGB3,DCX,ACTB,CTNNB1,CDC42,FAS
GO:0051015	Actin filament binding	34	213	1.03	2.93	1.61e-20	9606.ENSP00000211998,9606.ENSP00000216181,9606.ENSP00000217289,9606.ENSP00000248444,9606.ENSP00000252699,9606.ENSP00000259365,9606.ENSP00000263168,9606.ENSP00000263867,9606.ENSP00000268182,9606.ENSP00000275493,9606.ENSP00000283713,9606.ENSP00000288670,9606.ENSP00000295314,9606.ENSP00000298159,9606.ENSP00000304669,9606.ENSP00000316029,9606.ENSP00000334308,9606.ENSP00000336831,9606.ENSP00000338934,…	VCL,MYH9,FERMT1,VIL1,ACTN4,TMOD1,CAPZA1,CAPG,IQGAP1,EGFR,VILL,FMNL2,TMOD4,CFL2,CTNNA1,TLN1,SYNE3,PLS1,EZR,SYNE2,MYH10,MACF1,CAPZA2,SYNE1,FLNA,GSN,CTTN,FSCN1,TAGLN,CAMSAP3,FLNB,TWF1,TLN2,SPTA1
GO:0019901	Protein kinase binding	55	702	0.72	1.97	1.95e-20	9606.ENSP00000070846,9606.ENSP00000216037,9606.ENSP00000224784,9606.ENSP00000229795,9606.ENSP00000245479,9606.ENSP00000257430,9606.ENSP00000260731,9606.ENSP00000261023,9606.ENSP00000261769,9606.ENSP00000263317,9606.ENSP00000264657,9606.ENSP00000268182,9606.ENSP00000269141,9606.ENSP00000269305,9606.ENSP00000272233,9606.ENSP00000300249,9606.ENSP00000305769,9606.ENSP00000330237,9606.ENSP00000332973,…	PKP2,XBP1,ACTA2,MAPK14,SOX9,APC,KIF11,ITGAV,CDH1,NOX4,STAT3,IQGAP1,CDH2,TP53,RHOB,MAPRE2,SMAD1,CASP9,SMAD3,ATF4,EZR,CAV1,RHOG,MAPT,PTK2,RAC1,MAP3K5,MSN,PARP1,KIF14,FLNA,PTEN,SRC,MAPRE1,WAS,DSP,GRB2,BCL2L11,JUP,BAD,VDAC1,MAPK8,ITGB1,MAP2K7,CTNND1,CDKN1A,RHOA,CDK5,HIF1A,AKT1,ITGB3,DCX,ACTB,CTNNB1,CDC42
GO:0043168	Anion binding	100	2404	0.44	1.24	3.11e-19	9606.ENSP00000205557,9606.ENSP00000215832,9606.ENSP00000216181,9606.ENSP00000217244,9606.ENSP00000224784,9606.ENSP00000225655,9606.ENSP00000229795,9606.ENSP00000238721,9606.ENSP00000239940,9606.ENSP00000248444,9606.ENSP00000251413,9606.ENSP00000256078,9606.ENSP00000260731,9606.ENSP00000262948,9606.ENSP00000263025,9606.ENSP00000263317,9606.ENSP00000263867,9606.ENSP00000263923,9606.ENSP00000263934,…	ABCC6,MAPK1,MYH9,CSNK2A1,ACTA2,PFN1,MAPK14,TP53I3,PFN2,VIL1,TUBG1,KRAS,KIF11,MAP2K2,MAPK3,NOX4,CAPG,KDR,KIF1B,PIK3CA,TUBB4A,ERBB3,IQGAP1,ERBB2,RHOB,EGFR,PAK1,ATM,VILL,FGFR4,NOS3,AXL,MAP2K1,EIF2AK3,SH3PXD2B,MET,ROCK2,TUBB6,TUBB3,SPAST,HSPA5,NOS2,ABCC5,LIMK1,TUBA1B,TUBB,RHOG,FGFR3,LIMK2,PTK2,TUBB4B,SMAD4,ERBB4,FYN,SH3PXD2A,RAC1,DYNC1H1,MAP3K5,MYLK,MYH10,MTOR,OPA1,ACTA1,KIF14,NRAS,PRKAA2,MAT1A,KIF2C…
GO:0032553	Ribonucleotide binding	88	1920	0.49	1.33	4.93e-19	9606.ENSP00000205557,9606.ENSP00000215832,9606.ENSP00000216181,9606.ENSP00000217244,9606.ENSP00000224784,9606.ENSP00000229795,9606.ENSP00000251413,9606.ENSP00000256078,9606.ENSP00000260731,9606.ENSP00000262948,9606.ENSP00000263025,9606.ENSP00000263923,9606.ENSP00000263934,9606.ENSP00000263967,9606.ENSP00000264071,9606.ENSP00000267101,9606.ENSP00000269571,9606.ENSP00000272233,9606.ENSP00000275493,…	ABCC6,MAPK1,MYH9,CSNK2A1,ACTA2,MAPK14,TUBG1,KRAS,KIF11,MAP2K2,MAPK3,KDR,KIF1B,PIK3CA,TUBB4A,ERBB3,ERBB2,RHOB,EGFR,PAK1,ATM,FGFR4,NOS3,AXL,MAP2K1,EIF2AK3,MET,ROCK2,TUBB6,TUBB3,SPAST,HSPA5,NOS2,ABCC5,LIMK1,TUBA1B,TUBB,RHOG,FGFR3,LIMK2,PTK2,TUBB4B,ERBB4,FYN,RAC1,DYNC1H1,MAP3K5,MYLK,MYH10,MTOR,OPA1,ACTA1,KIF14,NRAS,PRKAA2,MAT1A,KIF2C,SRC,KATNAL1,ARHGAP5,XRCC5,MAPK8,MAP2K7,ROCK1,MARK2,ACTG2,FGFR1,RHOA…
GO:0035639	Purine ribonucleoside triphosphate binding	85	1834	0.49	1.33	1.45e-18	9606.ENSP00000205557,9606.ENSP00000215832,9606.ENSP00000216181,9606.ENSP00000217244,9606.ENSP00000224784,9606.ENSP00000229795,9606.ENSP00000251413,9606.ENSP00000256078,9606.ENSP00000260731,9606.ENSP00000262948,9606.ENSP00000263025,9606.ENSP00000263923,9606.ENSP00000263934,9606.ENSP00000263967,9606.ENSP00000264071,9606.ENSP00000267101,9606.ENSP00000269571,9606.ENSP00000272233,9606.ENSP00000275493,…	ABCC6,MAPK1,MYH9,CSNK2A1,ACTA2,MAPK14,TUBG1,KRAS,KIF11,MAP2K2,MAPK3,KDR,KIF1B,PIK3CA,TUBB4A,ERBB3,ERBB2,RHOB,EGFR,PAK1,ATM,FGFR4,AXL,MAP2K1,EIF2AK3,MET,ROCK2,TUBB6,TUBB3,SPAST,HSPA5,ABCC5,LIMK1,TUBA1B,TUBB,RHOG,FGFR3,LIMK2,PTK2,TUBB4B,ERBB4,FYN,RAC1,DYNC1H1,MAP3K5,MYLK,MYH10,MTOR,OPA1,ACTA1,KIF14,NRAS,PRKAA2,MAT1A,KIF2C,SRC,KATNAL1,ARHGAP5,XRCC5,MAPK8,MAP2K7,ROCK1,MARK2,ACTG2,FGFR1,RHOA,ERN1,RAF1…
GO:0000166	Nucleotide binding	93	2168	0.46	1.26	1.66e-18	9606.ENSP00000205557,9606.ENSP00000215832,9606.ENSP00000216181,9606.ENSP00000217244,9606.ENSP00000224784,9606.ENSP00000225655,9606.ENSP00000229795,9606.ENSP00000238721,9606.ENSP00000251413,9606.ENSP00000256078,9606.ENSP00000260731,9606.ENSP00000262948,9606.ENSP00000263025,9606.ENSP00000263317,9606.ENSP00000263923,9606.ENSP00000263934,9606.ENSP00000263967,9606.ENSP00000264071,9606.ENSP00000267101,…	ABCC6,MAPK1,MYH9,CSNK2A1,ACTA2,PFN1,MAPK14,TP53I3,TUBG1,KRAS,KIF11,MAP2K2,MAPK3,NOX4,KDR,KIF1B,PIK3CA,TUBB4A,ERBB3,ERBB2,RHOB,EGFR,PAK1,ATM,FGFR4,NOS3,AXL,MAP2K1,EIF2AK3,MET,ROCK2,TUBB6,TUBB3,SPAST,HSPA5,NOS2,ABCC5,LIMK1,TUBA1B,TUBB,RHOG,FGFR3,LIMK2,PTK2,TUBB4B,ERBB4,FYN,RAC1,DYNC1H1,MAP3K5,MYLK,MYH10,MTOR,OPA1,ACTA1,PARP1,KIF14,NRAS,PRKAA2,MAT1A,KIF2C,VDAC2,SRC,KATNAL1,ARHGAP5,XRCC5,MAPK8,MAP2K7…
GO:0005200	Structural constituent of cytoskeleton	25	107	1.19	3.19	2.36e-18	9606.ENSP00000251413,9606.ENSP00000253408,9606.ENSP00000264071,9606.ENSP00000283713,9606.ENSP00000295685,9606.ENSP00000316029,9606.ENSP00000318697,9606.ENSP00000320295,9606.ENSP00000323856,9606.ENSP00000336799,9606.ENSP00000336831,9606.ENSP00000339001,9606.ENSP00000340510,9606.ENSP00000341289,9606.ENSP00000353408,9606.ENSP00000355124,9606.ENSP00000355645,9606.ENSP00000358865,9606.ENSP00000369129,…	TUBG1,GFAP,TUBB4A,VILL,ARPC2,TLN1,TUBB6,TUBB3,PLEC,TUBA1B,PLS1,TUBB,PPL,TUBB4B,MSN,KRT19,ACTA1,INA,DSP,TUBA1A,VIM,TLN2,ACTG1,ACTB,SPTA1
GO:0017076	Purine nucleotide binding	86	1917	0.48	1.29	4.71e-18	9606.ENSP00000205557,9606.ENSP00000215832,9606.ENSP00000216181,9606.ENSP00000217244,9606.ENSP00000224784,9606.ENSP00000225655,9606.ENSP00000229795,9606.ENSP00000251413,9606.ENSP00000256078,9606.ENSP00000260731,9606.ENSP00000262948,9606.ENSP00000263025,9606.ENSP00000263923,9606.ENSP00000263934,9606.ENSP00000263967,9606.ENSP00000264071,9606.ENSP00000267101,9606.ENSP00000269571,9606.ENSP00000272233,…	ABCC6,MAPK1,MYH9,CSNK2A1,ACTA2,PFN1,MAPK14,TUBG1,KRAS,KIF11,MAP2K2,MAPK3,KDR,KIF1B,PIK3CA,TUBB4A,ERBB3,ERBB2,RHOB,EGFR,PAK1,ATM,FGFR4,AXL,MAP2K1,EIF2AK3,MET,ROCK2,TUBB6,TUBB3,SPAST,HSPA5,ABCC5,LIMK1,TUBA1B,TUBB,RHOG,FGFR3,LIMK2,PTK2,TUBB4B,ERBB4,FYN,RAC1,DYNC1H1,MAP3K5,MYLK,MYH10,MTOR,OPA1,ACTA1,KIF14,NRAS,PRKAA2,MAT1A,KIF2C,SRC,KATNAL1,ARHGAP5,XRCC5,MAPK8,MAP2K7,ROCK1,MARK2,ACTG2,FGFR1,RHOA,ERN1…
GO:0097367	Carbohydrate derivative binding	94	2278	0.44	1.21	1.00e-17	9606.ENSP00000205557,9606.ENSP00000215832,9606.ENSP00000216181,9606.ENSP00000217244,9606.ENSP00000224784,9606.ENSP00000226218,9606.ENSP00000229795,9606.ENSP00000248444,9606.ENSP00000251413,9606.ENSP00000252699,9606.ENSP00000256078,9606.ENSP00000260731,9606.ENSP00000262948,9606.ENSP00000263025,9606.ENSP00000263923,9606.ENSP00000263934,9606.ENSP00000263967,9606.ENSP00000264071,9606.ENSP00000267101,…	ABCC6,MAPK1,MYH9,CSNK2A1,ACTA2,VTN,MAPK14,VIL1,TUBG1,ACTN4,KRAS,KIF11,MAP2K2,MAPK3,KDR,KIF1B,PIK3CA,TUBB4A,ERBB3,ERBB2,RHOB,EGFR,PAK1,ATM,FGFR4,NOS3,AXL,MAP2K1,EIF2AK3,MET,ROCK2,TUBB6,TUBB3,SPAST,HSPA5,NOS2,ABCC5,LIMK1,TUBA1B,TUBB,RHOG,FGFR3,LIMK2,PTK2,TUBB4B,ERBB4,FYN,FN1,RAC1,DYNC1H1,MAP3K5,MYLK,MYH10,MTOR,OPA1,ACTA1,KIF14,NRAS,PRKAA2,MAT1A,KIF2C,SRC,KATNAL1,ARHGAP5,XRCC5,MAPK8,MAP2K7,ROCK1,MAR…
GO:0032555	Purine ribonucleotide binding	85	1903	0.47	1.28	1.01e-17	9606.ENSP00000205557,9606.ENSP00000215832,9606.ENSP00000216181,9606.ENSP00000217244,9606.ENSP00000224784,9606.ENSP00000229795,9606.ENSP00000251413,9606.ENSP00000256078,9606.ENSP00000260731,9606.ENSP00000262948,9606.ENSP00000263025,9606.ENSP00000263923,9606.ENSP00000263934,9606.ENSP00000263967,9606.ENSP00000264071,9606.ENSP00000267101,9606.ENSP00000269571,9606.ENSP00000272233,9606.ENSP00000275493,…	ABCC6,MAPK1,MYH9,CSNK2A1,ACTA2,MAPK14,TUBG1,KRAS,KIF11,MAP2K2,MAPK3,KDR,KIF1B,PIK3CA,TUBB4A,ERBB3,ERBB2,RHOB,EGFR,PAK1,ATM,FGFR4,AXL,MAP2K1,EIF2AK3,MET,ROCK2,TUBB6,TUBB3,SPAST,HSPA5,ABCC5,LIMK1,TUBA1B,TUBB,RHOG,FGFR3,LIMK2,PTK2,TUBB4B,ERBB4,FYN,RAC1,DYNC1H1,MAP3K5,MYLK,MYH10,MTOR,OPA1,ACTA1,KIF14,NRAS,PRKAA2,MAT1A,KIF2C,SRC,KATNAL1,ARHGAP5,XRCC5,MAPK8,MAP2K7,ROCK1,MARK2,ACTG2,FGFR1,RHOA,ERN1,RAF1…
GO:0036094	Small molecule binding	97	2507	0.41	1.13	1.37e-16	9606.ENSP00000205557,9606.ENSP00000215832,9606.ENSP00000216181,9606.ENSP00000217244,9606.ENSP00000224784,9606.ENSP00000225655,9606.ENSP00000229795,9606.ENSP00000238721,9606.ENSP00000251413,9606.ENSP00000252699,9606.ENSP00000256078,9606.ENSP00000260731,9606.ENSP00000262948,9606.ENSP00000263025,9606.ENSP00000263317,9606.ENSP00000263923,9606.ENSP00000263934,9606.ENSP00000263967,9606.ENSP00000264071,…	ABCC6,MAPK1,MYH9,CSNK2A1,ACTA2,PFN1,MAPK14,TP53I3,TUBG1,ACTN4,KRAS,KIF11,MAP2K2,MAPK3,NOX4,KDR,KIF1B,PIK3CA,TUBB4A,ERBB3,ERBB2,RHOB,EGFR,PAK1,ATM,FGFR4,NOS3,AXL,MAP2K1,EIF2AK3,MET,ROCK2,TUBB6,TUBB3,SPAST,HSPA5,NOS2,BSG,ABCC5,LIMK1,TUBA1B,TUBB,CAV1,RHOG,FGFR3,LIMK2,PTK2,TUBB4B,ERBB4,FYN,RAC1,DYNC1H1,MAP3K5,MYLK,MYH10,MTOR,OPA1,ACTA1,PARP1,KIF14,NRAS,PRKAA2,MAT1A,KIF2C,VDAC2,SRC,KATNAL1,ARHGAP5,XRC…
GO:0004672	Protein kinase activity	42	583	0.68	1.61	3.86e-14	9606.ENSP00000215832,9606.ENSP00000217244,9606.ENSP00000229795,9606.ENSP00000262948,9606.ENSP00000263025,9606.ENSP00000263923,9606.ENSP00000263967,9606.ENSP00000267101,9606.ENSP00000269571,9606.ENSP00000275493,9606.ENSP00000278568,9606.ENSP00000278616,9606.ENSP00000292408,9606.ENSP00000301178,9606.ENSP00000302486,9606.ENSP00000307235,9606.ENSP00000317272,9606.ENSP00000317985,9606.ENSP00000336740,…	MAPK1,CSNK2A1,MAPK14,MAP2K2,MAPK3,KDR,PIK3CA,ERBB3,ERBB2,EGFR,PAK1,ATM,FGFR4,AXL,MAP2K1,EIF2AK3,MET,ROCK2,LIMK1,FGFR3,LIMK2,PTK2,ERBB4,FYN,MAP3K5,MYLK,MTOR,PRKAA2,SRC,MAPK8,MAP2K7,ROCK1,CDKN1A,MARK2,FGFR1,ERN1,RAF1,PRKCA,FGFR2,BRAF,CDK5,AKT1
GO:0019904	Protein domain specific binding	45	695	0.64	1.49	1.16e-13	9606.ENSP00000216181,9606.ENSP00000242261,9606.ENSP00000245932,9606.ENSP00000262160,9606.ENSP00000262948,9606.ENSP00000263867,9606.ENSP00000268182,9606.ENSP00000269305,9606.ENSP00000293549,9606.ENSP00000309714,9606.ENSP00000316029,9606.ENSP00000324173,9606.ENSP00000330237,9606.ENSP00000336790,9606.ENSP00000338934,9606.ENSP00000339001,9606.ENSP00000340820,9606.ENSP00000341189,9606.ENSP00000346671,…	MYH9,TWIST1,VASP,SMAD2,MAP2K2,CAPG,IQGAP1,TP53,WNT1,SH3PXD2B,TLN1,HSPA5,CASP9,ATF4,EZR,TUBB,MAPT,PTK2,FYN,FN1,OCLN,TJP1,CASP8,MAP3K5,CLDN7,ENAH,KIF14,MCL1,STMN3,PTEN,SRC,WAS,ARHGAP5,PAX3,GRB2,KEAP1,NFE2L2,BCL2,RHOA,HIF1A,VIM,DDIT3,WASF2,CTNNB1,CDC42
GO:0005524	ATP binding	65	1491	0.46	1.12	2.05e-12	9606.ENSP00000205557,9606.ENSP00000215832,9606.ENSP00000216181,9606.ENSP00000217244,9606.ENSP00000224784,9606.ENSP00000229795,9606.ENSP00000260731,9606.ENSP00000262948,9606.ENSP00000263025,9606.ENSP00000263923,9606.ENSP00000263934,9606.ENSP00000263967,9606.ENSP00000267101,9606.ENSP00000269571,9606.ENSP00000275493,9606.ENSP00000278568,9606.ENSP00000278616,9606.ENSP00000292408,9606.ENSP00000301178,…	ABCC6,MAPK1,MYH9,CSNK2A1,ACTA2,MAPK14,KIF11,MAP2K2,MAPK3,KDR,KIF1B,PIK3CA,ERBB3,ERBB2,EGFR,PAK1,ATM,FGFR4,AXL,MAP2K1,EIF2AK3,MET,ROCK2,SPAST,HSPA5,ABCC5,LIMK1,FGFR3,LIMK2,PTK2,ERBB4,FYN,DYNC1H1,MAP3K5,MYLK,MYH10,MTOR,ACTA1,KIF14,PRKAA2,MAT1A,KIF2C,SRC,KATNAL1,XRCC5,MAPK8,MAP2K7,ROCK1,MARK2,ACTG2,FGFR1,ERN1,RAF1,PRKCA,FGFR2,BRAF,CDK5,TWF1,AKT1,XRCC3,ACTG1,ABCB1,RAD51,ABCC4,ACTB
GO:0005198	Structural molecule activity	45	776	0.59	1.32	4.69e-12	9606.ENSP00000211998,9606.ENSP00000226218,9606.ENSP00000228841,9606.ENSP00000251413,9606.ENSP00000253408,9606.ENSP00000263946,9606.ENSP00000264071,9606.ENSP00000283713,9606.ENSP00000295522,9606.ENSP00000295685,9606.ENSP00000299339,9606.ENSP00000304669,9606.ENSP00000307959,9606.ENSP00000308452,9606.ENSP00000316029,9606.ENSP00000317985,9606.ENSP00000318697,9606.ENSP00000320295,9606.ENSP00000323856,…	VCL,VTN,MYL2,TUBG1,GFAP,PKP1,TUBB4A,VILL,CLDN1,ARPC2,CLDN10,CTNNA1,DST,KRT17,TLN1,ROCK2,TUBB6,TUBB3,PLEC,TUBA1B,PLS1,TUBB,PPL,TUBB4B,FN1,MSN,CLDN7,MAP2,MACF1,KRT19,ACTA1,INA,DSP,KRT18,JUP,CLDN4,TUBA1A,VIM,KRT8,TLN2,ACTG1,EVPL,EPPK1,ACTB,SPTA1
GO:0019902	Phosphatase binding	24	198	0.91	1.89	5.28e-12	9606.ENSP00000215832,9606.ENSP00000229795,9606.ENSP00000262160,9606.ENSP00000263025,9606.ENSP00000264657,9606.ENSP00000267257,9606.ENSP00000268182,9606.ENSP00000269141,9606.ENSP00000269305,9606.ENSP00000269571,9606.ENSP00000275493,9606.ENSP00000307235,9606.ENSP00000317272,9606.ENSP00000332973,9606.ENSP00000340820,9606.ENSP00000341189,9606.ENSP00000351908,9606.ENSP00000376345,9606.ENSP00000377508,…	MAPK1,MAPK14,SMAD2,MAPK3,STAT3,PXN,IQGAP1,CDH2,TP53,ERBB2,EGFR,EIF2AK3,MET,SMAD3,MAPT,PTK2,MAP3K5,GRB2,JUP,BAD,MAPK8,MAP2K7,BCL2,CTNNB1
GO:0030554	Adenyl nucleotide binding	66	1566	0.45	1.08	5.28e-12	9606.ENSP00000205557,9606.ENSP00000215832,9606.ENSP00000216181,9606.ENSP00000217244,9606.ENSP00000224784,9606.ENSP00000225655,9606.ENSP00000229795,9606.ENSP00000260731,9606.ENSP00000262948,9606.ENSP00000263025,9606.ENSP00000263923,9606.ENSP00000263934,9606.ENSP00000263967,9606.ENSP00000267101,9606.ENSP00000269571,9606.ENSP00000275493,9606.ENSP00000278568,9606.ENSP00000278616,9606.ENSP00000292408,…	ABCC6,MAPK1,MYH9,CSNK2A1,ACTA2,PFN1,MAPK14,KIF11,MAP2K2,MAPK3,KDR,KIF1B,PIK3CA,ERBB3,ERBB2,EGFR,PAK1,ATM,FGFR4,AXL,MAP2K1,EIF2AK3,MET,ROCK2,SPAST,HSPA5,ABCC5,LIMK1,FGFR3,LIMK2,PTK2,ERBB4,FYN,DYNC1H1,MAP3K5,MYLK,MYH10,MTOR,ACTA1,KIF14,PRKAA2,MAT1A,KIF2C,SRC,KATNAL1,XRCC5,MAPK8,MAP2K7,ROCK1,MARK2,ACTG2,FGFR1,ERN1,RAF1,PRKCA,FGFR2,BRAF,CDK5,TWF1,AKT1,XRCC3,ACTG1,ABCB1,RAD51,ABCC4,ACTB
GO:0015631	Tubulin binding	31	380	0.74	1.55	1.61e-11	9606.ENSP00000235382,9606.ENSP00000257430,9606.ENSP00000260731,9606.ENSP00000262102,9606.ENSP00000263710,9606.ENSP00000263934,9606.ENSP00000278568,9606.ENSP00000300249,9606.ENSP00000307959,9606.ENSP00000320885,9606.ENSP00000338934,9606.ENSP00000340820,9606.ENSP00000346671,9606.ENSP00000353508,9606.ENSP00000354573,9606.ENSP00000354681,9606.ENSP00000356319,9606.ENSP00000359070,9606.ENSP00000361298,…	RGS2,APC,KIF11,MTUS1,CLASP1,KIF1B,PAK1,MAPRE2,DST,SPAST,EZR,MAPT,FYN,MAP2,MACF1,OPA1,KIF14,STMN3,KIF2C,MAPRE1,HDAC6,KATNAL1,BCL2L11,SUN2,STMN1,GTSE1,CAMSAP3,CKAP5,DNM1L,STIM1,DCX
GO:0008017	Microtubule binding	26	269	0.81	1.63	4.78e-11	9606.ENSP00000257430,9606.ENSP00000260731,9606.ENSP00000262102,9606.ENSP00000263710,9606.ENSP00000263934,9606.ENSP00000300249,9606.ENSP00000307959,9606.ENSP00000320885,9606.ENSP00000338934,9606.ENSP00000340820,9606.ENSP00000353508,9606.ENSP00000354573,9606.ENSP00000354681,9606.ENSP00000356319,9606.ENSP00000361298,9606.ENSP00000364721,9606.ENSP00000365804,9606.ENSP00000369989,9606.ENSP00000376943,…	APC,KIF11,MTUS1,CLASP1,KIF1B,MAPRE2,DST,SPAST,EZR,MAPT,MAP2,MACF1,OPA1,KIF14,KIF2C,MAPRE1,HDAC6,KATNAL1,BCL2L11,SUN2,GTSE1,CAMSAP3,CKAP5,DNM1L,STIM1,DCX
GO:0097159	Organic cyclic compound binding	151	6050	0.22	0.73	4.78e-11	9606.ENSP00000020945,9606.ENSP00000205557,9606.ENSP00000215832,9606.ENSP00000216037,9606.ENSP00000216181,9606.ENSP00000216714,9606.ENSP00000217244,9606.ENSP00000219431,9606.ENSP00000224784,9606.ENSP00000225655,9606.ENSP00000226574,9606.ENSP00000229795,9606.ENSP00000238721,9606.ENSP00000242261,9606.ENSP00000244050,9606.ENSP00000245479,9606.ENSP00000251413,9606.ENSP00000252699,9606.ENSP00000256078,…	SNAI2,ABCC6,MAPK1,XBP1,MYH9,APEX1,CSNK2A1,MPG,ACTA2,PFN1,NFKB1,MAPK14,TP53I3,TWIST1,SNAI1,SOX9,TUBG1,ACTN4,KRAS,KIF11,SMAD2,XRCC1,MAP2K2,MAPK3,NOX4,KDR,KIF1B,PIK3CA,TUBB4A,HDAC4,STAT3,ERBB3,CDH2,TP53,ERBB2,RHOB,EGFR,PAK1,ATM,FGFR4,NOS3,AXL,MGMT,MAP2K1,CTNNA1,SMAD1,EIF2AK3,FOSL1,MET,ROCK2,TUBB6,TUBB3,SPAST,PLEC,HSPA5,NOS2,POU3F2,SMAD3,ABCC5,LIMK1,ATF4,TUBA1B,EZR,TUBB,CAV1,RHOG,FGFR3,LIMK2,MAPT,PTK…
GO:1901363	Heterocyclic compound binding	149	5977	0.22	0.72	8.83e-11	9606.ENSP00000020945,9606.ENSP00000205557,9606.ENSP00000215832,9606.ENSP00000216037,9606.ENSP00000216181,9606.ENSP00000216714,9606.ENSP00000217244,9606.ENSP00000219431,9606.ENSP00000224784,9606.ENSP00000225655,9606.ENSP00000226574,9606.ENSP00000229795,9606.ENSP00000238721,9606.ENSP00000242261,9606.ENSP00000244050,9606.ENSP00000245479,9606.ENSP00000251413,9606.ENSP00000252699,9606.ENSP00000256078,…	SNAI2,ABCC6,MAPK1,XBP1,MYH9,APEX1,CSNK2A1,MPG,ACTA2,PFN1,NFKB1,MAPK14,TP53I3,TWIST1,SNAI1,SOX9,TUBG1,ACTN4,KRAS,KIF11,SMAD2,XRCC1,MAP2K2,MAPK3,NOX4,KDR,KIF1B,PIK3CA,TUBB4A,HDAC4,STAT3,ERBB3,CDH2,TP53,ERBB2,RHOB,EGFR,PAK1,ATM,FGFR4,NOS3,AXL,MGMT,MAP2K1,CTNNA1,SMAD1,EIF2AK3,FOSL1,MET,ROCK2,TUBB6,TUBB3,SPAST,PLEC,HSPA5,NOS2,POU3F2,SMAD3,ABCC5,LIMK1,ATF4,TUBA1B,EZR,TUBB,RHOG,FGFR3,LIMK2,MAPT,PTK2,TUB…
GO:0019903	Protein phosphatase binding	20	152	0.94	1.78	1.58e-10	9606.ENSP00000229795,9606.ENSP00000264657,9606.ENSP00000267257,9606.ENSP00000268182,9606.ENSP00000269141,9606.ENSP00000269305,9606.ENSP00000269571,9606.ENSP00000275493,9606.ENSP00000307235,9606.ENSP00000317272,9606.ENSP00000340820,9606.ENSP00000341189,9606.ENSP00000351908,9606.ENSP00000376345,9606.ENSP00000377508,9606.ENSP00000378040,9606.ENSP00000378974,9606.ENSP00000381070,9606.ENSP00000381185,…	MAPK14,STAT3,PXN,IQGAP1,CDH2,TP53,ERBB2,EGFR,EIF2AK3,MET,MAPT,PTK2,MAP3K5,GRB2,JUP,BAD,MAPK8,MAP2K7,BCL2,CTNNB1
GO:0008047	Enzyme activator activity	35	560	0.62	1.26	4.53e-10	9606.ENSP00000206262,9606.ENSP00000221930,9606.ENSP00000235382,9606.ENSP00000262948,9606.ENSP00000263967,9606.ENSP00000265171,9606.ENSP00000267101,9606.ENSP00000268182,9606.ENSP00000275493,9606.ENSP00000297313,9606.ENSP00000302486,9606.ENSP00000309714,9606.ENSP00000311032,9606.ENSP00000330237,9606.ENSP00000339191,9606.ENSP00000342235,9606.ENSP00000346671,9606.ENSP00000346839,9606.ENSP00000348215,…	RGS17,TGFB1,RGS2,MAP2K2,PIK3CA,EGF,ERBB3,IQGAP1,EGFR,RGS20,MAP2K1,SH3PXD2B,CASP3,CASP9,CAV1,ERBB4,FYN,FN1,SH3PXD2A,RGS7,RGS1,RGS16,SRC,RGS3,ARHGAP5,XRCC5,BAD,RGS11,CDKN1A,MARK2,IGF2,RGS4,RGS5,DNM1L,RGS6
GO:0005178	Integrin binding	19	159	0.9	1.58	2.49e-09	9606.ENSP00000216181,9606.ENSP00000217289,9606.ENSP00000226218,9606.ENSP00000252699,9606.ENSP00000253408,9606.ENSP00000261023,9606.ENSP00000263923,9606.ENSP00000307959,9606.ENSP00000316029,9606.ENSP00000341189,9606.ENSP00000344666,9606.ENSP00000346839,9606.ENSP00000362680,9606.ENSP00000379350,9606.ENSP00000391826,9606.ENSP00000408695,9606.ENSP00000452786,9606.ENSP00000453508,9606.ENSP00000480791	MYH9,FERMT1,VTN,ACTN4,GFAP,ITGAV,KDR,DST,TLN1,PTK2,NF2,FN1,SRC,ITGB1,IGF2,PRKCA,ITGB3,TLN2,FGF1
GO:0004713	Protein tyrosine kinase activity	18	146	0.92	1.56	5.22e-09	9606.ENSP00000262948,9606.ENSP00000263923,9606.ENSP00000267101,9606.ENSP00000269571,9606.ENSP00000275493,9606.ENSP00000292408,9606.ENSP00000301178,9606.ENSP00000302486,9606.ENSP00000317272,9606.ENSP00000339824,9606.ENSP00000341189,9606.ENSP00000342235,9606.ENSP00000346671,9606.ENSP00000362680,9606.ENSP00000381070,9606.ENSP00000393312,9606.ENSP00000410294,9606.ENSP00000419060	MAP2K2,KDR,ERBB3,ERBB2,EGFR,FGFR4,AXL,MAP2K1,MET,FGFR3,PTK2,ERBB4,FYN,SRC,MAP2K7,FGFR1,FGFR2,BRAF
GO:0031625	Ubiquitin protein ligase binding	24	299	0.73	1.3	1.18e-08	9606.ENSP00000172229,9606.ENSP00000211998,9606.ENSP00000216037,9606.ENSP00000257430,9606.ENSP00000262160,9606.ENSP00000267101,9606.ENSP00000269305,9606.ENSP00000275493,9606.ENSP00000324173,9606.ENSP00000332973,9606.ENSP00000336799,9606.ENSP00000339001,9606.ENSP00000351273,9606.ENSP00000356919,9606.ENSP00000365804,9606.ENSP00000375978,9606.ENSP00000381185,9606.ENSP00000384849,9606.ENSP00000416338,…	NGFR,VCL,XBP1,APC,SMAD2,ERBB3,TP53,EGFR,HSPA5,SMAD3,TUBA1B,TUBB,CASP8,ATF6,HDAC6,XRCC5,BCL2,CDKN1A,MFN2,HIF1A,SMAD5,DNM1L,ACTG1,ABCB1
GO:0097110	Scaffold protein binding	13	66	1.12	1.69	1.60e-08	9606.ENSP00000262948,9606.ENSP00000297494,9606.ENSP00000302486,9606.ENSP00000346671,9606.ENSP00000351273,9606.ENSP00000362680,9606.ENSP00000369129,9606.ENSP00000373489,9606.ENSP00000384259,9606.ENSP00000419060,9606.ENSP00000446007,9606.ENSP00000449404,9606.ENSP00000477999	MAP2K2,NOS3,MAP2K1,FYN,CASP8,SRC,DSP,KRT18,ATG4B,BRAF,VIM,KRT8,NOS1
GO:0106310	Protein serine kinase activity	26	361	0.68	1.22	1.66e-08	9606.ENSP00000215832,9606.ENSP00000217244,9606.ENSP00000229795,9606.ENSP00000262948,9606.ENSP00000263025,9606.ENSP00000263967,9606.ENSP00000278568,9606.ENSP00000278616,9606.ENSP00000302486,9606.ENSP00000307235,9606.ENSP00000317985,9606.ENSP00000336740,9606.ENSP00000339916,9606.ENSP00000351908,9606.ENSP00000354558,9606.ENSP00000360290,9606.ENSP00000378974,9606.ENSP00000381070,9606.ENSP00000382697,…	MAPK1,CSNK2A1,MAPK14,MAP2K2,MAPK3,PIK3CA,PAK1,ATM,MAP2K1,EIF2AK3,ROCK2,LIMK1,LIMK2,MAP3K5,MTOR,PRKAA2,MAPK8,MAP2K7,ROCK1,MARK2,ERN1,RAF1,PRKCA,BRAF,CDK5,AKT1
GO:0003924	GTPase activity	24	317	0.7	1.22	3.31e-08	9606.ENSP00000206262,9606.ENSP00000235382,9606.ENSP00000256078,9606.ENSP00000272233,9606.ENSP00000297313,9606.ENSP00000339467,9606.ENSP00000348461,9606.ENSP00000354681,9606.ENSP00000355523,9606.ENSP00000356429,9606.ENSP00000356529,9606.ENSP00000358548,9606.ENSP00000363255,9606.ENSP00000371897,9606.ENSP00000378483,9606.ENSP00000380876,9606.ENSP00000397181,9606.ENSP00000400175,9606.ENSP00000416338,…	RGS17,RGS2,KRAS,RHOB,RGS20,RHOG,RAC1,OPA1,RGS7,RGS1,RGS16,NRAS,RGS3,ARHGAP5,RGS19,RGS11,RGS4,RHOA,MFN2,MFN1,RGS5,DNM1L,RGS6,CDC42
GO:0004674	Protein serine/threonine kinase activity	28	434	0.63	1.14	3.31e-08	9606.ENSP00000215832,9606.ENSP00000217244,9606.ENSP00000229795,9606.ENSP00000262948,9606.ENSP00000263025,9606.ENSP00000263967,9606.ENSP00000275493,9606.ENSP00000278568,9606.ENSP00000278616,9606.ENSP00000302486,9606.ENSP00000307235,9606.ENSP00000317985,9606.ENSP00000336740,9606.ENSP00000339916,9606.ENSP00000351908,9606.ENSP00000353452,9606.ENSP00000354558,9606.ENSP00000360290,9606.ENSP00000378974,…	MAPK1,CSNK2A1,MAPK14,MAP2K2,MAPK3,PIK3CA,EGFR,PAK1,ATM,MAP2K1,EIF2AK3,ROCK2,LIMK1,LIMK2,MAP3K5,MYLK,MTOR,PRKAA2,MAPK8,MAP2K7,ROCK1,MARK2,ERN1,RAF1,PRKCA,BRAF,CDK5,AKT1
GO:0030234	Enzyme regulator activity	48	1239	0.41	0.83	2.69e-07	9606.ENSP00000206262,9606.ENSP00000218388,9606.ENSP00000221930,9606.ENSP00000223023,9606.ENSP00000235382,9606.ENSP00000248444,9606.ENSP00000257430,9606.ENSP00000262948,9606.ENSP00000263967,9606.ENSP00000265171,9606.ENSP00000267101,9606.ENSP00000268182,9606.ENSP00000269305,9606.ENSP00000275493,9606.ENSP00000297313,9606.ENSP00000301455,9606.ENSP00000302486,9606.ENSP00000309714,9606.ENSP00000311032,…	RGS17,TIMP1,TGFB1,WASL,RGS2,VIL1,APC,MAP2K2,PIK3CA,EGF,ERBB3,IQGAP1,TP53,EGFR,RGS20,ANGPTL4,MAP2K1,SH3PXD2B,CASP3,CASP9,CAV1,LIMK2,ERBB4,FYN,FN1,SH3PXD2A,RGS7,RGS1,RGS16,SRC,RGS3,WAS,ARHGAP5,XRCC5,BAD,MAPK8,RGS11,ROCK1,CDKN1A,MARK2,IGF2,RGS4,RGS5,DNM1L,RGS6,AKT1,ZEB2,NOTCH1
GO:0043167	Ion binding	139	6033	0.19	0.6	3.00e-07	9606.ENSP00000020945,9606.ENSP00000205557,9606.ENSP00000215832,9606.ENSP00000216181,9606.ENSP00000216714,9606.ENSP00000217244,9606.ENSP00000218388,9606.ENSP00000219070,9606.ENSP00000224784,9606.ENSP00000225655,9606.ENSP00000228841,9606.ENSP00000229795,9606.ENSP00000238721,9606.ENSP00000239940,9606.ENSP00000244050,9606.ENSP00000248444,9606.ENSP00000251413,9606.ENSP00000252699,9606.ENSP00000256078,…	SNAI2,ABCC6,MAPK1,MYH9,APEX1,CSNK2A1,TIMP1,MMP2,ACTA2,PFN1,MYL2,MAPK14,TP53I3,PFN2,SNAI1,VIL1,TUBG1,ACTN4,KRAS,DSG1,MMP13,KIF11,ITGAV,CDH1,SMAD2,MAP2K2,MAPK3,NOX4,CAPG,KDR,KIF1B,PIK3CA,TUBB4A,HDAC4,EGF,ERBB3,PXN,IQGAP1,CDH2,TP53,ERBB2,RHOB,EGFR,PAK1,ATM,VILL,FGFR4,NOS3,AXL,MGMT,MAP2K1,SMAD1,EIF2AK3,DST,SH3PXD2B,MET,ROCK2,TUBB6,TUBB3,SPAST,MMP1,HSPA5,NOS2,SMAD3,ABCC5,LIMK1,TUBA1B,PLS1,TUBB,RHOG,FG…
GO:0098772	Molecular function regulator activity	64	1960	0.34	0.75	3.00e-07	9606.ENSP00000070846,9606.ENSP00000206262,9606.ENSP00000218388,9606.ENSP00000221930,9606.ENSP00000222390,9606.ENSP00000223023,9606.ENSP00000225655,9606.ENSP00000235382,9606.ENSP00000248444,9606.ENSP00000256078,9606.ENSP00000257430,9606.ENSP00000262948,9606.ENSP00000263967,9606.ENSP00000265171,9606.ENSP00000267101,9606.ENSP00000268182,9606.ENSP00000269305,9606.ENSP00000275493,9606.ENSP00000293549,…	PKP2,RGS17,TIMP1,TGFB1,HGF,WASL,PFN1,RGS2,VIL1,KRAS,APC,MAP2K2,PIK3CA,EGF,ERBB3,IQGAP1,TP53,EGFR,WNT1,RGS20,ANGPTL4,MAP2K1,SH3PXD2B,CASP3,CASP9,CAV1,LIMK2,ERBB4,FYN,FN1,SH3PXD2A,RAC1,RGS7,RGS1,RGS16,NRAS,FLNA,SRC,RGS3,WAS,ARHGAP5,XRCC5,BAD,MAPK8,RGS11,BCL2,ROCK1,CDKN1A,MARK2,IGF2,RGS4,RHOA,CDK5,RGS5,DDIT3,DNM1L,RGS6,AKT1,NOS1,STIM1,FGF1,ZEB2,CDC42,NOTCH1
GO:0051010	Microtubule plus-end binding	8	21	1.41	1.54	6.61e-07	9606.ENSP00000257430,9606.ENSP00000263710,9606.ENSP00000300249,9606.ENSP00000307959,9606.ENSP00000361298,9606.ENSP00000364721,9606.ENSP00000432768,9606.ENSP00000478059	APC,CLASP1,MAPRE2,DST,KIF2C,MAPRE1,CKAP5,STIM1
GO:0004714	Transmembrane receptor protein tyrosine kinase activity	11	63	1.07	1.33	1.06e-06	9606.ENSP00000263923,9606.ENSP00000267101,9606.ENSP00000269571,9606.ENSP00000275493,9606.ENSP00000292408,9606.ENSP00000301178,9606.ENSP00000317272,9606.ENSP00000339824,9606.ENSP00000342235,9606.ENSP00000393312,9606.ENSP00000410294	KDR,ERBB3,ERBB2,EGFR,FGFR4,AXL,MET,FGFR3,ERBB4,FGFR1,FGFR2
GO:0008134	Transcription factor binding	30	587	0.53	0.91	1.09e-06	9606.ENSP00000216037,9606.ENSP00000216714,9606.ENSP00000226574,9606.ENSP00000229795,9606.ENSP00000242261,9606.ENSP00000245479,9606.ENSP00000252699,9606.ENSP00000262160,9606.ENSP00000264606,9606.ENSP00000264657,9606.ENSP00000269305,9606.ENSP00000332973,9606.ENSP00000336790,9606.ENSP00000341551,9606.ENSP00000354558,9606.ENSP00000355759,9606.ENSP00000358866,9606.ENSP00000362674,9606.ENSP00000362680,…	XBP1,APEX1,NFKB1,MAPK14,TWIST1,SOX9,ACTN4,SMAD2,HDAC4,STAT3,TP53,SMAD3,ATF4,SMAD4,MTOR,PARP1,FLNA,HDAC8,SRC,HDAC6,KEAP1,JUP,SOX10,NFE2L2,BCL2,HIF1A,DDIT3,YAP1,ACTB,CTNNB1
GO:0140297	DNA-binding transcription factor binding	27	484	0.57	0.94	1.09e-06	9606.ENSP00000216037,9606.ENSP00000216714,9606.ENSP00000229795,9606.ENSP00000242261,9606.ENSP00000245479,9606.ENSP00000252699,9606.ENSP00000262160,9606.ENSP00000264606,9606.ENSP00000264657,9606.ENSP00000269305,9606.ENSP00000332973,9606.ENSP00000336790,9606.ENSP00000341551,9606.ENSP00000355759,9606.ENSP00000358866,9606.ENSP00000362674,9606.ENSP00000362680,9606.ENSP00000377245,9606.ENSP00000377508,…	XBP1,APEX1,MAPK14,TWIST1,SOX9,ACTN4,SMAD2,HDAC4,STAT3,TP53,SMAD3,ATF4,SMAD4,PARP1,FLNA,HDAC8,SRC,KEAP1,JUP,SOX10,NFE2L2,BCL2,HIF1A,DDIT3,YAP1,ACTB,CTNNB1
GO:0017111	Nucleoside-triphosphatase activity	31	650	0.5	0.85	2.69e-06	9606.ENSP00000206262,9606.ENSP00000235382,9606.ENSP00000239940,9606.ENSP00000256078,9606.ENSP00000263934,9606.ENSP00000272233,9606.ENSP00000297313,9606.ENSP00000320885,9606.ENSP00000324173,9606.ENSP00000339467,9606.ENSP00000348461,9606.ENSP00000354681,9606.ENSP00000355523,9606.ENSP00000356319,9606.ENSP00000356429,9606.ENSP00000356529,9606.ENSP00000358548,9606.ENSP00000361298,9606.ENSP00000363255,…	RGS17,RGS2,PFN2,KRAS,KIF1B,RHOB,RGS20,SPAST,HSPA5,RHOG,RAC1,OPA1,RGS7,KIF14,RGS1,RGS16,NRAS,KIF2C,RGS3,KATNAL1,ARHGAP5,RGS19,RGS11,RGS4,RHOA,MFN2,MFN1,RGS5,DNM1L,RGS6,CDC42
GO:0005516	Calmodulin binding	17	203	0.75	1.05	2.83e-06	9606.ENSP00000172229,9606.ENSP00000216181,9606.ENSP00000235382,9606.ENSP00000268182,9606.ENSP00000297494,9606.ENSP00000327251,9606.ENSP00000348416,9606.ENSP00000353452,9606.ENSP00000353508,9606.ENSP00000353590,9606.ENSP00000356429,9606.ENSP00000356529,9606.ENSP00000397181,9606.ENSP00000416797,9606.ENSP00000451828,9606.ENSP00000477999,9606.ENSP00000498466	NGFR,MYH9,RGS2,IQGAP1,NOS3,NOS2,TJP1,MYLK,MAP2,MYH10,RGS1,RGS16,RGS4,CAMSAP3,AKT1,NOS1,FAS
GO:0008013	Beta-catenin binding	12	89	0.95	1.19	2.83e-06	9606.ENSP00000211998,9606.ENSP00000245479,9606.ENSP00000257430,9606.ENSP00000261769,9606.ENSP00000267257,9606.ENSP00000269141,9606.ENSP00000304669,9606.ENSP00000332973,9606.ENSP00000348416,9606.ENSP00000365804,9606.ENSP00000382004,9606.ENSP00000495360	VCL,SOX9,APC,CDH1,PXN,CDH2,CTNNA1,SMAD3,TJP1,HDAC6,CTNND1,CTNNB1
GO:0043495	Protein-membrane adaptor activity	8	27	1.3	1.36	2.94e-06	9606.ENSP00000216181,9606.ENSP00000297325,9606.ENSP00000334308,9606.ENSP00000350719,9606.ENSP00000356224,9606.ENSP00000377508,9606.ENSP00000384015,9606.ENSP00000385616	MYH9,SUN3,SYNE3,SYNE2,SYNE1,JUP,SUN1,SUN2
GO:0004708	MAP kinase kinase activity	7	17	1.44	1.39	3.37e-06	9606.ENSP00000215832,9606.ENSP00000229795,9606.ENSP00000262948,9606.ENSP00000263025,9606.ENSP00000302486,9606.ENSP00000381070,9606.ENSP00000419060	MAPK1,MAPK14,MAP2K2,MAPK3,MAP2K1,MAP2K7,BRAF
GO:0005102	Signaling receptor binding	51	1499	0.36	0.71	3.99e-06	9606.ENSP00000216181,9606.ENSP00000217289,9606.ENSP00000218388,9606.ENSP00000221930,9606.ENSP00000222390,9606.ENSP00000226218,9606.ENSP00000252699,9606.ENSP00000253408,9606.ENSP00000261023,9606.ENSP00000262160,9606.ENSP00000263923,9606.ENSP00000264657,9606.ENSP00000265171,9606.ENSP00000267101,9606.ENSP00000267257,9606.ENSP00000269305,9606.ENSP00000269571,9606.ENSP00000293549,9606.ENSP00000301455,…	MYH9,FERMT1,TIMP1,TGFB1,HGF,VTN,ACTN4,GFAP,ITGAV,SMAD2,KDR,STAT3,EGF,ERBB3,PXN,TP53,ERBB2,WNT1,ANGPTL4,DST,CASP3,TLN1,TUBB3,SMAD3,TUBB,CAV1,PTK2,TUBB4B,ERBB4,NF2,FYN,FN1,CASP8,MSN,NES,FLNA,SRC,DIAPH1,GRB2,ITGB1,CTNND1,IGF2,FGFR1,ERN1,PRKCA,CDK5,ITGB3,TLN2,FGF1,CDC42,NOTCH1
GO:0048156	Tau protein binding	9	43	1.15	1.25	5.09e-06	9606.ENSP00000262160,9606.ENSP00000317985,9606.ENSP00000346671,9606.ENSP00000353508,9606.ENSP00000365804,9606.ENSP00000382697,9606.ENSP00000385751,9606.ENSP00000419782,9606.ENSP00000494750	SMAD2,ROCK2,FYN,MAP2,HDAC6,ROCK1,MARK2,CDK5,ACTB
GO:0003785	Actin monomer binding	8	30	1.25	1.28	5.50e-06	9606.ENSP00000225655,9606.ENSP00000228841,9606.ENSP00000233143,9606.ENSP00000239940,9606.ENSP00000297494,9606.ENSP00000322170,9606.ENSP00000370010,9606.ENSP00000449428	PFN1,MYL2,TMSB10,PFN2,NOS3,PFN4,TMSB4X,TWF1
GO:0004712	Protein serine/threonine/tyrosine kinase activity	9	44	1.14	1.23	5.86e-06	9606.ENSP00000215832,9606.ENSP00000229795,9606.ENSP00000262948,9606.ENSP00000263025,9606.ENSP00000302486,9606.ENSP00000360290,9606.ENSP00000381070,9606.ENSP00000419060,9606.ENSP00000451828	MAPK1,MAPK14,MAP2K2,MAPK3,MAP2K1,PRKAA2,MAP2K7,BRAF,AKT1
GO:0051879	Hsp90 protein binding	9	45	1.13	1.21	6.83e-06	9606.ENSP00000217244,9606.ENSP00000263923,9606.ENSP00000307235,9606.ENSP00000340820,9606.ENSP00000362674,9606.ENSP00000365804,9606.ENSP00000401445,9606.ENSP00000419782,9606.ENSP00000437955	CSNK2A1,KDR,EIF2AK3,MAPT,HDAC8,HDAC6,ERN1,CDK5,HIF1A
GO:0045294	Alpha-catenin binding	6	11	1.56	1.32	8.16e-06	9606.ENSP00000070846,9606.ENSP00000211998,9606.ENSP00000269141,9606.ENSP00000331678,9606.ENSP00000377508,9606.ENSP00000495360	PKP2,VCL,CDH2,PKP3,JUP,CTNNB1
GO:0140444	Cytoskeleton-nuclear membrane anchor activity	5	5	1.82	1.32	1.20e-05	9606.ENSP00000334308,9606.ENSP00000350719,9606.ENSP00000356224,9606.ENSP00000384015,9606.ENSP00000385616	SYNE3,SYNE2,SYNE1,SUN1,SUN2
GO:0019215	Intermediate filament binding	6	13	1.49	1.24	1.59e-05	9606.ENSP00000070846,9606.ENSP00000263946,9606.ENSP00000357206,9606.ENSP00000446007,9606.ENSP00000465630,9606.ENSP00000484472	PKP2,PKP1,NES,VIM,EVPL,EPPK1
GO:0070411	I-SMAD binding	6	14	1.46	1.2	2.22e-05	9606.ENSP00000262160,9606.ENSP00000305769,9606.ENSP00000332973,9606.ENSP00000341551,9606.ENSP00000441954,9606.ENSP00000495360	SMAD2,SMAD1,SMAD3,SMAD4,SMAD5,CTNNB1
GO:0140096	Catalytic activity, acting on a protein	65	2279	0.28	0.6	2.22e-05	9606.ENSP00000215832,9606.ENSP00000217244,9606.ENSP00000219070,9606.ENSP00000229795,9606.ENSP00000260302,9606.ENSP00000262948,9606.ENSP00000263025,9606.ENSP00000263563,9606.ENSP00000263923,9606.ENSP00000263967,9606.ENSP00000264606,9606.ENSP00000265164,9606.ENSP00000267101,9606.ENSP00000269571,9606.ENSP00000275493,9606.ENSP00000278568,9606.ENSP00000278616,9606.ENSP00000283290,9606.ENSP00000292408,…	MAPK1,CSNK2A1,MMP2,MAPK14,MMP13,MAP2K2,MAPK3,PALD1,KDR,PIK3CA,HDAC4,CASP6,ERBB3,ERBB2,EGFR,PAK1,ATM,ATG3,FGFR4,AXL,MAP2K1,EIF2AK3,CASP3,MET,ROCK2,SPAST,MMP1,CASP9,LIMK1,FGFR3,LIMK2,PTK2,ERBB4,ATG7,FYN,CASP8,MAP3K5,MYLK,MTOR,PARP1,PRKAA2,PTEN,MMP9,PLAU,HDAC8,SRC,HDAC6,KATNAL1,MAPK8,MAP2K7,ROCK1,ATG4B,CDKN1A,MARK2,FGFR1,ERN1,RAF1,PRKCA,FGFR2,BRAF,CDK5,CKAP5,AKT1,ITGB3,CDC42
GO:0030295	Protein kinase activator activity	12	117	0.84	0.95	3.24e-05	9606.ENSP00000221930,9606.ENSP00000262948,9606.ENSP00000263967,9606.ENSP00000265171,9606.ENSP00000267101,9606.ENSP00000268182,9606.ENSP00000275493,9606.ENSP00000302486,9606.ENSP00000342235,9606.ENSP00000384849,9606.ENSP00000385751,9606.ENSP00000391826	TGFB1,MAP2K2,PIK3CA,EGF,ERBB3,IQGAP1,EGFR,MAP2K1,ERBB4,CDKN1A,MARK2,IGF2
GO:0031072	Heat shock protein binding	12	126	0.8	0.89	6.52e-05	9606.ENSP00000217244,9606.ENSP00000263923,9606.ENSP00000307235,9606.ENSP00000324173,9606.ENSP00000336740,9606.ENSP00000340820,9606.ENSP00000362674,9606.ENSP00000365804,9606.ENSP00000401445,9606.ENSP00000419782,9606.ENSP00000437955,9606.ENSP00000480791	CSNK2A1,KDR,EIF2AK3,HSPA5,LIMK1,MAPT,HDAC8,HDAC6,ERN1,CDK5,HIF1A,FGF1
GO:0005518	Collagen binding	9	66	0.96	0.92	0.00010	9606.ENSP00000226218,9606.ENSP00000260302,9606.ENSP00000278568,9606.ENSP00000332973,9606.ENSP00000341551,9606.ENSP00000346839,9606.ENSP00000361405,9606.ENSP00000379350,9606.ENSP00000398632	VTN,MMP13,PAK1,SMAD3,SMAD4,FN1,MMP9,ITGB1,CD44
GO:0002020	Protease binding	12	135	0.77	0.83	0.00012	9606.ENSP00000216037,9606.ENSP00000218388,9606.ENSP00000261023,9606.ENSP00000269305,9606.ENSP00000311032,9606.ENSP00000346839,9606.ENSP00000348215,9606.ENSP00000361021,9606.ENSP00000379350,9606.ENSP00000381185,9606.ENSP00000452786,9606.ENSP00000478059	XBP1,TIMP1,ITGAV,TP53,CASP3,FN1,SH3PXD2A,PTEN,ITGB1,BCL2,ITGB3,STIM1
GO:0097718	Disordered domain specific binding	7	34	1.14	0.95	0.00013	9606.ENSP00000262160,9606.ENSP00000269305,9606.ENSP00000338934,9606.ENSP00000346671,9606.ENSP00000346839,9606.ENSP00000377245,9606.ENSP00000495360	SMAD2,TP53,EZR,FYN,FN1,KEAP1,CTNNB1
GO:0005525	GTP binding	20	381	0.54	0.7	0.00015	9606.ENSP00000251413,9606.ENSP00000256078,9606.ENSP00000264071,9606.ENSP00000272233,9606.ENSP00000318697,9606.ENSP00000320295,9606.ENSP00000336799,9606.ENSP00000339001,9606.ENSP00000339467,9606.ENSP00000341289,9606.ENSP00000348461,9606.ENSP00000354681,9606.ENSP00000358548,9606.ENSP00000371897,9606.ENSP00000400175,9606.ENSP00000416338,9606.ENSP00000420617,9606.ENSP00000439020,9606.ENSP00000449089,…	TUBG1,KRAS,TUBB4A,RHOB,TUBB6,TUBB3,TUBA1B,TUBB,RHOG,TUBB4B,RAC1,OPA1,NRAS,ARHGAP5,RHOA,MFN2,MFN1,TUBA1A,DNM1L,CDC42
GO:0008022	Protein C-terminus binding	14	192	0.69	0.77	0.00015	9606.ENSP00000269571,9606.ENSP00000302486,9606.ENSP00000307959,9606.ENSP00000336790,9606.ENSP00000338934,9606.ENSP00000346839,9606.ENSP00000348416,9606.ENSP00000362680,9606.ENSP00000364721,9606.ENSP00000375978,9606.ENSP00000381070,9606.ENSP00000478927,9606.ENSP00000493712,9606.ENSP00000495360	ERBB2,MAP2K1,DST,ATF4,EZR,FN1,TJP1,SRC,MAPRE1,XRCC5,MAP2K7,YAP1,RAD51,CTNNB1
GO:0061629	RNA polymerase II-specific DNA-binding transcription factor binding	19	353	0.56	0.7	0.00018	9606.ENSP00000216037,9606.ENSP00000216714,9606.ENSP00000229795,9606.ENSP00000252699,9606.ENSP00000262160,9606.ENSP00000264606,9606.ENSP00000264657,9606.ENSP00000269305,9606.ENSP00000332973,9606.ENSP00000336790,9606.ENSP00000341551,9606.ENSP00000355759,9606.ENSP00000362680,9606.ENSP00000377245,9606.ENSP00000380252,9606.ENSP00000437955,9606.ENSP00000448665,9606.ENSP00000494750,9606.ENSP00000495360	XBP1,APEX1,MAPK14,ACTN4,SMAD2,HDAC4,STAT3,TP53,SMAD3,ATF4,SMAD4,PARP1,SRC,KEAP1,NFE2L2,HIF1A,DDIT3,ACTB,CTNNB1
GO:0045295	Gamma-catenin binding	5	13	1.41	0.92	0.00029	9606.ENSP00000257192,9606.ENSP00000257430,9606.ENSP00000261769,9606.ENSP00000269141,9606.ENSP00000304669	DSG1,APC,CDH1,CDH2,CTNNA1
GO:0046983	Protein dimerization activity	37	1094	0.35	0.56	0.00029	9606.ENSP00000216037,9606.ENSP00000216181,9606.ENSP00000238721,9606.ENSP00000242261,9606.ENSP00000248444,9606.ENSP00000252699,9606.ENSP00000261735,9606.ENSP00000264657,9606.ENSP00000267101,9606.ENSP00000269305,9606.ENSP00000269571,9606.ENSP00000307959,9606.ENSP00000327251,9606.ENSP00000332973,9606.ENSP00000336790,9606.ENSP00000339191,9606.ENSP00000341551,9606.ENSP00000342235,9606.ENSP00000346437,…	XBP1,MYH9,TP53I3,TWIST1,VIL1,ACTN4,ERP29,STAT3,ERBB3,TP53,ERBB2,DST,NOS2,SMAD3,ATF4,CAV1,SMAD4,ERBB4,ATG7,MAP3K5,SYNE1,ATF6,MCL1,FLNA,JUP,ITGB1,BCL2,MITF,FGFR1,ERN1,FGFR2,WWTR1,HIF1A,DDIT3,DNM1L,AKT1,MICU1
GO:0005007	Fibroblast growth factor receptor activity	4	5	1.73	0.94	0.00032	9606.ENSP00000292408,9606.ENSP00000339824,9606.ENSP00000393312,9606.ENSP00000410294	FGFR4,FGFR3,FGFR1,FGFR2
GO:0004707	MAP kinase activity	5	15	1.35	0.86	0.00050	9606.ENSP00000215832,9606.ENSP00000229795,9606.ENSP00000263025,9606.ENSP00000378974,9606.ENSP00000381070	MAPK1,MAPK14,MAPK3,MAPK8,MAP2K7
GO:1902936	Phosphatidylinositol bisphosphate binding	10	109	0.79	0.71	0.00061	9606.ENSP00000225655,9606.ENSP00000239940,9606.ENSP00000248444,9606.ENSP00000263867,9606.ENSP00000283713,9606.ENSP00000309714,9606.ENSP00000340820,9606.ENSP00000348215,9606.ENSP00000362924,9606.ENSP00000449428	PFN1,PFN2,VIL1,CAPG,VILL,SH3PXD2B,MAPT,SH3PXD2A,GSN,TWF1
GO:0019887	Protein kinase regulator activity	14	221	0.63	0.66	0.00062	9606.ENSP00000221930,9606.ENSP00000257430,9606.ENSP00000262948,9606.ENSP00000263967,9606.ENSP00000265171,9606.ENSP00000267101,9606.ENSP00000268182,9606.ENSP00000275493,9606.ENSP00000302486,9606.ENSP00000311032,9606.ENSP00000342235,9606.ENSP00000384849,9606.ENSP00000385751,9606.ENSP00000391826	TGFB1,APC,MAP2K2,PIK3CA,EGF,ERBB3,IQGAP1,EGFR,MAP2K1,CASP3,ERBB4,CDKN1A,MARK2,IGF2
GO:0042803	Protein homodimerization activity	27	709	0.41	0.55	0.00077	9606.ENSP00000216037,9606.ENSP00000216181,9606.ENSP00000238721,9606.ENSP00000242261,9606.ENSP00000248444,9606.ENSP00000252699,9606.ENSP00000261735,9606.ENSP00000264657,9606.ENSP00000307959,9606.ENSP00000327251,9606.ENSP00000332973,9606.ENSP00000341551,9606.ENSP00000342235,9606.ENSP00000346437,9606.ENSP00000351908,9606.ENSP00000356224,9606.ENSP00000358022,9606.ENSP00000358866,9606.ENSP00000377508,…	XBP1,MYH9,TP53I3,TWIST1,VIL1,ACTN4,ERP29,STAT3,DST,NOS2,SMAD3,SMAD4,ERBB4,ATG7,MAP3K5,SYNE1,MCL1,FLNA,JUP,BCL2,FGFR1,ERN1,FGFR2,WWTR1,DDIT3,DNM1L,AKT1
GO:1901981	Phosphatidylinositol phosphate binding	12	178	0.65	0.61	0.0014	9606.ENSP00000225655,9606.ENSP00000239940,9606.ENSP00000248444,9606.ENSP00000263867,9606.ENSP00000268182,9606.ENSP00000283713,9606.ENSP00000309714,9606.ENSP00000340820,9606.ENSP00000348215,9606.ENSP00000362924,9606.ENSP00000449428,9606.ENSP00000451828	PFN1,PFN2,VIL1,CAPG,IQGAP1,VILL,SH3PXD2B,MAPT,SH3PXD2A,GSN,TWF1,AKT1
GO:0097200	Cysteine-type endopeptidase activity involved in execution phase of apoptosis	4	9	1.47	0.74	0.0016	9606.ENSP00000265164,9606.ENSP00000311032,9606.ENSP00000330237,9606.ENSP00000351273	CASP6,CASP3,CASP9,CASP8
GO:0001618	Virus receptor activity	8	76	0.85	0.64	0.0018	9606.ENSP00000261023,9606.ENSP00000275493,9606.ENSP00000295522,9606.ENSP00000301178,9606.ENSP00000333769,9606.ENSP00000379350,9606.ENSP00000452786,9606.ENSP00000480132	ITGAV,EGFR,CLDN1,AXL,BSG,ITGB1,ITGB3,NCAM1
GO:0019838	Growth factor binding	10	127	0.72	0.61	0.0019	9606.ENSP00000172229,9606.ENSP00000261023,9606.ENSP00000263923,9606.ENSP00000267101,9606.ENSP00000275493,9606.ENSP00000292408,9606.ENSP00000339824,9606.ENSP00000369293,9606.ENSP00000393312,9606.ENSP00000410294	NGFR,ITGAV,KDR,ERBB3,EGFR,FGFR4,FGFR3,IL2RA,FGFR1,FGFR2
GO:0005522	Profilin binding	4	10	1.43	0.71	0.0021	9606.ENSP00000245932,9606.ENSP00000355809,9606.ENSP00000365745,9606.ENSP00000458162	VASP,ENAH,CTTN,ACTG1
GO:0050321	Tau-protein kinase activity	5	22	1.18	0.69	0.0021	9606.ENSP00000317985,9606.ENSP00000346671,9606.ENSP00000382697,9606.ENSP00000385751,9606.ENSP00000419782	ROCK2,FYN,ROCK1,MARK2,CDK5
GO:0030674	Protein-macromolecule adaptor activity	16	322	0.52	0.53	0.0023	9606.ENSP00000216181,9606.ENSP00000262948,9606.ENSP00000264657,9606.ENSP00000268182,9606.ENSP00000297325,9606.ENSP00000302486,9606.ENSP00000334308,9606.ENSP00000339191,9606.ENSP00000340820,9606.ENSP00000350719,9606.ENSP00000356224,9606.ENSP00000371798,9606.ENSP00000376345,9606.ENSP00000377508,9606.ENSP00000384015,9606.ENSP00000385616	MYH9,MAP2K2,STAT3,IQGAP1,SUN3,MAP2K1,SYNE3,CAV1,MAPT,SYNE2,SYNE1,FSCN1,GRB2,JUP,SUN1,SUN2
GO:0002162	Dystroglycan binding	4	11	1.39	0.68	0.0027	9606.ENSP00000211998,9606.ENSP00000263710,9606.ENSP00000323856,9606.ENSP00000353508	VCL,CLASP1,PLEC,MAP2
GO:0044325	Transmembrane transporter binding	10	134	0.7	0.57	0.0028	9606.ENSP00000070846,9606.ENSP00000252699,9606.ENSP00000339191,9606.ENSP00000346671,9606.ENSP00000358866,9606.ENSP00000362680,9606.ENSP00000373706,9606.ENSP00000378487,9606.ENSP00000477999,9606.ENSP00000495360	PKP2,ACTN4,CAV1,FYN,FLNA,SRC,DIAPH1,VDAC1,NOS1,CTNNB1
GO:0004517	Nitric-oxide synthase activity	3	3	1.82	0.69	0.0030	9606.ENSP00000297494,9606.ENSP00000327251,9606.ENSP00000477999	NOS3,NOS2,NOS1
GO:0005546	phosphatidylinositol-4,5-bisphosphate binding	8	85	0.8	0.58	0.0034	9606.ENSP00000225655,9606.ENSP00000239940,9606.ENSP00000248444,9606.ENSP00000263867,9606.ENSP00000283713,9606.ENSP00000348215,9606.ENSP00000362924,9606.ENSP00000449428	PFN1,PFN2,VIL1,CAPG,VILL,SH3PXD2A,GSN,TWF1
GO:0005096	GTPase activator activity	14	269	0.54	0.5	0.0040	9606.ENSP00000206262,9606.ENSP00000235382,9606.ENSP00000268182,9606.ENSP00000297313,9606.ENSP00000355523,9606.ENSP00000356429,9606.ENSP00000356529,9606.ENSP00000363255,9606.ENSP00000371897,9606.ENSP00000380876,9606.ENSP00000397181,9606.ENSP00000433001,9606.ENSP00000449089,9606.ENSP00000451030	RGS17,RGS2,IQGAP1,RGS20,RGS7,RGS1,RGS16,RGS3,ARHGAP5,RGS11,RGS4,RGS5,DNM1L,RGS6
GO:0098631	Cell adhesion mediator activity	7	64	0.86	0.58	0.0040	9606.ENSP00000070846,9606.ENSP00000331678,9606.ENSP00000333769,9606.ENSP00000369129,9606.ENSP00000373489,9606.ENSP00000377508,9606.ENSP00000379350	PKP2,PKP3,BSG,DSP,KRT18,JUP,ITGB1
GO:0001965	G-protein alpha-subunit binding	5	27	1.09	0.6	0.0046	9606.ENSP00000235382,9606.ENSP00000355523,9606.ENSP00000356429,9606.ENSP00000378483,9606.ENSP00000397181	RGS2,RGS7,RGS1,RGS19,RGS4
GO:0031267	Small GTPase binding	14	273	0.53	0.49	0.0046	9606.ENSP00000172229,9606.ENSP00000225655,9606.ENSP00000268182,9606.ENSP00000288670,9606.ENSP00000317985,9606.ENSP00000339191,9606.ENSP00000358866,9606.ENSP00000365891,9606.ENSP00000373706,9606.ENSP00000376410,9606.ENSP00000382697,9606.ENSP00000383178,9606.ENSP00000401888,9606.ENSP00000449089	NGFR,PFN1,IQGAP1,FMNL2,ROCK2,CAV1,FLNA,WAS,DIAPH1,INF2,ROCK1,DIAPH3,RAF1,DNM1L
GO:0034617	Tetrahydrobiopterin binding	3	4	1.7	0.63	0.0049	9606.ENSP00000297494,9606.ENSP00000327251,9606.ENSP00000477999	NOS3,NOS2,NOS1
GO:0060090	Molecular adaptor activity	17	385	0.47	0.47	0.0049	9606.ENSP00000070846,9606.ENSP00000216181,9606.ENSP00000262948,9606.ENSP00000264657,9606.ENSP00000268182,9606.ENSP00000297325,9606.ENSP00000302486,9606.ENSP00000334308,9606.ENSP00000339191,9606.ENSP00000340820,9606.ENSP00000350719,9606.ENSP00000356224,9606.ENSP00000371798,9606.ENSP00000376345,9606.ENSP00000377508,9606.ENSP00000384015,9606.ENSP00000385616	PKP2,MYH9,MAP2K2,STAT3,IQGAP1,SUN3,MAP2K1,SYNE3,CAV1,MAPT,SYNE2,SYNE1,FSCN1,GRB2,JUP,SUN1,SUN2
GO:0098973	Structural constituent of postsynaptic actin cytoskeleton	3	4	1.7	0.63	0.0049	9606.ENSP00000358865,9606.ENSP00000458162,9606.ENSP00000494750	INA,ACTG1,ACTB
GO:0070888	E-box binding	6	46	0.94	0.57	0.0050	9606.ENSP00000020945,9606.ENSP00000242261,9606.ENSP00000244050,9606.ENSP00000354487,9606.ENSP00000391803,9606.ENSP00000437955	SNAI2,TWIST1,SNAI1,ZEB1,MITF,HIF1A
GO:0043125	ErbB-3 class receptor binding	3	5	1.6	0.58	0.0074	9606.ENSP00000267101,9606.ENSP00000269571,9606.ENSP00000419782	ERBB3,ERBB2,CDK5
GO:0086083	Cell adhesive protein binding involved in bundle of His cell-Purkinje myocyte communication	3	5	1.6	0.58	0.0074	9606.ENSP00000070846,9606.ENSP00000369129,9606.ENSP00000377508	PKP2,DSP,JUP
GO:0051018	Protein kinase A binding	6	51	0.9	0.52	0.0081	9606.ENSP00000245479,9606.ENSP00000335055,9606.ENSP00000338934,9606.ENSP00000376367,9606.ENSP00000483313,9606.ENSP00000496414	SOX9,WASF3,EZR,WASF1,WASF2,RDX
GO:0005521	Lamin binding	4	17	1.2	0.53	0.0097	9606.ENSP00000263946,9606.ENSP00000356224,9606.ENSP00000384015,9606.ENSP00000385616	PKP1,SYNE1,SUN1,SUN2
GO:0098632	Cell-cell adhesion mediator activity	6	54	0.87	0.49	0.0106	9606.ENSP00000070846,9606.ENSP00000331678,9606.ENSP00000333769,9606.ENSP00000369129,9606.ENSP00000373489,9606.ENSP00000377508	PKP2,PKP3,BSG,DSP,KRT18,JUP
GO:0046332	SMAD binding	7	78	0.78	0.47	0.0109	9606.ENSP00000262160,9606.ENSP00000305769,9606.ENSP00000332973,9606.ENSP00000341551,9606.ENSP00000355759,9606.ENSP00000441954,9606.ENSP00000495360	SMAD2,SMAD1,SMAD3,SMAD4,PARP1,SMAD5,CTNNB1
GO:0003682	Chromatin binding	21	584	0.38	0.39	0.0113	9606.ENSP00000020945,9606.ENSP00000216037,9606.ENSP00000216714,9606.ENSP00000226574,9606.ENSP00000245479,9606.ENSP00000252699,9606.ENSP00000262160,9606.ENSP00000264657,9606.ENSP00000269305,9606.ENSP00000275493,9606.ENSP00000332973,9606.ENSP00000336790,9606.ENSP00000341551,9606.ENSP00000354487,9606.ENSP00000360290,9606.ENSP00000380093,9606.ENSP00000391803,9606.ENSP00000478927,9606.ENSP00000493712,…	SNAI2,XBP1,APEX1,NFKB1,SOX9,ACTN4,SMAD2,STAT3,TP53,EGFR,SMAD3,ATF4,SMAD4,ZEB1,PRKAA2,SOX10,MITF,YAP1,RAD51,CTNNB1,NOTCH1
GO:0005080	Protein kinase C binding	6	55	0.86	0.48	0.0113	9606.ENSP00000070846,9606.ENSP00000261023,9606.ENSP00000358866,9606.ENSP00000362680,9606.ENSP00000369129,9606.ENSP00000452786	PKP2,ITGAV,FLNA,SRC,DSP,ITGB3
GO:0005543	Phospholipid binding	18	464	0.41	0.39	0.0127	9606.ENSP00000225655,9606.ENSP00000239940,9606.ENSP00000248444,9606.ENSP00000263867,9606.ENSP00000268182,9606.ENSP00000283713,9606.ENSP00000301178,9606.ENSP00000309714,9606.ENSP00000316029,9606.ENSP00000340820,9606.ENSP00000348215,9606.ENSP00000354681,9606.ENSP00000361635,9606.ENSP00000362924,9606.ENSP00000378040,9606.ENSP00000378487,9606.ENSP00000449428,9606.ENSP00000451828	PFN1,PFN2,VIL1,CAPG,IQGAP1,VILL,AXL,SH3PXD2B,TLN1,MAPT,SH3PXD2A,OPA1,VDAC2,GSN,BAD,VDAC1,TWF1,AKT1
GO:0035091	Phosphatidylinositol binding	13	270	0.51	0.41	0.0127	9606.ENSP00000225655,9606.ENSP00000239940,9606.ENSP00000248444,9606.ENSP00000263867,9606.ENSP00000268182,9606.ENSP00000283713,9606.ENSP00000309714,9606.ENSP00000316029,9606.ENSP00000340820,9606.ENSP00000348215,9606.ENSP00000362924,9606.ENSP00000449428,9606.ENSP00000451828	PFN1,PFN2,VIL1,CAPG,IQGAP1,VILL,SH3PXD2B,TLN1,MAPT,SH3PXD2A,GSN,TWF1,AKT1
GO:0034618	Arginine binding	3	7	1.46	0.5	0.0141	9606.ENSP00000297494,9606.ENSP00000327251,9606.ENSP00000477999	NOS3,NOS2,NOS1
GO:0001221	Transcription coregulator binding	8	114	0.67	0.41	0.0181	9606.ENSP00000226574,9606.ENSP00000242261,9606.ENSP00000332973,9606.ENSP00000341551,9606.ENSP00000365804,9606.ENSP00000380252,9606.ENSP00000437955,9606.ENSP00000495360	NFKB1,TWIST1,SMAD3,SMAD4,HDAC6,NFE2L2,HIF1A,CTNNB1
GO:0017134	Fibroblast growth factor binding	4	21	1.1	0.45	0.0181	9606.ENSP00000292408,9606.ENSP00000339824,9606.ENSP00000393312,9606.ENSP00000410294	FGFR4,FGFR3,FGFR1,FGFR2
GO:0017151	DEAD/H-box RNA helicase binding	3	8	1.4	0.46	0.0187	9606.ENSP00000305769,9606.ENSP00000332973,9606.ENSP00000441954	SMAD1,SMAD3,SMAD5
GO:0003925	G protein activity	5	40	0.92	0.43	0.0196	9606.ENSP00000256078,9606.ENSP00000348461,9606.ENSP00000358548,9606.ENSP00000400175,9606.ENSP00000497733	KRAS,RAC1,NRAS,RHOA,CDC42
GO:0003824	Catalytic activity	109	5522	0.12	0.29	0.0231	9606.ENSP00000206262,9606.ENSP00000215832,9606.ENSP00000216714,9606.ENSP00000217244,9606.ENSP00000219070,9606.ENSP00000219431,9606.ENSP00000229795,9606.ENSP00000235382,9606.ENSP00000238721,9606.ENSP00000239940,9606.ENSP00000256078,9606.ENSP00000260302,9606.ENSP00000262887,9606.ENSP00000262948,9606.ENSP00000263025,9606.ENSP00000263317,9606.ENSP00000263563,9606.ENSP00000263923,9606.ENSP00000263934,…	RGS17,MAPK1,APEX1,CSNK2A1,MMP2,MPG,MAPK14,RGS2,TP53I3,PFN2,KRAS,MMP13,XRCC1,MAP2K2,MAPK3,NOX4,PALD1,KDR,KIF1B,PIK3CA,HDAC4,CASP6,ERBB3,ERBB2,RHOB,EGFR,PAK1,ATM,ATG3,FGFR4,RGS20,NOS3,AXL,MGMT,MAP2K1,EIF2AK3,CASP3,CRAT,MET,ROCK2,SPAST,MMP1,HSPA5,NOS2,CASP9,LIMK1,RHOG,FGFR3,LIMK2,PTK2,ERBB4,ATG7,FYN,RAC1,CASP8,MAP3K5,MYLK,MTOR,OPA1,RGS7,PARP1,KIF14,RGS1,RGS16,NRAS,PRKAA2,PTEN,MAT1A,KIF2C,MMP9,PLAU,H…
GO:0097199	Cysteine-type endopeptidase activity involved in apoptotic signaling pathway	3	9	1.35	0.43	0.0240	9606.ENSP00000311032,9606.ENSP00000330237,9606.ENSP00000351273	CASP3,CASP9,CASP8
GO:0005509	Calcium ion binding	23	717	0.33	0.33	0.0250	9606.ENSP00000228841,9606.ENSP00000248444,9606.ENSP00000252699,9606.ENSP00000257192,9606.ENSP00000260302,9606.ENSP00000261769,9606.ENSP00000263867,9606.ENSP00000264071,9606.ENSP00000265171,9606.ENSP00000268182,9606.ENSP00000269141,9606.ENSP00000283713,9606.ENSP00000302111,9606.ENSP00000307959,9606.ENSP00000324173,9606.ENSP00000336831,9606.ENSP00000354573,9606.ENSP00000362924,9606.ENSP00000419060,…	MYL2,VIL1,ACTN4,DSG1,MMP13,CDH1,CAPG,TUBB4A,EGF,IQGAP1,CDH2,VILL,MGMT,DST,HSPA5,PLS1,MACF1,GSN,BRAF,STIM1,MICU1,SPTA1,NOTCH1
GO:0070412	R-SMAD binding	4	24	1.05	0.41	0.0269	9606.ENSP00000262160,9606.ENSP00000332973,9606.ENSP00000341551,9606.ENSP00000355759	SMAD2,SMAD3,SMAD4,PARP1
GO:0140657	ATP-dependent activity	19	543	0.37	0.33	0.0270	9606.ENSP00000205557,9606.ENSP00000216181,9606.ENSP00000239940,9606.ENSP00000260731,9606.ENSP00000263934,9606.ENSP00000269305,9606.ENSP00000320885,9606.ENSP00000324173,9606.ENSP00000333926,9606.ENSP00000348965,9606.ENSP00000353590,9606.ENSP00000356319,9606.ENSP00000361298,9606.ENSP00000369989,9606.ENSP00000375978,9606.ENSP00000451974,9606.ENSP00000478255,9606.ENSP00000493712,9606.ENSP00000494609	ABCC6,MYH9,PFN2,KIF11,KIF1B,TP53,SPAST,HSPA5,ABCC5,DYNC1H1,MYH10,KIF14,KIF2C,KATNAL1,XRCC5,XRCC3,ABCB1,RAD51,ABCC4
GO:0001228	DNA-binding transcription activator activity, RNA polymerase II-specific	17	458	0.39	0.33	0.0272	9606.ENSP00000226574,9606.ENSP00000245479,9606.ENSP00000262160,9606.ENSP00000264657,9606.ENSP00000269305,9606.ENSP00000305769,9606.ENSP00000310170,9606.ENSP00000329170,9606.ENSP00000332973,9606.ENSP00000336790,9606.ENSP00000341551,9606.ENSP00000356919,9606.ENSP00000380093,9606.ENSP00000380252,9606.ENSP00000391803,9606.ENSP00000437955,9606.ENSP00000448665	NFKB1,SOX9,SMAD2,STAT3,TP53,SMAD1,FOSL1,POU3F2,SMAD3,ATF4,SMAD4,ATF6,SOX10,NFE2L2,MITF,HIF1A,DDIT3
GO:0043225	ATPase-coupled inorganic anion transmembrane transporter activity	3	10	1.3	0.41	0.0296	9606.ENSP00000205557,9606.ENSP00000333926,9606.ENSP00000494609	ABCC6,ABCC5,ABCC4
GO:0034237	Protein kinase A regulatory subunit binding	4	25	1.03	0.4	0.0297	9606.ENSP00000335055,9606.ENSP00000338934,9606.ENSP00000376367,9606.ENSP00000483313	WASF3,EZR,WASF1,WASF2
GO:0005078	MAP-kinase scaffold activity	3	11	1.26	0.38	0.0367	9606.ENSP00000262948,9606.ENSP00000268182,9606.ENSP00000302486	MAP2K2,IQGAP1,MAP2K1
GO:0070410	co-SMAD binding	3	11	1.26	0.38	0.0367	9606.ENSP00000262160,9606.ENSP00000305769,9606.ENSP00000332973	SMAD2,SMAD1,SMAD3
GO:0004709	MAP kinase kinase kinase activity	4	27	1.0	0.37	0.0374	9606.ENSP00000275493,9606.ENSP00000351908,9606.ENSP00000401888,9606.ENSP00000419060	EGFR,MAP3K5,RAF1,BRAF
GO:0030695	GTPase regulator activity	17	474	0.38	0.31	0.0374	9606.ENSP00000206262,9606.ENSP00000223023,9606.ENSP00000235382,9606.ENSP00000265171,9606.ENSP00000268182,9606.ENSP00000297313,9606.ENSP00000355523,9606.ENSP00000356429,9606.ENSP00000356529,9606.ENSP00000363255,9606.ENSP00000365891,9606.ENSP00000371897,9606.ENSP00000380876,9606.ENSP00000397181,9606.ENSP00000433001,9606.ENSP00000449089,9606.ENSP00000451030	RGS17,WASL,RGS2,EGF,IQGAP1,RGS20,RGS7,RGS1,RGS16,RGS3,WAS,ARHGAP5,RGS11,RGS4,RGS5,DNM1L,RGS6
GO:0015026	Coreceptor activity	5	48	0.84	0.36	0.0375	9606.ENSP00000172229,9606.ENSP00000261023,9606.ENSP00000263923,9606.ENSP00000379350,9606.ENSP00000452786	NGFR,ITGAV,KDR,ITGB1,ITGB3
GO:0008289	Lipid binding	24	796	0.3	0.29	0.0399	9606.ENSP00000225655,9606.ENSP00000239940,9606.ENSP00000248444,9606.ENSP00000263867,9606.ENSP00000268182,9606.ENSP00000283713,9606.ENSP00000301178,9606.ENSP00000309714,9606.ENSP00000316029,9606.ENSP00000322170,9606.ENSP00000339191,9606.ENSP00000340820,9606.ENSP00000348215,9606.ENSP00000351379,9606.ENSP00000354681,9606.ENSP00000361021,9606.ENSP00000361635,9606.ENSP00000362924,9606.ENSP00000378040,…	PFN1,PFN2,VIL1,CAPG,IQGAP1,VILL,AXL,SH3PXD2B,TLN1,PFN4,CAV1,MAPT,SH3PXD2A,PFN3,OPA1,PTEN,VDAC2,GSN,BAD,VDAC1,MARK2,DNM1L,TWF1,AKT1
GO:0017166	Vinculin binding	3	12	1.22	0.36	0.0431	9606.ENSP00000267257,9606.ENSP00000304669,9606.ENSP00000316029	PXN,CTNNA1,TLN1
GO:0070851	Growth factor receptor binding	8	135	0.6	0.32	0.0437	9606.ENSP00000265171,9606.ENSP00000342235,9606.ENSP00000346671,9606.ENSP00000362680,9606.ENSP00000376345,9606.ENSP00000401445,9606.ENSP00000452786,9606.ENSP00000480791	EGF,ERBB4,FYN,SRC,GRB2,ERN1,ITGB3,FGF1

## Sheet: Main processes Molecular Funct.
#term ID	term description	observed gene count	background gene count	strength	signal	false discovery rate	matching proteins in your network (IDs)	matching proteins in your network (labels)
GO:0000166	Nucleotide binding	93	2168	0.46	1.26	1.66e-18	9606.ENSP00000205557,9606.ENSP00000215832,9606.ENSP00000216181,9606.ENSP00000217244,9606.ENSP00000224784,9606.ENSP00000225655,9606.ENSP00000229795,9606.ENSP00000238721,9606.ENSP00000251413,9606.ENSP00000256078,9606.ENSP00000260731,9606.ENSP00000262948,9606.ENSP00000263025,9606.ENSP00000263317,9606.ENSP00000263923,9606.ENSP00000263934,9606.ENSP00000263967,9606.ENSP00000264071,9606.ENSP00000267101,…	ABCC6,MAPK1,MYH9,CSNK2A1,ACTA2,PFN1,MAPK14,TP53I3,TUBG1,KRAS,KIF11,MAP2K2,MAPK3,NOX4,KDR,KIF1B,PIK3CA,TUBB4A,ERBB3,ERBB2,RHOB,EGFR,PAK1,ATM,FGFR4,NOS3,AXL,MAP2K1,EIF2AK3,MET,ROCK2,TUBB6,TUBB3,SPAST,HSPA5,NOS2,ABCC5,LIMK1,TUBA1B,TUBB,RHOG,FGFR3,LIMK2,PTK2,TUBB4B,ERBB4,FYN,RAC1,DYNC1H1,MAP3K5,MYLK,MYH10,MTOR,OPA1,ACTA1,PARP1,KIF14,NRAS,PRKAA2,MAT1A,KIF2C,VDAC2,SRC,KATNAL1,ARHGAP5,XRCC5,MAPK8,MAP2K7…
GO:0043168	Anion binding	100	2404	0.44	1.24	3.11e-19	9606.ENSP00000205557,9606.ENSP00000215832,9606.ENSP00000216181,9606.ENSP00000217244,9606.ENSP00000224784,9606.ENSP00000225655,9606.ENSP00000229795,9606.ENSP00000238721,9606.ENSP00000239940,9606.ENSP00000248444,9606.ENSP00000251413,9606.ENSP00000256078,9606.ENSP00000260731,9606.ENSP00000262948,9606.ENSP00000263025,9606.ENSP00000263317,9606.ENSP00000263867,9606.ENSP00000263923,9606.ENSP00000263934,…	ABCC6,MAPK1,MYH9,CSNK2A1,ACTA2,PFN1,MAPK14,TP53I3,PFN2,VIL1,TUBG1,KRAS,KIF11,MAP2K2,MAPK3,NOX4,CAPG,KDR,KIF1B,PIK3CA,TUBB4A,ERBB3,IQGAP1,ERBB2,RHOB,EGFR,PAK1,ATM,VILL,FGFR4,NOS3,AXL,MAP2K1,EIF2AK3,SH3PXD2B,MET,ROCK2,TUBB6,TUBB3,SPAST,HSPA5,NOS2,ABCC5,LIMK1,TUBA1B,TUBB,RHOG,FGFR3,LIMK2,PTK2,TUBB4B,SMAD4,ERBB4,FYN,SH3PXD2A,RAC1,DYNC1H1,MAP3K5,MYLK,MYH10,MTOR,OPA1,ACTA1,KIF14,NRAS,PRKAA2,MAT1A,KIF2C…
GO:0032553	Ribonucleotide binding	88	1920	0.49	1.33	4.93e-19	9606.ENSP00000205557,9606.ENSP00000215832,9606.ENSP00000216181,9606.ENSP00000217244,9606.ENSP00000224784,9606.ENSP00000229795,9606.ENSP00000251413,9606.ENSP00000256078,9606.ENSP00000260731,9606.ENSP00000262948,9606.ENSP00000263025,9606.ENSP00000263923,9606.ENSP00000263934,9606.ENSP00000263967,9606.ENSP00000264071,9606.ENSP00000267101,9606.ENSP00000269571,9606.ENSP00000272233,9606.ENSP00000275493,…	ABCC6,MAPK1,MYH9,CSNK2A1,ACTA2,MAPK14,TUBG1,KRAS,KIF11,MAP2K2,MAPK3,KDR,KIF1B,PIK3CA,TUBB4A,ERBB3,ERBB2,RHOB,EGFR,PAK1,ATM,FGFR4,NOS3,AXL,MAP2K1,EIF2AK3,MET,ROCK2,TUBB6,TUBB3,SPAST,HSPA5,NOS2,ABCC5,LIMK1,TUBA1B,TUBB,RHOG,FGFR3,LIMK2,PTK2,TUBB4B,ERBB4,FYN,RAC1,DYNC1H1,MAP3K5,MYLK,MYH10,MTOR,OPA1,ACTA1,KIF14,NRAS,PRKAA2,MAT1A,KIF2C,SRC,KATNAL1,ARHGAP5,XRCC5,MAPK8,MAP2K7,ROCK1,MARK2,ACTG2,FGFR1,RHOA…
GO:0004707	MAP kinase activity	5	15	1.35	0.86	0.00050	9606.ENSP00000215832,9606.ENSP00000229795,9606.ENSP00000263025,9606.ENSP00000378974,9606.ENSP00000381070	MAPK1,MAPK14,MAPK3,MAPK8,MAP2K7
GO:0043167	Ion binding	139	6033	0.19	0.6	3.00e-07	9606.ENSP00000020945,9606.ENSP00000205557,9606.ENSP00000215832,9606.ENSP00000216181,9606.ENSP00000216714,9606.ENSP00000217244,9606.ENSP00000218388,9606.ENSP00000219070,9606.ENSP00000224784,9606.ENSP00000225655,9606.ENSP00000228841,9606.ENSP00000229795,9606.ENSP00000238721,9606.ENSP00000239940,9606.ENSP00000244050,9606.ENSP00000248444,9606.ENSP00000251413,9606.ENSP00000252699,9606.ENSP00000256078,…	SNAI2,ABCC6,MAPK1,MYH9,APEX1,CSNK2A1,TIMP1,MMP2,ACTA2,PFN1,MYL2,MAPK14,TP53I3,PFN2,SNAI1,VIL1,TUBG1,ACTN4,KRAS,DSG1,MMP13,KIF11,ITGAV,CDH1,SMAD2,MAP2K2,MAPK3,NOX4,CAPG,KDR,KIF1B,PIK3CA,TUBB4A,HDAC4,EGF,ERBB3,PXN,IQGAP1,CDH2,TP53,ERBB2,RHOB,EGFR,PAK1,ATM,VILL,FGFR4,NOS3,AXL,MGMT,MAP2K1,SMAD1,EIF2AK3,DST,SH3PXD2B,MET,ROCK2,TUBB6,TUBB3,SPAST,MMP1,HSPA5,NOS2,SMAD3,ABCC5,LIMK1,TUBA1B,PLS1,TUBB,RHOG,FG…
GO:0004672	Protein kinase activity	42	583	0.68	1.61	3.86e-14	9606.ENSP00000215832,9606.ENSP00000217244,9606.ENSP00000229795,9606.ENSP00000262948,9606.ENSP00000263025,9606.ENSP00000263923,9606.ENSP00000263967,9606.ENSP00000267101,9606.ENSP00000269571,9606.ENSP00000275493,9606.ENSP00000278568,9606.ENSP00000278616,9606.ENSP00000292408,9606.ENSP00000301178,9606.ENSP00000302486,9606.ENSP00000307235,9606.ENSP00000317272,9606.ENSP00000317985,9606.ENSP00000336740,…	MAPK1,CSNK2A1,MAPK14,MAP2K2,MAPK3,KDR,PIK3CA,ERBB3,ERBB2,EGFR,PAK1,ATM,FGFR4,AXL,MAP2K1,EIF2AK3,MET,ROCK2,LIMK1,FGFR3,LIMK2,PTK2,ERBB4,FYN,MAP3K5,MYLK,MTOR,PRKAA2,SRC,MAPK8,MAP2K7,ROCK1,CDKN1A,MARK2,FGFR1,ERN1,RAF1,PRKCA,FGFR2,BRAF,CDK5,AKT1
GO:0019899	Enzyme binding	110	2084	0.55	1.65	6.44e-30	9606.ENSP00000070846,9606.ENSP00000172229,9606.ENSP00000211998,9606.ENSP00000215832,9606.ENSP00000216037,9606.ENSP00000218388,9606.ENSP00000221930,9606.ENSP00000224784,9606.ENSP00000225655,9606.ENSP00000226574,9606.ENSP00000229795,9606.ENSP00000244050,9606.ENSP00000245479,9606.ENSP00000253408,9606.ENSP00000257430,9606.ENSP00000260731,9606.ENSP00000261023,9606.ENSP00000261769,9606.ENSP00000262160,…	PKP2,NGFR,VCL,MAPK1,XBP1,TIMP1,TGFB1,ACTA2,PFN1,NFKB1,MAPK14,SNAI1,SOX9,GFAP,APC,KIF11,ITGAV,CDH1,SMAD2,XRCC1,MAPK3,NOX4,HDAC4,STAT3,ERBB3,PXN,IQGAP1,CDH2,TP53,ERBB2,RHOB,EGFR,ATG3,FMNL2,MAPRE2,SMAD1,EIF2AK3,CASP3,MET,ROCK2,HSPA5,CASP9,PKP3,SMAD3,ATF4,TUBA1B,EZR,TUBB,CAV1,RHOG,MAPT,PTK2,FYN,FN1,SH3PXD2A,RAC1,CASP8,MAP3K5,MSN,PARP1,SYNE1,KIF14,ATF6,FLNA,PTEN,SRC,GSN,MAPRE1,HDAC6,WAS,DSP,TMSB4X,DIA…
GO:0019902	Phosphatase binding	24	198	0.91	1.89	5.28e-12	9606.ENSP00000215832,9606.ENSP00000229795,9606.ENSP00000262160,9606.ENSP00000263025,9606.ENSP00000264657,9606.ENSP00000267257,9606.ENSP00000268182,9606.ENSP00000269141,9606.ENSP00000269305,9606.ENSP00000269571,9606.ENSP00000275493,9606.ENSP00000307235,9606.ENSP00000317272,9606.ENSP00000332973,9606.ENSP00000340820,9606.ENSP00000341189,9606.ENSP00000351908,9606.ENSP00000376345,9606.ENSP00000377508,…	MAPK1,MAPK14,SMAD2,MAPK3,STAT3,PXN,IQGAP1,CDH2,TP53,ERBB2,EGFR,EIF2AK3,MET,SMAD3,MAPT,PTK2,MAP3K5,GRB2,JUP,BAD,MAPK8,MAP2K7,BCL2,CTNNB1
GO:0005515	Protein binding	256	7242	0.37	1.29	4.05e-66	9606.ENSP00000070846,9606.ENSP00000172229,9606.ENSP00000211998,9606.ENSP00000215832,9606.ENSP00000216037,9606.ENSP00000216181,9606.ENSP00000216714,9606.ENSP00000217244,9606.ENSP00000217289,9606.ENSP00000218388,9606.ENSP00000219070,9606.ENSP00000221930,9606.ENSP00000222390,9606.ENSP00000223023,9606.ENSP00000224784,9606.ENSP00000225655,9606.ENSP00000226218,9606.ENSP00000226574,9606.ENSP00000228841,…	PKP2,NGFR,VCL,MAPK1,XBP1,MYH9,APEX1,CSNK2A1,FERMT1,TIMP1,MMP2,TGFB1,HGF,WASL,ACTA2,PFN1,VTN,NFKB1,MYL2,MAPK14,TMSB10,RGS2,TP53I3,PFN2,TWIST1,SNAI1,SOX9,VASP,VIL1,TMOD2,TUBG1,ACTN4,GFAP,KRAS,DSG1,APC,TMOD1,KIF11,ITGAV,ERP29,CDH1,MTUS1,SMAD2,XRCC1,MAP2K2,MAPK3,CAPZA1,NOX4,CLASP1,CAPG,KDR,KIF1B,PKP1,PIK3CA,HDAC4,STAT3,CASP6,EGF,ERBB3,PXN,IQGAP1,CDH2,TP53,ERBB2,RHOB,EGFR,PAK1,ATM,ATG3,VILL,CLDN12,FMN…
GO:0008092	Cytoskeletal protein binding	102	1002	0.83	3.1	1.24e-50	9606.ENSP00000211998,9606.ENSP00000216181,9606.ENSP00000217289,9606.ENSP00000223023,9606.ENSP00000225655,9606.ENSP00000226574,9606.ENSP00000228841,9606.ENSP00000233143,9606.ENSP00000235382,9606.ENSP00000239940,9606.ENSP00000245932,9606.ENSP00000248444,9606.ENSP00000249700,9606.ENSP00000252699,9606.ENSP00000257430,9606.ENSP00000259365,9606.ENSP00000260731,9606.ENSP00000261769,9606.ENSP00000262102,…	VCL,MYH9,FERMT1,WASL,PFN1,NFKB1,MYL2,TMSB10,RGS2,PFN2,VASP,VIL1,TMOD2,ACTN4,APC,TMOD1,KIF11,CDH1,MTUS1,SMAD2,CAPZA1,CLASP1,CAPG,KIF1B,PXN,IQGAP1,EGFR,PAK1,VILL,FMNL2,TMOD4,ARPC2,NOS3,CFL2,MAPRE2,AXL,CTNNA1,DST,TLN1,ROCK2,SPAST,PFN4,PLEC,SYNE3,WASF3,PLS1,EZR,MAPT,PTK2,SMAD4,NF2,FYN,SYNE2,PFN3,MSN,MYLK,MAP2,MYH10,MACF1,OPA1,CAPZA2,ACTA1,ENAH,SYNE1,KIF14,FLNA,STMN3,KIF2C,GSN,MAPRE1,CTTN,HDAC6,WAS,KA…
GO:0019901	Protein kinase binding	55	702	0.72	1.97	1.95e-20	9606.ENSP00000070846,9606.ENSP00000216037,9606.ENSP00000224784,9606.ENSP00000229795,9606.ENSP00000245479,9606.ENSP00000257430,9606.ENSP00000260731,9606.ENSP00000261023,9606.ENSP00000261769,9606.ENSP00000263317,9606.ENSP00000264657,9606.ENSP00000268182,9606.ENSP00000269141,9606.ENSP00000269305,9606.ENSP00000272233,9606.ENSP00000300249,9606.ENSP00000305769,9606.ENSP00000330237,9606.ENSP00000332973,…	PKP2,XBP1,ACTA2,MAPK14,SOX9,APC,KIF11,ITGAV,CDH1,NOX4,STAT3,IQGAP1,CDH2,TP53,RHOB,MAPRE2,SMAD1,CASP9,SMAD3,ATF4,EZR,CAV1,RHOG,MAPT,PTK2,RAC1,MAP3K5,MSN,PARP1,KIF14,FLNA,PTEN,SRC,MAPRE1,WAS,DSP,GRB2,BCL2L11,JUP,BAD,VDAC1,MAPK8,ITGB1,MAP2K7,CTNND1,CDKN1A,RHOA,CDK5,HIF1A,AKT1,ITGB3,DCX,ACTB,CTNNB1,CDC42
GO:0005524	ATP binding	65	1491	0.46	1.12	2.05e-12	9606.ENSP00000205557,9606.ENSP00000215832,9606.ENSP00000216181,9606.ENSP00000217244,9606.ENSP00000224784,9606.ENSP00000229795,9606.ENSP00000260731,9606.ENSP00000262948,9606.ENSP00000263025,9606.ENSP00000263923,9606.ENSP00000263934,9606.ENSP00000263967,9606.ENSP00000267101,9606.ENSP00000269571,9606.ENSP00000275493,9606.ENSP00000278568,9606.ENSP00000278616,9606.ENSP00000292408,9606.ENSP00000301178,…	ABCC6,MAPK1,MYH9,CSNK2A1,ACTA2,MAPK14,KIF11,MAP2K2,MAPK3,KDR,KIF1B,PIK3CA,ERBB3,ERBB2,EGFR,PAK1,ATM,FGFR4,AXL,MAP2K1,EIF2AK3,MET,ROCK2,SPAST,HSPA5,ABCC5,LIMK1,FGFR3,LIMK2,PTK2,ERBB4,FYN,DYNC1H1,MAP3K5,MYLK,MYH10,MTOR,ACTA1,KIF14,PRKAA2,MAT1A,KIF2C,SRC,KATNAL1,XRCC5,MAPK8,MAP2K7,ROCK1,MARK2,ACTG2,FGFR1,ERN1,RAF1,PRKCA,FGFR2,BRAF,CDK5,TWF1,AKT1,XRCC3,ACTG1,ABCB1,RAD51,ABCC4,ACTB
