# Supplementary material for: Nitric Oxide, Reactive Oxygen Species, and Focal Adhesion Kinase Mediate Anoikis Resistance in A375 and SK-MEL-28 Human Melanoma Cells
Source: Antioxidants (Basel). 2026 Jun 10;15(6):740. doi: 10.3390/antiox15060740 (PMC13295398; doi:10.3390/antiox15060740)
Supplement: Supplementary file 1 [file antioxidants-15-00740-s001.zip › Supplementary Material S3 Enrichment.Components.xlsx]

## Sheet: enrichment.Component (300 ptns)
#term ID	term description	observed gene count	background gene count	strength	signal	false discovery rate	matching proteins in your network (IDs)	matching proteins in your network (labels)
GO:0005856	Cytoskeleton	150	2369	0.63	2.13	1.30e-54	9606.ENSP00000070846,9606.ENSP00000211998,9606.ENSP00000215832,9606.ENSP00000216181,9606.ENSP00000216714,9606.ENSP00000217289,9606.ENSP00000223023,9606.ENSP00000224784,9606.ENSP00000225655,9606.ENSP00000228841,9606.ENSP00000229795,9606.ENSP00000233143,9606.ENSP00000239940,9606.ENSP00000245932,9606.ENSP00000248444,9606.ENSP00000249700,9606.ENSP00000251413,9606.ENSP00000252699,9606.ENSP00000253408,…	PKP2,VCL,MAPK1,MYH9,APEX1,FERMT1,WASL,ACTA2,PFN1,MYL2,MAPK14,TMSB10,PFN2,VASP,VIL1,TMOD2,TUBG1,ACTN4,GFAP,APC,TMOD1,KIF11,CDH1,MTUS1,MAP2K2,MAPK3,CAPZA1,CLASP1,CAPG,KIF1B,PKP1,TUBB4A,PXN,IQGAP1,TP53,RHOB,PAK1,ATM,VILL,TMOD4,ARPC2,NOS3,CFL2,MAPRE2,AXL,MAP2K1,CTNNA1,DST,KRT17,SH3PXD2B,TLN1,ROCK2,TUBB6,TUBB3,SPAST,PFN4,PLEC,NOS2,WASF3,LIMK1,ATF4,TUBA1B,PLS1,EZR,TUBB,RHOG,LIMK2,PPL,MAPT,PTK2,TUBB4B,S…
GO:0043232	Intracellular non-membrane-bounded organelle	193	5191	0.39	1.29	6.44e-41	9606.ENSP00000020945,9606.ENSP00000070846,9606.ENSP00000211998,9606.ENSP00000215832,9606.ENSP00000216181,9606.ENSP00000216714,9606.ENSP00000217244,9606.ENSP00000217289,9606.ENSP00000219070,9606.ENSP00000219431,9606.ENSP00000223023,9606.ENSP00000224784,9606.ENSP00000225655,9606.ENSP00000226574,9606.ENSP00000228841,9606.ENSP00000229795,9606.ENSP00000233143,9606.ENSP00000235382,9606.ENSP00000239940,…	SNAI2,PKP2,VCL,MAPK1,MYH9,APEX1,CSNK2A1,FERMT1,MMP2,MPG,WASL,ACTA2,PFN1,NFKB1,MYL2,MAPK14,TMSB10,RGS2,PFN2,TWIST1,SNAI1,SOX9,VASP,VIL1,TMOD2,TUBG1,ACTN4,GFAP,APC,TMOD1,KIF11,CDH1,MTUS1,SMAD2,XRCC1,MAP2K2,MAPK3,CAPZA1,NOX4,CLASP1,CAPG,KIF1B,PKP1,TUBB4A,STAT3,CASP6,PXN,IQGAP1,TP53,RHOB,PAK1,ATM,VILL,TMOD4,ARPC2,NOS3,CFL2,MAPRE2,AXL,MAP2K1,CTNNA1,SMAD1,DST,KRT17,SH3PXD2B,FOSL1,TLN1,ROCK2,TUBB6,TUBB3…
GO:0070161	Anchoring junction	98	1325	0.69	2.26	1.36e-37	9606.ENSP00000070846,9606.ENSP00000172229,9606.ENSP00000206262,9606.ENSP00000211998,9606.ENSP00000215832,9606.ENSP00000216181,9606.ENSP00000217289,9606.ENSP00000225655,9606.ENSP00000245932,9606.ENSP00000252699,9606.ENSP00000256078,9606.ENSP00000257192,9606.ENSP00000257430,9606.ENSP00000261023,9606.ENSP00000261769,9606.ENSP00000262948,9606.ENSP00000263025,9606.ENSP00000263317,9606.ENSP00000263867,…	PKP2,NGFR,RGS17,VCL,MAPK1,MYH9,FERMT1,PFN1,VASP,ACTN4,KRAS,DSG1,APC,ITGAV,CDH1,MAP2K2,MAPK3,NOX4,CAPG,KDR,KIF1B,PKP1,PIK3CA,PXN,IQGAP1,CDH2,RHOB,EGFR,PAK1,CLDN12,CLDN1,ARPC2,CLDN10,MAPRE2,MAP2K1,CTNNA1,DST,SH3PXD2B,TLN1,PLEC,HSPA5,PKP3,BSG,LIMK1,EZR,CAV1,RHOG,PPL,PTK2,NF2,OCLN,SH3PXD2A,TJP1,RAC1,SYNE2,MSN,CLDN7,ENAH,FLNA,PLAU,SRC,GSN,MAPRE1,CTTN,WAS,PODXL,DSP,FSCN1,KRT18,PKP4,GRB2,WASF1,JUP,MAPK8…
GO:0031252	Cell leading edge	62	422	0.99	3.69	1.49e-37	9606.ENSP00000216181,9606.ENSP00000217289,9606.ENSP00000223023,9606.ENSP00000224784,9606.ENSP00000245932,9606.ENSP00000248444,9606.ENSP00000251413,9606.ENSP00000257430,9606.ENSP00000261023,9606.ENSP00000261769,9606.ENSP00000263867,9606.ENSP00000263967,9606.ENSP00000267257,9606.ENSP00000268182,9606.ENSP00000269141,9606.ENSP00000275493,9606.ENSP00000278568,9606.ENSP00000295685,9606.ENSP00000304669,…	MYH9,FERMT1,WASL,ACTA2,VASP,VIL1,TUBG1,APC,ITGAV,CDH1,CAPG,PIK3CA,PXN,IQGAP1,CDH2,EGFR,PAK1,ARPC2,CTNNA1,DST,TLN1,TUBB3,WASF3,LIMK1,ATF4,EZR,MAPT,NF2,OCLN,RAC1,ARPIN,SYNE2,MYLK,MYH10,MACF1,ACTA1,ENAH,SRC,GSN,CTTN,HDAC6,PODXL,FSCN1,DIAPH1,WASF1,ITGB1,CTNND1,ROCK1,ACTG2,CD44,RHOA,CDK5,VIM,TWF1,AKT1,ITGB3,TLN2,WASF2,ACTB,CTNNB1,RDX,CDC42
GO:0030054	Cell junction	116	2115	0.56	1.75	5.20e-34	9606.ENSP00000070846,9606.ENSP00000172229,9606.ENSP00000206262,9606.ENSP00000211998,9606.ENSP00000215832,9606.ENSP00000216181,9606.ENSP00000217289,9606.ENSP00000225655,9606.ENSP00000229795,9606.ENSP00000239940,9606.ENSP00000245932,9606.ENSP00000249700,9606.ENSP00000252699,9606.ENSP00000256078,9606.ENSP00000257192,9606.ENSP00000257430,9606.ENSP00000261023,9606.ENSP00000261769,9606.ENSP00000262948,…	PKP2,NGFR,RGS17,VCL,MAPK1,MYH9,FERMT1,PFN1,MAPK14,PFN2,VASP,TMOD2,ACTN4,KRAS,DSG1,APC,ITGAV,CDH1,MAP2K2,MAPK3,NOX4,CAPG,KDR,KIF1B,PKP1,PIK3CA,PXN,IQGAP1,CDH2,RHOB,EGFR,PAK1,CLDN12,CLDN1,ARPC2,CLDN10,MAPRE2,MAP2K1,CTNNA1,DST,SH3PXD2B,FOSL1,TLN1,PLEC,HSPA5,PKP3,BSG,WASF3,LIMK1,EZR,CAV1,RHOG,PPL,MAPT,PTK2,ERBB4,NF2,FYN,OCLN,SH3PXD2A,TJP1,RAC1,SYNE2,MSN,CLDN7,MACF1,ENAH,SYNE1,INA,FLNA,PTEN,PLAU,SRC,G…
GO:0030055	Cell-substrate junction	58	426	0.96	3.36	1.99e-33	9606.ENSP00000211998,9606.ENSP00000215832,9606.ENSP00000216181,9606.ENSP00000217289,9606.ENSP00000225655,9606.ENSP00000245932,9606.ENSP00000252699,9606.ENSP00000256078,9606.ENSP00000261023,9606.ENSP00000262948,9606.ENSP00000263025,9606.ENSP00000263317,9606.ENSP00000267257,9606.ENSP00000268182,9606.ENSP00000269141,9606.ENSP00000272233,9606.ENSP00000275493,9606.ENSP00000278568,9606.ENSP00000295685,…	VCL,MAPK1,MYH9,FERMT1,PFN1,VASP,ACTN4,KRAS,ITGAV,MAP2K2,MAPK3,NOX4,PXN,IQGAP1,CDH2,RHOB,EGFR,PAK1,ARPC2,MAPRE2,MAP2K1,CTNNA1,DST,TLN1,PLEC,HSPA5,BSG,LIMK1,EZR,CAV1,RHOG,PTK2,RAC1,SYNE2,MSN,ENAH,FLNA,PLAU,SRC,GSN,MAPRE1,CTTN,WASF1,JUP,ITGB1,CD44,RHOA,FLNB,VIM,TWF1,ITGB3,TLN2,ACTG1,EPPK1,ACTB,CTNNB1,RDX,CDC42
GO:0005925	Focal adhesion	57	416	0.96	3.36	5.43e-33	9606.ENSP00000211998,9606.ENSP00000215832,9606.ENSP00000216181,9606.ENSP00000217289,9606.ENSP00000225655,9606.ENSP00000245932,9606.ENSP00000252699,9606.ENSP00000256078,9606.ENSP00000261023,9606.ENSP00000262948,9606.ENSP00000263025,9606.ENSP00000263317,9606.ENSP00000267257,9606.ENSP00000268182,9606.ENSP00000269141,9606.ENSP00000272233,9606.ENSP00000275493,9606.ENSP00000278568,9606.ENSP00000295685,…	VCL,MAPK1,MYH9,FERMT1,PFN1,VASP,ACTN4,KRAS,ITGAV,MAP2K2,MAPK3,NOX4,PXN,IQGAP1,CDH2,RHOB,EGFR,PAK1,ARPC2,MAPRE2,MAP2K1,CTNNA1,DST,TLN1,PLEC,HSPA5,BSG,LIMK1,EZR,CAV1,RHOG,PTK2,RAC1,SYNE2,MSN,ENAH,FLNA,PLAU,SRC,GSN,MAPRE1,CTTN,WASF1,JUP,ITGB1,CD44,RHOA,FLNB,VIM,TWF1,ITGB3,TLN2,ACTG1,ACTB,CTNNB1,RDX,CDC42
GO:0099512	Supramolecular fiber	81	1000	0.73	2.35	5.43e-33	9606.ENSP00000070846,9606.ENSP00000211998,9606.ENSP00000216181,9606.ENSP00000219070,9606.ENSP00000223023,9606.ENSP00000224784,9606.ENSP00000228841,9606.ENSP00000249700,9606.ENSP00000251413,9606.ENSP00000252699,9606.ENSP00000253408,9606.ENSP00000257430,9606.ENSP00000259365,9606.ENSP00000260731,9606.ENSP00000262102,9606.ENSP00000262948,9606.ENSP00000263710,9606.ENSP00000263934,9606.ENSP00000263946,…	PKP2,VCL,MYH9,MMP2,WASL,ACTA2,MYL2,TMOD2,TUBG1,ACTN4,GFAP,APC,TMOD1,KIF11,MTUS1,MAP2K2,CLASP1,KIF1B,PKP1,TUBB4A,IQGAP1,PAK1,TMOD4,CFL2,MAPRE2,DST,KRT17,TUBB6,TUBB3,SPAST,PLEC,TUBA1B,PLS1,EZR,TUBB,MAPT,TUBB4B,FYN,DYNC1H1,SYNE2,MAP2,MYH10,MACF1,OPA1,KRT19,ACTA1,SYNE1,KIF14,NES,INA,FLNA,KIF2C,SRC,MAPRE1,HDAC6,WAS,DSP,KATNAL1,KRT18,DIAPH1,KEAP1,JUP,DIAPH3,MARK2,ACTG2,STMN1,GTSE1,CAMSAP3,CDK5,FLNB,TUB…
GO:0005737	Cytoplasm	273	12056	0.18	0.81	2.50e-32	9606.ENSP00000020945,9606.ENSP00000070846,9606.ENSP00000172229,9606.ENSP00000205557,9606.ENSP00000206262,9606.ENSP00000211998,9606.ENSP00000215832,9606.ENSP00000216037,9606.ENSP00000216181,9606.ENSP00000216714,9606.ENSP00000217244,9606.ENSP00000217289,9606.ENSP00000218388,9606.ENSP00000219070,9606.ENSP00000219431,9606.ENSP00000221930,9606.ENSP00000222390,9606.ENSP00000223023,9606.ENSP00000224784,…	SNAI2,PKP2,NGFR,ABCC6,RGS17,VCL,MAPK1,XBP1,MYH9,APEX1,CSNK2A1,FERMT1,TIMP1,MMP2,MPG,TGFB1,HGF,WASL,ACTA2,PFN1,VTN,NFKB1,MYL2,MAPK14,TMSB10,RGS2,TP53I3,PFN2,SNAI1,VASP,VIL1,TMOD2,TUBG1,ACTN4,GFAP,KRAS,DSG1,APC,TMOD1,KIF11,ITGAV,ERP29,CDH1,MTUS1,SMAD2,MAP2K2,MAPK3,CAPZA1,NOX4,PALD1,CLASP1,CAPG,KDR,KIF1B,PKP1,PIK3CA,TUBB4A,HDAC4,STAT3,CASP6,EGF,PXN,IQGAP1,CDH2,TP53,ERBB2,RHOB,EGFR,PAK1,ATM,ATG3,VILL…
GO:0030027	Lamellipodium	43	203	1.15	4.2	2.25e-31	9606.ENSP00000223023,9606.ENSP00000224784,9606.ENSP00000245932,9606.ENSP00000248444,9606.ENSP00000257430,9606.ENSP00000261023,9606.ENSP00000261769,9606.ENSP00000263867,9606.ENSP00000263967,9606.ENSP00000267257,9606.ENSP00000269141,9606.ENSP00000278568,9606.ENSP00000295685,9606.ENSP00000304669,9606.ENSP00000320295,9606.ENSP00000335055,9606.ENSP00000336740,9606.ENSP00000344666,9606.ENSP00000348461,…	WASL,ACTA2,VASP,VIL1,APC,ITGAV,CDH1,CAPG,PIK3CA,PXN,CDH2,PAK1,ARPC2,CTNNA1,TUBB3,WASF3,LIMK1,NF2,RAC1,ARPIN,SYNE2,MYLK,MYH10,ACTA1,ENAH,GSN,CTTN,PODXL,FSCN1,WASF1,ITGB1,CTNND1,ROCK1,ACTG2,CD44,RHOA,CDK5,AKT1,ITGB3,WASF2,ACTB,CTNNB1,RDX
GO:0015629	Actin cytoskeleton	58	482	0.91	3.03	4.59e-31	9606.ENSP00000211998,9606.ENSP00000216181,9606.ENSP00000223023,9606.ENSP00000224784,9606.ENSP00000228841,9606.ENSP00000245932,9606.ENSP00000248444,9606.ENSP00000249700,9606.ENSP00000252699,9606.ENSP00000259365,9606.ENSP00000261769,9606.ENSP00000263168,9606.ENSP00000263867,9606.ENSP00000267257,9606.ENSP00000268182,9606.ENSP00000278568,9606.ENSP00000283713,9606.ENSP00000295314,9606.ENSP00000295685,…	VCL,MYH9,WASL,ACTA2,MYL2,VASP,VIL1,TMOD2,ACTN4,TMOD1,CDH1,CAPZA1,CAPG,PXN,IQGAP1,PAK1,VILL,TMOD4,ARPC2,CFL2,AXL,CTNNA1,DST,SH3PXD2B,PLS1,EZR,PTK2,NF2,FYN,SH3PXD2A,TJP1,MYLK,MYH10,MACF1,CAPZA2,KRT19,ACTA1,FLNA,SRC,GSN,CTTN,WAS,FSCN1,DIAPH1,WASF1,KEAP1,JUP,DIAPH3,MARK2,ACTG2,FLNB,TWF1,TLN2,ACTG1,WASF2,ACTB,SPTA1,RDX
GO:0005829	Cytosol	181	5438	0.35	1.13	6.32e-31	9606.ENSP00000172229,9606.ENSP00000211998,9606.ENSP00000215832,9606.ENSP00000216037,9606.ENSP00000216181,9606.ENSP00000217244,9606.ENSP00000217289,9606.ENSP00000219431,9606.ENSP00000223023,9606.ENSP00000224784,9606.ENSP00000225655,9606.ENSP00000226574,9606.ENSP00000228841,9606.ENSP00000229795,9606.ENSP00000235382,9606.ENSP00000238721,9606.ENSP00000244050,9606.ENSP00000245932,9606.ENSP00000251413,…	NGFR,VCL,MAPK1,XBP1,MYH9,CSNK2A1,FERMT1,MPG,WASL,ACTA2,PFN1,NFKB1,MYL2,MAPK14,RGS2,TP53I3,SNAI1,VASP,TUBG1,ACTN4,GFAP,KRAS,DSG1,APC,TMOD1,KIF11,ITGAV,SMAD2,MAP2K2,MAPK3,CAPZA1,PALD1,CLASP1,PIK3CA,TUBB4A,HDAC4,STAT3,CASP6,PXN,IQGAP1,TP53,ERBB2,RHOB,PAK1,ATM,ATG3,FMNL2,ARPC2,NOS3,MAP2K1,CTNNA1,SMAD1,EIF2AK3,DST,KRT17,FOSL1,CASP3,CRAT,TLN1,ROCK2,SPAST,PLEC,HSPA5,NOS2,CASP9,SMAD3,LIMK1,EZR,TUBB,RHOG,…
GO:0042995	Cell projection	115	2379	0.51	1.53	3.93e-29	9606.ENSP00000172229,9606.ENSP00000206262,9606.ENSP00000215832,9606.ENSP00000216181,9606.ENSP00000217289,9606.ENSP00000221930,9606.ENSP00000223023,9606.ENSP00000224784,9606.ENSP00000235382,9606.ENSP00000245932,9606.ENSP00000248444,9606.ENSP00000251413,9606.ENSP00000252699,9606.ENSP00000253408,9606.ENSP00000257430,9606.ENSP00000261023,9606.ENSP00000261769,9606.ENSP00000263025,9606.ENSP00000263867,…	NGFR,RGS17,MAPK1,MYH9,FERMT1,TGFB1,WASL,ACTA2,RGS2,VASP,VIL1,TUBG1,ACTN4,GFAP,APC,ITGAV,CDH1,MAPK3,CAPG,KIF1B,PIK3CA,TUBB4A,PXN,IQGAP1,CDH2,RHOB,EGFR,PAK1,ARPC2,CTNNA1,DST,SH3PXD2B,FOSL1,TLN1,TUBB3,SPAST,PLEC,BSG,WASF3,LIMK1,ATF4,PLS1,EZR,CAV1,RHOG,MAPT,PTK2,NF2,ATG7,FYN,SH3PXD2A,TJP1,RAC1,DYNC1H1,ARPIN,SYNE2,CASP8,MSN,MYLK,MAP2,MYH10,MTOR,MACF1,OPA1,RGS7,ACTA1,ENAH,FLNA,STMN3,PRKAA2,PTEN,VDAC2,S…
GO:0099080	Supramolecular complex	87	1366	0.63	1.89	1.05e-28	9606.ENSP00000070846,9606.ENSP00000211998,9606.ENSP00000216181,9606.ENSP00000219070,9606.ENSP00000223023,9606.ENSP00000224784,9606.ENSP00000228841,9606.ENSP00000249700,9606.ENSP00000251413,9606.ENSP00000252699,9606.ENSP00000253408,9606.ENSP00000257430,9606.ENSP00000259365,9606.ENSP00000260731,9606.ENSP00000262102,9606.ENSP00000262948,9606.ENSP00000263710,9606.ENSP00000263934,9606.ENSP00000263946,…	PKP2,VCL,MYH9,MMP2,WASL,ACTA2,MYL2,TMOD2,TUBG1,ACTN4,GFAP,APC,TMOD1,KIF11,MTUS1,MAP2K2,CLASP1,KIF1B,PKP1,TUBB4A,IQGAP1,PAK1,TMOD4,CFL2,MAPRE2,DST,KRT17,ROCK2,TUBB6,TUBB3,SPAST,PLEC,TUBA1B,PLS1,EZR,TUBB,MAPT,TUBB4B,FYN,RAC1,DYNC1H1,SYNE2,MAP2,MYH10,MACF1,OPA1,KRT19,ACTA1,SYNE1,KIF14,NES,INA,FLNA,PRKAA2,KIF2C,SRC,MAPRE1,HDAC6,WAS,DSP,KATNAL1,KRT18,DIAPH1,KEAP1,JUP,ROCK1,DIAPH3,MARK2,ACTG2,STMN1,GTS…
GO:0120025	Plasma membrane bounded cell projection	109	2268	0.51	1.5	4.49e-27	9606.ENSP00000172229,9606.ENSP00000206262,9606.ENSP00000215832,9606.ENSP00000216181,9606.ENSP00000217289,9606.ENSP00000221930,9606.ENSP00000223023,9606.ENSP00000224784,9606.ENSP00000235382,9606.ENSP00000245932,9606.ENSP00000248444,9606.ENSP00000251413,9606.ENSP00000252699,9606.ENSP00000253408,9606.ENSP00000257430,9606.ENSP00000261023,9606.ENSP00000261769,9606.ENSP00000263025,9606.ENSP00000263867,…	NGFR,RGS17,MAPK1,MYH9,FERMT1,TGFB1,WASL,ACTA2,RGS2,VASP,VIL1,TUBG1,ACTN4,GFAP,APC,ITGAV,CDH1,MAPK3,CAPG,KIF1B,PIK3CA,TUBB4A,PXN,IQGAP1,CDH2,EGFR,PAK1,ARPC2,CTNNA1,DST,FOSL1,TLN1,TUBB3,SPAST,PLEC,BSG,WASF3,LIMK1,ATF4,PLS1,EZR,CAV1,MAPT,PTK2,NF2,ATG7,FYN,RAC1,DYNC1H1,ARPIN,SYNE2,CASP8,MSN,MYLK,MAP2,MYH10,MTOR,MACF1,OPA1,RGS7,ACTA1,ENAH,FLNA,STMN3,PRKAA2,PTEN,VDAC2,SRC,GSN,MAPRE1,CTTN,HDAC6,PODXL,FS…
GO:0005911	Cell-cell junction	54	499	0.86	2.68	8.45e-27	9606.ENSP00000070846,9606.ENSP00000172229,9606.ENSP00000211998,9606.ENSP00000216181,9606.ENSP00000245932,9606.ENSP00000257192,9606.ENSP00000257430,9606.ENSP00000261769,9606.ENSP00000262948,9606.ENSP00000263946,9606.ENSP00000263967,9606.ENSP00000267257,9606.ENSP00000268182,9606.ENSP00000269141,9606.ENSP00000278568,9606.ENSP00000287916,9606.ENSP00000295522,9606.ENSP00000299339,9606.ENSP00000304669,…	PKP2,NGFR,VCL,MYH9,VASP,DSG1,APC,CDH1,MAP2K2,PKP1,PIK3CA,PXN,IQGAP1,CDH2,PAK1,CLDN12,CLDN1,CLDN10,CTNNA1,TLN1,PKP3,EZR,PPL,NF2,OCLN,TJP1,MSN,CLDN7,FLNA,WAS,PODXL,DSP,FSCN1,KRT18,PKP4,GRB2,JUP,ITGB1,CTNND1,RHOA,CLDN4,CAMSAP3,TWF1,AKT1,ITGB3,ACTG1,EVPL,WASF2,EPPK1,ACTB,CTNNB1,RDX,CDC42,NOTCH1
GO:0099513	Polymeric cytoskeletal fiber	64	757	0.75	2.27	1.44e-26	9606.ENSP00000070846,9606.ENSP00000223023,9606.ENSP00000251413,9606.ENSP00000253408,9606.ENSP00000257430,9606.ENSP00000259365,9606.ENSP00000260731,9606.ENSP00000262102,9606.ENSP00000262948,9606.ENSP00000263710,9606.ENSP00000263934,9606.ENSP00000263946,9606.ENSP00000264071,9606.ENSP00000268182,9606.ENSP00000278568,9606.ENSP00000300249,9606.ENSP00000307959,9606.ENSP00000308452,9606.ENSP00000318697,…	PKP2,WASL,TUBG1,GFAP,APC,TMOD1,KIF11,MTUS1,MAP2K2,CLASP1,KIF1B,PKP1,TUBB4A,IQGAP1,PAK1,MAPRE2,DST,KRT17,TUBB6,TUBB3,SPAST,TUBA1B,PLS1,EZR,TUBB,MAPT,TUBB4B,FYN,DYNC1H1,MAP2,MACF1,OPA1,KRT19,ACTA1,KIF14,NES,INA,KIF2C,SRC,MAPRE1,HDAC6,WAS,DSP,KATNAL1,KRT18,DIAPH1,KEAP1,JUP,DIAPH3,MARK2,STMN1,GTSE1,CAMSAP3,CDK5,TUBA1A,VIM,DNM1L,KRT8,TWF1,ACTG1,STIM1,EPPK1,DCX,ACTB
GO:0071944	Cell periphery	177	6015	0.29	0.97	3.85e-23	9606.ENSP00000070846,9606.ENSP00000172229,9606.ENSP00000205557,9606.ENSP00000206262,9606.ENSP00000211998,9606.ENSP00000215832,9606.ENSP00000216181,9606.ENSP00000217244,9606.ENSP00000217289,9606.ENSP00000218388,9606.ENSP00000219070,9606.ENSP00000221930,9606.ENSP00000223023,9606.ENSP00000225655,9606.ENSP00000226218,9606.ENSP00000235382,9606.ENSP00000245932,9606.ENSP00000248444,9606.ENSP00000252699,…	PKP2,NGFR,ABCC6,RGS17,VCL,MAPK1,MYH9,CSNK2A1,FERMT1,TIMP1,MMP2,TGFB1,WASL,PFN1,VTN,RGS2,VASP,VIL1,ACTN4,KRAS,DSG1,APC,TMOD1,MMP13,ITGAV,CDH1,MTUS1,MAP2K2,MAPK3,NOX4,CLASP1,KDR,PKP1,PIK3CA,STAT3,EGF,ERBB3,PXN,IQGAP1,CDH2,ERBB2,RHOB,EGFR,PAK1,CLDN12,FGFR4,WNT1,CLDN1,ARPC2,RGS20,NOS3,CLDN10,AXL,ANGPTL4,MAP2K1,CTNNA1,DST,KRT17,FOSL1,CASP3,TLN1,MET,ROCK2,TUBB3,PFN4,MMP1,PLEC,HSPA5,NOS2,PKP3,SMAD3,BSG,…
GO:0043229	Intracellular organelle	272	13231	0.14	0.71	1.63e-22	9606.ENSP00000020945,9606.ENSP00000070846,9606.ENSP00000172229,9606.ENSP00000205557,9606.ENSP00000206262,9606.ENSP00000211998,9606.ENSP00000215832,9606.ENSP00000216037,9606.ENSP00000216181,9606.ENSP00000216714,9606.ENSP00000217244,9606.ENSP00000217289,9606.ENSP00000218388,9606.ENSP00000219070,9606.ENSP00000219431,9606.ENSP00000221930,9606.ENSP00000222390,9606.ENSP00000223023,9606.ENSP00000224784,…	SNAI2,PKP2,NGFR,ABCC6,RGS17,VCL,MAPK1,XBP1,MYH9,APEX1,CSNK2A1,FERMT1,TIMP1,MMP2,MPG,TGFB1,HGF,WASL,ACTA2,PFN1,VTN,NFKB1,MYL2,MAPK14,TMSB10,RGS2,PFN2,TWIST1,SNAI1,SOX9,VASP,VIL1,TMOD2,TUBG1,ACTN4,GFAP,KRAS,DSG1,APC,TMOD1,KIF11,ITGAV,ERP29,CDH1,MTUS1,SMAD2,XRCC1,MAP2K2,MAPK3,CAPZA1,NOX4,CLASP1,CAPG,KDR,KIF1B,PKP1,TUBB4A,HDAC4,STAT3,CASP6,EGF,PXN,IQGAP1,CDH2,TP53,ERBB2,RHOB,EGFR,PAK1,ATM,VILL,FGFR4,…
GO:0005938	Cell cortex	39	304	0.93	2.68	2.24e-21	9606.ENSP00000211998,9606.ENSP00000216181,9606.ENSP00000223023,9606.ENSP00000225655,9606.ENSP00000252699,9606.ENSP00000259365,9606.ENSP00000263710,9606.ENSP00000267257,9606.ENSP00000268182,9606.ENSP00000272233,9606.ENSP00000307959,9606.ENSP00000322170,9606.ENSP00000327251,9606.ENSP00000336831,9606.ENSP00000338934,9606.ENSP00000339191,9606.ENSP00000339467,9606.ENSP00000341189,9606.ENSP00000344666,…	VCL,MYH9,WASL,PFN1,ACTN4,TMOD1,CLASP1,PXN,IQGAP1,RHOB,DST,PFN4,NOS2,PLS1,EZR,CAV1,RHOG,PTK2,NF2,RAC1,DYNC1H1,MYH10,CAPZA2,KRT19,FLNA,GSN,MAPRE1,CTTN,FSCN1,CTNND1,RHOA,FGFR2,FLNB,STIM1,FGF1,ACTB,SPTA1,CTNNB1,RDX
GO:0005622	Intracellular anatomical structure	285	14891	0.11	0.66	3.47e-21	9606.ENSP00000020945,9606.ENSP00000070846,9606.ENSP00000172229,9606.ENSP00000205557,9606.ENSP00000206262,9606.ENSP00000211998,9606.ENSP00000215832,9606.ENSP00000216037,9606.ENSP00000216181,9606.ENSP00000216714,9606.ENSP00000217244,9606.ENSP00000217289,9606.ENSP00000218388,9606.ENSP00000219070,9606.ENSP00000219431,9606.ENSP00000221930,9606.ENSP00000222390,9606.ENSP00000223023,9606.ENSP00000224784,…	SNAI2,PKP2,NGFR,ABCC6,RGS17,VCL,MAPK1,XBP1,MYH9,APEX1,CSNK2A1,FERMT1,TIMP1,MMP2,MPG,TGFB1,HGF,WASL,ACTA2,PFN1,VTN,NFKB1,MYL2,MAPK14,TMSB10,RGS2,TP53I3,PFN2,TWIST1,SNAI1,SOX9,VASP,VIL1,TMOD2,TUBG1,ACTN4,GFAP,KRAS,DSG1,APC,TMOD1,KIF11,ITGAV,ERP29,CDH1,MTUS1,SMAD2,XRCC1,MAP2K2,MAPK3,CAPZA1,NOX4,PALD1,CLASP1,CAPG,KDR,KIF1B,PKP1,PIK3CA,TUBB4A,HDAC4,STAT3,CASP6,EGF,PXN,IQGAP1,CDH2,TP53,ERBB2,RHOB,EGFR,…
GO:0005886	Plasma membrane	161	5544	0.29	0.93	3.03e-19	9606.ENSP00000070846,9606.ENSP00000172229,9606.ENSP00000205557,9606.ENSP00000206262,9606.ENSP00000211998,9606.ENSP00000215832,9606.ENSP00000216181,9606.ENSP00000217244,9606.ENSP00000217289,9606.ENSP00000219070,9606.ENSP00000221930,9606.ENSP00000223023,9606.ENSP00000226218,9606.ENSP00000235382,9606.ENSP00000245932,9606.ENSP00000248444,9606.ENSP00000252699,9606.ENSP00000256078,9606.ENSP00000257192,…	PKP2,NGFR,ABCC6,RGS17,VCL,MAPK1,MYH9,CSNK2A1,FERMT1,MMP2,TGFB1,WASL,VTN,RGS2,VASP,VIL1,ACTN4,KRAS,DSG1,APC,ITGAV,CDH1,MTUS1,MAP2K2,MAPK3,NOX4,KDR,PKP1,PIK3CA,STAT3,EGF,ERBB3,PXN,IQGAP1,CDH2,ERBB2,RHOB,EGFR,PAK1,CLDN12,FGFR4,WNT1,CLDN1,ARPC2,RGS20,NOS3,CLDN10,AXL,MAP2K1,CTNNA1,DST,KRT17,FOSL1,CASP3,TLN1,MET,ROCK2,PLEC,HSPA5,NOS2,PKP3,SMAD3,BSG,ABCC5,ATF4,EZR,CAV1,RHOG,FGFR3,PPL,MAPT,PTK2,ERBB4,NF2…
GO:0098590	Plasma membrane region	69	1237	0.57	1.53	4.10e-19	9606.ENSP00000205557,9606.ENSP00000215832,9606.ENSP00000216181,9606.ENSP00000217289,9606.ENSP00000245932,9606.ENSP00000257192,9606.ENSP00000257430,9606.ENSP00000261023,9606.ENSP00000261769,9606.ENSP00000263025,9606.ENSP00000267101,9606.ENSP00000269141,9606.ENSP00000269571,9606.ENSP00000272233,9606.ENSP00000275493,9606.ENSP00000278568,9606.ENSP00000295522,9606.ENSP00000295685,9606.ENSP00000297494,…	ABCC6,MAPK1,MYH9,FERMT1,VASP,DSG1,APC,ITGAV,CDH1,MAPK3,ERBB3,CDH2,ERBB2,RHOB,EGFR,PAK1,CLDN1,ARPC2,NOS3,CTNNA1,DST,FOSL1,TLN1,MET,BSG,ABCC5,ATF4,EZR,CAV1,MAPT,ERBB4,NF2,FN1,OCLN,TJP1,RAC1,SYNE2,MSN,MYLK,CLDN7,MYH10,MACF1,KRT19,SYNE1,PTEN,SRC,MAPRE1,CTTN,HDAC6,PODXL,DSP,FSCN1,DIAPH1,JUP,ITGB1,CD44,RHOA,CLDN4,DNM1L,TWF1,ITGB3,STIM1,ABCB1,WASF2,EPPK1,ABCC4,CTNNB1,RDX,NOTCH1
GO:0031982	Vesicle	130	3957	0.34	1.02	1.93e-18	9606.ENSP00000172229,9606.ENSP00000211998,9606.ENSP00000215832,9606.ENSP00000216181,9606.ENSP00000218388,9606.ENSP00000221930,9606.ENSP00000222390,9606.ENSP00000223023,9606.ENSP00000224784,9606.ENSP00000225655,9606.ENSP00000226218,9606.ENSP00000226574,9606.ENSP00000229795,9606.ENSP00000239940,9606.ENSP00000245932,9606.ENSP00000248444,9606.ENSP00000251413,9606.ENSP00000252699,9606.ENSP00000257192,…	NGFR,VCL,MAPK1,MYH9,TIMP1,TGFB1,HGF,WASL,ACTA2,PFN1,VTN,NFKB1,MAPK14,PFN2,VASP,VIL1,TUBG1,ACTN4,DSG1,ITGAV,ERP29,CDH1,MAP2K2,MAPK3,CAPZA1,CAPG,KDR,KIF1B,PKP1,TUBB4A,EGF,IQGAP1,ERBB2,RHOB,EGFR,ATM,FGFR4,WNT1,ARPC2,NOS3,CFL2,AXL,MAP2K1,CTNNA1,DST,TLN1,TUBB6,TUBB3,SPAST,PLEC,HSPA5,NOS2,BSG,ABCC5,WASF3,PLS1,EZR,TUBB,CAV1,RHOG,FGFR3,PPL,TUBB4B,NF2,ATG7,FYN,FN1,OCLN,RAC1,DYNC1H1,SYNE2,MSN,MYH10,MTOR,CA…
GO:0015630	Microtubule cytoskeleton	70	1355	0.54	1.42	1.04e-17	9606.ENSP00000215832,9606.ENSP00000216181,9606.ENSP00000216714,9606.ENSP00000224784,9606.ENSP00000229795,9606.ENSP00000251413,9606.ENSP00000257430,9606.ENSP00000260731,9606.ENSP00000262102,9606.ENSP00000262948,9606.ENSP00000263710,9606.ENSP00000263867,9606.ENSP00000263934,9606.ENSP00000264071,9606.ENSP00000267257,9606.ENSP00000268182,9606.ENSP00000269305,9606.ENSP00000278568,9606.ENSP00000278616,…	MAPK1,MYH9,APEX1,ACTA2,MAPK14,TUBG1,APC,KIF11,MTUS1,MAP2K2,CLASP1,CAPG,KIF1B,TUBB4A,PXN,IQGAP1,TP53,PAK1,ATM,MAPRE2,MAP2K1,DST,ROCK2,TUBB6,TUBB3,SPAST,ATF4,TUBA1B,EZR,TUBB,LIMK2,MAPT,PTK2,TUBB4B,SMAD4,DYNC1H1,MAP2,MACF1,OPA1,ACTA1,KIF14,KIF2C,MAPRE1,CTTN,HDAC6,PODXL,KATNAL1,KRT18,DIAPH1,PKP4,KEAP1,NFE2L2,ROCK1,ACTG2,CCDC155,STMN1,GTSE1,MFN2,CAMSAP3,CDK5,CKAP5,TUBA1A,VIM,DNM1L,AKT1,STIM1,DCX,RAD51…
GO:0030175	Filopodium	23	107	1.16	2.9	1.14e-16	9606.ENSP00000224784,9606.ENSP00000245932,9606.ENSP00000248444,9606.ENSP00000261023,9606.ENSP00000320295,9606.ENSP00000338934,9606.ENSP00000344666,9606.ENSP00000348965,9606.ENSP00000350719,9606.ENSP00000353408,9606.ENSP00000353508,9606.ENSP00000355645,9606.ENSP00000355809,9606.ENSP00000362680,9606.ENSP00000367817,9606.ENSP00000371798,9606.ENSP00000379350,9606.ENSP00000386857,9606.ENSP00000419782,…	ACTA2,VASP,VIL1,ITGAV,TUBB3,EZR,NF2,DYNC1H1,SYNE2,MSN,MAP2,ACTA1,ENAH,SRC,PODXL,FSCN1,ITGB1,ACTG2,CDK5,TWF1,ITGB3,RDX,CDC42
GO:0001726	Ruffle	27	179	1.0	2.49	3.29e-16	9606.ENSP00000216181,9606.ENSP00000217289,9606.ENSP00000248444,9606.ENSP00000257430,9606.ENSP00000261023,9606.ENSP00000263867,9606.ENSP00000268182,9606.ENSP00000275493,9606.ENSP00000278568,9606.ENSP00000316029,9606.ENSP00000338934,9606.ENSP00000344666,9606.ENSP00000348461,9606.ENSP00000354573,9606.ENSP00000362680,9606.ENSP00000362924,9606.ENSP00000365745,9606.ENSP00000367817,9606.ENSP00000371798,…	MYH9,FERMT1,VIL1,APC,ITGAV,CAPG,IQGAP1,EGFR,PAK1,TLN1,EZR,NF2,RAC1,MACF1,SRC,GSN,CTTN,PODXL,FSCN1,DIAPH1,ITGB1,ROCK1,RHOA,TWF1,ITGB3,TLN2,WASF2
GO:0032991	Protein-containing complex	148	5506	0.25	0.82	7.42e-14	9606.ENSP00000211998,9606.ENSP00000216037,9606.ENSP00000216181,9606.ENSP00000216714,9606.ENSP00000217244,9606.ENSP00000218388,9606.ENSP00000221930,9606.ENSP00000224784,9606.ENSP00000226218,9606.ENSP00000226574,9606.ENSP00000228841,9606.ENSP00000245479,9606.ENSP00000251413,9606.ENSP00000252699,9606.ENSP00000257430,9606.ENSP00000260302,9606.ENSP00000260731,9606.ENSP00000261023,9606.ENSP00000261769,…	VCL,XBP1,MYH9,APEX1,CSNK2A1,TIMP1,TGFB1,ACTA2,VTN,NFKB1,MYL2,SOX9,TUBG1,ACTN4,APC,MMP13,KIF11,ITGAV,CDH1,SMAD2,XRCC1,CAPZA1,NOX4,CAPG,KDR,KIF1B,PKP1,PIK3CA,HDAC4,STAT3,CASP6,ERBB3,PXN,IQGAP1,CDH2,TP53,ERBB2,EGFR,PAK1,ATM,ATG3,FGFR4,CLDN1,ARPC2,SUN3,AXL,CTNNA1,SMAD1,FOSL1,CASP3,SYNE4,MET,HSPA5,POU3F2,CASP9,PKP3,SMAD3,SYNE3,WASF3,ATF4,EZR,TUBB,CAV1,FGFR3,MAPT,SMAD4,ERBB4,FN1,OCLN,TJP1,RAC1,DYNC1H1,…
GO:0070062	Extracellular exosome	81	2096	0.41	1.07	9.95e-14	9606.ENSP00000211998,9606.ENSP00000216181,9606.ENSP00000218388,9606.ENSP00000223023,9606.ENSP00000224784,9606.ENSP00000225655,9606.ENSP00000226218,9606.ENSP00000239940,9606.ENSP00000245932,9606.ENSP00000248444,9606.ENSP00000252699,9606.ENSP00000261023,9606.ENSP00000261769,9606.ENSP00000263168,9606.ENSP00000263867,9606.ENSP00000264071,9606.ENSP00000265171,9606.ENSP00000268182,9606.ENSP00000272233,…	VCL,MYH9,TIMP1,WASL,ACTA2,PFN1,VTN,PFN2,VASP,VIL1,ACTN4,ITGAV,CDH1,CAPZA1,CAPG,TUBB4A,EGF,IQGAP1,RHOB,WNT1,ARPC2,CFL2,AXL,TLN1,TUBB6,TUBB3,SPAST,PLEC,HSPA5,BSG,WASF3,PLS1,EZR,TUBB,RHOG,PPL,TUBB4B,FN1,RAC1,DYNC1H1,SYNE2,MSN,MYH10,CAPZA2,KRT19,ACTA1,NRAS,FLNA,MMP9,PLAU,SRC,GSN,WAS,PODXL,DSP,FSCN1,KRT18,GRB2,JUP,VDAC1,ITGB1,CTNND1,ACTG2,CD44,RHOA,PRKCA,STMN1,FLNB,TUBA1A,VIM,KRT8,ITGB3,ACTG1,EVPL,ABC…
GO:0098858	Actin-based cell projection	26	219	0.9	2.0	2.14e-13	9606.ENSP00000224784,9606.ENSP00000245932,9606.ENSP00000248444,9606.ENSP00000261023,9606.ENSP00000320295,9606.ENSP00000336831,9606.ENSP00000338934,9606.ENSP00000344666,9606.ENSP00000348965,9606.ENSP00000350719,9606.ENSP00000353408,9606.ENSP00000353508,9606.ENSP00000355645,9606.ENSP00000355809,9606.ENSP00000362680,9606.ENSP00000367817,9606.ENSP00000371798,9606.ENSP00000379350,9606.ENSP00000386857,…	ACTA2,VASP,VIL1,ITGAV,TUBB3,PLS1,EZR,NF2,DYNC1H1,SYNE2,MSN,MAP2,ACTA1,ENAH,SRC,PODXL,FSCN1,ITGB1,ACTG2,CD44,CDK5,TWF1,ITGB3,CTNNB1,RDX,CDC42
GO:0016020	Membrane	209	9523	0.17	0.69	3.37e-13	9606.ENSP00000070846,9606.ENSP00000172229,9606.ENSP00000205557,9606.ENSP00000206262,9606.ENSP00000211998,9606.ENSP00000215832,9606.ENSP00000216037,9606.ENSP00000216181,9606.ENSP00000217244,9606.ENSP00000217289,9606.ENSP00000219070,9606.ENSP00000219431,9606.ENSP00000221930,9606.ENSP00000222390,9606.ENSP00000223023,9606.ENSP00000225655,9606.ENSP00000226218,9606.ENSP00000235382,9606.ENSP00000239940,…	PKP2,NGFR,ABCC6,RGS17,VCL,MAPK1,XBP1,MYH9,CSNK2A1,FERMT1,MMP2,MPG,TGFB1,HGF,WASL,PFN1,VTN,RGS2,PFN2,VASP,VIL1,ACTN4,GFAP,KRAS,DSG1,APC,TMOD1,KIF11,ITGAV,ERP29,CDH1,MTUS1,SMAD2,MAP2K2,MAPK3,NOX4,CLASP1,KDR,KIF1B,PKP1,PIK3CA,STAT3,EGF,ERBB3,PXN,IQGAP1,CDH2,TP53,ERBB2,RHOB,EGFR,PAK1,CLDN12,FGFR4,WNT1,CLDN1,ARPC2,RGS20,SUN3,NOS3,CLDN10,AXL,MGMT,MAP2K1,CTNNA1,SMAD1,EIF2AK3,DST,KRT17,FOSL1,CASP3,CRAT,T…
GO:0031410	Cytoplasmic vesicle	88	2482	0.37	0.99	4.72e-13	9606.ENSP00000172229,9606.ENSP00000211998,9606.ENSP00000215832,9606.ENSP00000216181,9606.ENSP00000218388,9606.ENSP00000221930,9606.ENSP00000222390,9606.ENSP00000223023,9606.ENSP00000226574,9606.ENSP00000229795,9606.ENSP00000251413,9606.ENSP00000252699,9606.ENSP00000257192,9606.ENSP00000261023,9606.ENSP00000261735,9606.ENSP00000261769,9606.ENSP00000262948,9606.ENSP00000263025,9606.ENSP00000263867,…	NGFR,VCL,MAPK1,MYH9,TIMP1,TGFB1,HGF,WASL,NFKB1,MAPK14,TUBG1,ACTN4,DSG1,ITGAV,ERP29,CDH1,MAP2K2,MAPK3,CAPG,KDR,KIF1B,PKP1,EGF,IQGAP1,ERBB2,RHOB,EGFR,ATM,FGFR4,WNT1,ARPC2,NOS3,MAP2K1,CTNNA1,DST,SPAST,HSPA5,BSG,ABCC5,EZR,TUBB,CAV1,RHOG,FGFR3,TUBB4B,NF2,ATG7,FYN,FN1,OCLN,RAC1,DYNC1H1,MTOR,NRAS,MMP9,VDAC2,PLAU,SRC,GSN,HDAC6,WAS,DSP,TMSB4X,DIAPH1,XRCC5,GRB2,JUP,RGS19,ITGB1,ROCK1,ATG4B,SUN2,IGF2,FGFR1,C…
GO:0005874	Microtubule	35	453	0.71	1.6	5.38e-13	9606.ENSP00000251413,9606.ENSP00000257430,9606.ENSP00000260731,9606.ENSP00000262102,9606.ENSP00000262948,9606.ENSP00000263710,9606.ENSP00000263934,9606.ENSP00000264071,9606.ENSP00000268182,9606.ENSP00000300249,9606.ENSP00000307959,9606.ENSP00000318697,9606.ENSP00000320295,9606.ENSP00000320885,9606.ENSP00000336799,9606.ENSP00000339001,9606.ENSP00000340820,9606.ENSP00000341289,9606.ENSP00000348965,…	TUBG1,APC,KIF11,MTUS1,MAP2K2,CLASP1,KIF1B,TUBB4A,IQGAP1,MAPRE2,DST,TUBB6,TUBB3,SPAST,TUBA1B,TUBB,MAPT,TUBB4B,DYNC1H1,MAP2,MACF1,OPA1,KIF14,KIF2C,MAPRE1,HDAC6,KATNAL1,STMN1,GTSE1,CAMSAP3,CDK5,TUBA1A,DNM1L,STIM1,DCX
GO:0030863	Cortical cytoskeleton	19	102	1.09	2.3	8.11e-13	9606.ENSP00000211998,9606.ENSP00000216181,9606.ENSP00000223023,9606.ENSP00000252699,9606.ENSP00000259365,9606.ENSP00000263710,9606.ENSP00000268182,9606.ENSP00000327251,9606.ENSP00000336831,9606.ENSP00000338934,9606.ENSP00000344666,9606.ENSP00000354947,9606.ENSP00000355124,9606.ENSP00000362924,9606.ENSP00000364721,9606.ENSP00000365745,9606.ENSP00000494750,9606.ENSP00000495214,9606.ENSP00000496414	VCL,MYH9,WASL,ACTN4,TMOD1,CLASP1,IQGAP1,NOS2,PLS1,EZR,NF2,CAPZA2,KRT19,GSN,MAPRE1,CTTN,ACTB,SPTA1,RDX
GO:0043005	Neuron projection	62	1391	0.47	1.15	9.29e-13	9606.ENSP00000172229,9606.ENSP00000206262,9606.ENSP00000221930,9606.ENSP00000235382,9606.ENSP00000251413,9606.ENSP00000252699,9606.ENSP00000263934,9606.ENSP00000264071,9606.ENSP00000268182,9606.ENSP00000269141,9606.ENSP00000278568,9606.ENSP00000295685,9606.ENSP00000307959,9606.ENSP00000310170,9606.ENSP00000320295,9606.ENSP00000320885,9606.ENSP00000323856,9606.ENSP00000333769,9606.ENSP00000336740,…	NGFR,RGS17,TGFB1,RGS2,TUBG1,ACTN4,KIF1B,TUBB4A,IQGAP1,CDH2,PAK1,ARPC2,DST,FOSL1,TUBB3,SPAST,PLEC,BSG,LIMK1,ATF4,PLS1,MAPT,PTK2,NF2,FYN,RAC1,DYNC1H1,CASP8,MAP2,MTOR,OPA1,RGS7,FLNA,STMN3,PRKAA2,PTEN,SRC,CTTN,HDAC6,FSCN1,WASF1,MAPK8,ITGB1,RGS11,CTNND1,NCAM2,MARK2,RHOA,STMN1,BRAF,CDK5,TRPM1,HIF1A,VIM,RGS6,ACTG1,NOS1,NCAM1,DCX,ACTB,SPTA1,CDC42
GO:0005912	Adherens junction	23	177	0.94	2.0	1.30e-12	9606.ENSP00000070846,9606.ENSP00000211998,9606.ENSP00000216181,9606.ENSP00000257430,9606.ENSP00000261769,9606.ENSP00000263946,9606.ENSP00000269141,9606.ENSP00000304669,9606.ENSP00000316029,9606.ENSP00000331678,9606.ENSP00000338934,9606.ENSP00000344666,9606.ENSP00000348416,9606.ENSP00000353408,9606.ENSP00000373489,9606.ENSP00000374409,9606.ENSP00000377508,9606.ENSP00000382004,9606.ENSP00000416797,…	PKP2,VCL,MYH9,APC,CDH1,PKP1,CDH2,CTNNA1,TLN1,PKP3,EZR,NF2,TJP1,MSN,KRT18,PKP4,JUP,CTNND1,CAMSAP3,ACTB,CTNNB1,RDX,NOTCH1
GO:0045121	Membrane raft	29	320	0.78	1.69	2.64e-12	9606.ENSP00000211998,9606.ENSP00000215832,9606.ENSP00000261769,9606.ENSP00000263025,9606.ENSP00000263923,9606.ENSP00000269141,9606.ENSP00000275493,9606.ENSP00000297494,9606.ENSP00000304669,9606.ENSP00000311032,9606.ENSP00000333769,9606.ENSP00000338934,9606.ENSP00000339001,9606.ENSP00000339191,9606.ENSP00000340820,9606.ENSP00000346671,9606.ENSP00000351273,9606.ENSP00000355523,9606.ENSP00000361635,…	VCL,MAPK1,CDH1,MAPK3,KDR,CDH2,EGFR,NOS3,CTNNA1,CASP3,BSG,EZR,TUBB,CAV1,MAPT,FYN,CASP8,RGS7,VDAC2,SRC,HDAC6,PODXL,RGS19,VDAC1,ITGB1,NOS1,STIM1,CTNNB1,FAS
GO:0031256	Leading edge membrane	22	173	0.93	1.91	6.70e-12	9606.ENSP00000217289,9606.ENSP00000245932,9606.ENSP00000257430,9606.ENSP00000261023,9606.ENSP00000275493,9606.ENSP00000278568,9606.ENSP00000316029,9606.ENSP00000336790,9606.ENSP00000338934,9606.ENSP00000340820,9606.ENSP00000344666,9606.ENSP00000348461,9606.ENSP00000350719,9606.ENSP00000354573,9606.ENSP00000362680,9606.ENSP00000373706,9606.ENSP00000379350,9606.ENSP00000398632,9606.ENSP00000400175,…	FERMT1,VASP,APC,ITGAV,EGFR,PAK1,TLN1,ATF4,EZR,MAPT,NF2,RAC1,SYNE2,MACF1,SRC,DIAPH1,ITGB1,CD44,RHOA,TWF1,ITGB3,CDC42
GO:0043296	Apical junction complex	20	151	0.95	1.85	4.37e-11	9606.ENSP00000211998,9606.ENSP00000245932,9606.ENSP00000257430,9606.ENSP00000261769,9606.ENSP00000287916,9606.ENSP00000295522,9606.ENSP00000299339,9606.ENSP00000304669,9606.ENSP00000347379,9606.ENSP00000348416,9606.ENSP00000353475,9606.ENSP00000377508,9606.ENSP00000382004,9606.ENSP00000400175,9606.ENSP00000409544,9606.ENSP00000416797,9606.ENSP00000458162,9606.ENSP00000484472,9606.ENSP00000494750,…	VCL,VASP,APC,CDH1,CLDN12,CLDN1,CLDN10,CTNNA1,OCLN,TJP1,CLDN7,JUP,CTNND1,RHOA,CLDN4,CAMSAP3,ACTG1,EPPK1,ACTB,CTNNB1
GO:0005884	Actin filament	17	99	1.06	2.0	5.51e-11	9606.ENSP00000223023,9606.ENSP00000259365,9606.ENSP00000268182,9606.ENSP00000278568,9606.ENSP00000336831,9606.ENSP00000338934,9606.ENSP00000346671,9606.ENSP00000355645,9606.ENSP00000362680,9606.ENSP00000365891,9606.ENSP00000373706,9606.ENSP00000377245,9606.ENSP00000383178,9606.ENSP00000385751,9606.ENSP00000449428,9606.ENSP00000458162,9606.ENSP00000494750	WASL,TMOD1,IQGAP1,PAK1,PLS1,EZR,FYN,ACTA1,SRC,WAS,DIAPH1,KEAP1,DIAPH3,MARK2,TWF1,ACTG1,ACTB
GO:0012505	Endomembrane system	126	4721	0.25	0.76	7.40e-11	9606.ENSP00000172229,9606.ENSP00000205557,9606.ENSP00000211998,9606.ENSP00000215832,9606.ENSP00000216037,9606.ENSP00000216181,9606.ENSP00000216714,9606.ENSP00000218388,9606.ENSP00000221930,9606.ENSP00000222390,9606.ENSP00000226218,9606.ENSP00000226574,9606.ENSP00000229795,9606.ENSP00000251413,9606.ENSP00000252699,9606.ENSP00000256078,9606.ENSP00000257192,9606.ENSP00000257430,9606.ENSP00000261023,…	NGFR,ABCC6,VCL,MAPK1,XBP1,MYH9,APEX1,TIMP1,TGFB1,HGF,VTN,NFKB1,MAPK14,TUBG1,ACTN4,KRAS,DSG1,APC,ITGAV,ERP29,CDH1,MTUS1,MAP2K2,MAPK3,NOX4,CLASP1,KDR,KIF1B,PKP1,EGF,IQGAP1,CDH2,TP53,ERBB2,RHOB,EGFR,PAK1,FGFR4,WNT1,ARPC2,RGS20,SUN3,NOS3,MAP2K1,CTNNA1,SMAD1,EIF2AK3,DST,CRAT,SYNE4,SPAST,HSPA5,SMAD3,BSG,ABCC5,SYNE3,EZR,TUBB,CAV1,RHOG,FGFR3,LIMK2,TUBB4B,NF2,ATG7,FYN,FN1,RAC1,DYNC1H1,SYNE2,MAP3K5,MTOR,MA…
GO:0005576	Extracellular region	115	4175	0.26	0.77	1.85e-10	9606.ENSP00000172229,9606.ENSP00000205557,9606.ENSP00000211998,9606.ENSP00000215832,9606.ENSP00000216181,9606.ENSP00000218388,9606.ENSP00000219070,9606.ENSP00000221930,9606.ENSP00000222390,9606.ENSP00000223023,9606.ENSP00000224784,9606.ENSP00000225655,9606.ENSP00000226218,9606.ENSP00000226574,9606.ENSP00000229795,9606.ENSP00000239940,9606.ENSP00000245932,9606.ENSP00000248444,9606.ENSP00000252699,…	NGFR,ABCC6,VCL,MAPK1,MYH9,TIMP1,MMP2,TGFB1,HGF,WASL,ACTA2,PFN1,VTN,NFKB1,MAPK14,PFN2,VASP,VIL1,ACTN4,MMP13,ITGAV,CDH1,MTUS1,MAP2K2,CAPZA1,CAPG,KDR,TUBB4A,EGF,ERBB3,IQGAP1,RHOB,EGFR,FGFR4,WNT1,ARPC2,CFL2,AXL,ANGPTL4,TLN1,MET,TUBB6,TUBB3,SPAST,MMP1,PLEC,HSPA5,BSG,WASF3,PLS1,EZR,TUBB,RHOG,FGFR3,PPL,MAPT,TUBB4B,ERBB4,ATG7,FN1,RAC1,DYNC1H1,SYNE2,MSN,MYH10,CAPZA2,KRT19,ACTA1,NRAS,INA,FLNA,PTEN,MMP9,PLA…
GO:0032587	Ruffle membrane	16	94	1.06	1.9	2.71e-10	9606.ENSP00000217289,9606.ENSP00000257430,9606.ENSP00000261023,9606.ENSP00000275493,9606.ENSP00000278568,9606.ENSP00000316029,9606.ENSP00000338934,9606.ENSP00000344666,9606.ENSP00000348461,9606.ENSP00000354573,9606.ENSP00000362680,9606.ENSP00000373706,9606.ENSP00000379350,9606.ENSP00000400175,9606.ENSP00000449428,9606.ENSP00000452786	FERMT1,APC,ITGAV,EGFR,PAK1,TLN1,EZR,NF2,RAC1,MACF1,SRC,DIAPH1,ITGB1,RHOA,TWF1,ITGB3
GO:0031253	Cell projection membrane	27	342	0.72	1.42	3.43e-10	9606.ENSP00000217289,9606.ENSP00000245932,9606.ENSP00000257430,9606.ENSP00000261023,9606.ENSP00000275493,9606.ENSP00000278568,9606.ENSP00000295685,9606.ENSP00000316029,9606.ENSP00000336790,9606.ENSP00000338934,9606.ENSP00000340820,9606.ENSP00000344666,9606.ENSP00000348461,9606.ENSP00000350719,9606.ENSP00000353408,9606.ENSP00000354573,9606.ENSP00000362680,9606.ENSP00000364721,9606.ENSP00000367817,…	FERMT1,VASP,APC,ITGAV,EGFR,PAK1,ARPC2,TLN1,ATF4,EZR,MAPT,NF2,RAC1,SYNE2,MSN,MACF1,SRC,MAPRE1,PODXL,FSCN1,DIAPH1,ITGB1,CD44,RHOA,TWF1,ITGB3,CTNNB1
GO:0045178	Basal part of cell	24	269	0.78	1.49	4.83e-10	9606.ENSP00000205557,9606.ENSP00000263710,9606.ENSP00000267101,9606.ENSP00000269141,9606.ENSP00000269571,9606.ENSP00000275493,9606.ENSP00000295522,9606.ENSP00000307959,9606.ENSP00000317272,9606.ENSP00000333769,9606.ENSP00000333926,9606.ENSP00000338934,9606.ENSP00000339191,9606.ENSP00000342235,9606.ENSP00000348416,9606.ENSP00000353408,9606.ENSP00000353475,9606.ENSP00000369129,9606.ENSP00000398632,…	ABCC6,CLASP1,ERBB3,CDH2,ERBB2,EGFR,CLDN1,DST,MET,BSG,ABCC5,EZR,CAV1,ERBB4,TJP1,MSN,CLDN7,DSP,CD44,CLDN4,WASF2,EPPK1,ABCC4,CTNNB1
GO:0009925	Basal plasma membrane	23	251	0.79	1.48	7.84e-10	9606.ENSP00000205557,9606.ENSP00000267101,9606.ENSP00000269141,9606.ENSP00000269571,9606.ENSP00000275493,9606.ENSP00000295522,9606.ENSP00000307959,9606.ENSP00000317272,9606.ENSP00000333769,9606.ENSP00000333926,9606.ENSP00000338934,9606.ENSP00000339191,9606.ENSP00000342235,9606.ENSP00000348416,9606.ENSP00000353408,9606.ENSP00000353475,9606.ENSP00000369129,9606.ENSP00000398632,9606.ENSP00000409544,…	ABCC6,ERBB3,CDH2,ERBB2,EGFR,CLDN1,DST,MET,BSG,ABCC5,EZR,CAV1,ERBB4,TJP1,MSN,CLDN7,DSP,CD44,CLDN4,WASF2,EPPK1,ABCC4,CTNNB1
GO:0005819	Spindle	29	425	0.66	1.28	1.45e-09	9606.ENSP00000215832,9606.ENSP00000216181,9606.ENSP00000229795,9606.ENSP00000251413,9606.ENSP00000260731,9606.ENSP00000262102,9606.ENSP00000263710,9606.ENSP00000263867,9606.ENSP00000264071,9606.ENSP00000278616,9606.ENSP00000300249,9606.ENSP00000318697,9606.ENSP00000320295,9606.ENSP00000320885,9606.ENSP00000339001,9606.ENSP00000339916,9606.ENSP00000341289,9606.ENSP00000356319,9606.ENSP00000361298,…	MAPK1,MYH9,MAPK14,TUBG1,KIF11,MTUS1,CLASP1,CAPG,TUBB4A,ATM,MAPRE2,TUBB6,TUBB3,SPAST,TUBB,LIMK2,TUBB4B,KIF14,KIF2C,MAPRE1,CTTN,KATNAL1,DIAPH1,PKP4,CCDC155,CKAP5,AKT1,CTNNB1,CDC42
GO:0031968	Organelle outer membrane	22	236	0.79	1.47	1.54e-09	9606.ENSP00000256078,9606.ENSP00000316130,9606.ENSP00000323856,9606.ENSP00000334308,9606.ENSP00000350719,9606.ENSP00000351273,9606.ENSP00000354558,9606.ENSP00000354681,9606.ENSP00000356224,9606.ENSP00000358022,9606.ENSP00000361635,9606.ENSP00000376367,9606.ENSP00000376943,9606.ENSP00000378040,9606.ENSP00000378487,9606.ENSP00000380093,9606.ENSP00000381185,9606.ENSP00000401888,9606.ENSP00000404220,…	KRAS,SYNE4,PLEC,SYNE3,SYNE2,CASP8,MTOR,OPA1,SYNE1,MCL1,VDAC2,WASF1,BCL2L11,BAD,VDAC1,SOX10,BCL2,RAF1,CCDC155,MFN2,MFN1,DNM1L
GO:0030057	Desmosome	10	25	1.43	2.09	1.96e-09	9606.ENSP00000070846,9606.ENSP00000211998,9606.ENSP00000257192,9606.ENSP00000263946,9606.ENSP00000331678,9606.ENSP00000340510,9606.ENSP00000369129,9606.ENSP00000374409,9606.ENSP00000377508,9606.ENSP00000465630	PKP2,VCL,DSG1,PKP1,PKP3,PPL,DSP,PKP4,JUP,EVPL
GO:0009898	Cytoplasmic side of plasma membrane	19	174	0.86	1.53	2.75e-09	9606.ENSP00000216181,9606.ENSP00000235382,9606.ENSP00000256078,9606.ENSP00000257192,9606.ENSP00000261769,9606.ENSP00000262948,9606.ENSP00000268182,9606.ENSP00000338934,9606.ENSP00000341189,9606.ENSP00000346671,9606.ENSP00000348461,9606.ENSP00000356429,9606.ENSP00000361021,9606.ENSP00000362680,9606.ENSP00000374409,9606.ENSP00000377508,9606.ENSP00000400175,9606.ENSP00000451828,9606.ENSP00000495214	MYH9,RGS2,KRAS,DSG1,CDH1,MAP2K2,IQGAP1,EZR,PTK2,FYN,RAC1,RGS1,PTEN,SRC,PKP4,JUP,RHOA,AKT1,SPTA1
GO:0043227	Membrane-bounded organelle	247	13188	0.1	0.56	2.79e-09	9606.ENSP00000020945,9606.ENSP00000070846,9606.ENSP00000172229,9606.ENSP00000205557,9606.ENSP00000206262,9606.ENSP00000211998,9606.ENSP00000215832,9606.ENSP00000216037,9606.ENSP00000216181,9606.ENSP00000216714,9606.ENSP00000217244,9606.ENSP00000218388,9606.ENSP00000219070,9606.ENSP00000219431,9606.ENSP00000221930,9606.ENSP00000222390,9606.ENSP00000223023,9606.ENSP00000224784,9606.ENSP00000225655,…	SNAI2,PKP2,NGFR,ABCC6,RGS17,VCL,MAPK1,XBP1,MYH9,APEX1,CSNK2A1,TIMP1,MMP2,MPG,TGFB1,HGF,WASL,ACTA2,PFN1,VTN,NFKB1,MAPK14,RGS2,PFN2,TWIST1,SNAI1,SOX9,VASP,VIL1,TUBG1,ACTN4,GFAP,KRAS,DSG1,APC,KIF11,ITGAV,ERP29,CDH1,MTUS1,SMAD2,XRCC1,MAP2K2,MAPK3,CAPZA1,NOX4,CLASP1,CAPG,KDR,KIF1B,PKP1,TUBB4A,HDAC4,STAT3,CASP6,EGF,IQGAP1,CDH2,TP53,ERBB2,RHOB,EGFR,PAK1,ATM,FGFR4,WNT1,ARPC2,RGS20,SUN3,NOS3,CFL2,AXL,MGMT…
GO:0043292	Contractile fiber	22	246	0.78	1.41	2.97e-09	9606.ENSP00000211998,9606.ENSP00000219070,9606.ENSP00000224784,9606.ENSP00000228841,9606.ENSP00000249700,9606.ENSP00000252699,9606.ENSP00000259365,9606.ENSP00000278568,9606.ENSP00000295314,9606.ENSP00000298159,9606.ENSP00000307959,9606.ENSP00000323856,9606.ENSP00000350719,9606.ENSP00000355124,9606.ENSP00000355645,9606.ENSP00000356224,9606.ENSP00000358866,9606.ENSP00000377508,9606.ENSP00000420213,…	VCL,MMP2,ACTA2,MYL2,TMOD2,ACTN4,TMOD1,PAK1,TMOD4,CFL2,DST,PLEC,SYNE2,KRT19,ACTA1,SYNE1,FLNA,JUP,FLNB,TWF1,ACTG1,CTNNB1
GO:0005634	Nucleus	170	7672	0.17	0.64	3.17e-09	9606.ENSP00000020945,9606.ENSP00000070846,9606.ENSP00000172229,9606.ENSP00000205557,9606.ENSP00000206262,9606.ENSP00000215832,9606.ENSP00000216037,9606.ENSP00000216181,9606.ENSP00000216714,9606.ENSP00000217244,9606.ENSP00000219070,9606.ENSP00000219431,9606.ENSP00000221930,9606.ENSP00000223023,9606.ENSP00000225655,9606.ENSP00000226574,9606.ENSP00000229795,9606.ENSP00000235382,9606.ENSP00000242261,…	SNAI2,PKP2,NGFR,ABCC6,RGS17,MAPK1,XBP1,MYH9,APEX1,CSNK2A1,MMP2,MPG,TGFB1,WASL,PFN1,NFKB1,MAPK14,RGS2,TWIST1,SNAI1,SOX9,TUBG1,ACTN4,APC,KIF11,MTUS1,SMAD2,XRCC1,MAP2K2,MAPK3,NOX4,CAPG,KDR,PKP1,TUBB4A,HDAC4,STAT3,CASP6,IQGAP1,TP53,ERBB2,RHOB,EGFR,PAK1,ATM,ARPC2,RGS20,SUN3,NOS3,CFL2,MGMT,MAP2K1,SMAD1,DST,FOSL1,CASP3,SYNE4,ROCK2,TUBB6,TUBB3,SPAST,HSPA5,NOS2,POU3F2,CASP9,PKP3,SMAD3,SYNE3,LIMK1,ATF4,EZR…
GO:0034993	Meiotic nuclear membrane microtubule tethering complex	8	11	1.69	2.15	4.36e-09	9606.ENSP00000297325,9606.ENSP00000316130,9606.ENSP00000334308,9606.ENSP00000350719,9606.ENSP00000356224,9606.ENSP00000384015,9606.ENSP00000385616,9606.ENSP00000404220	SUN3,SYNE4,SYNE3,SYNE2,SYNE1,SUN1,SUN2,CCDC155
GO:0016328	Lateral plasma membrane	13	68	1.11	1.75	5.64e-09	9606.ENSP00000257192,9606.ENSP00000257430,9606.ENSP00000261769,9606.ENSP00000267101,9606.ENSP00000268182,9606.ENSP00000287916,9606.ENSP00000295522,9606.ENSP00000333769,9606.ENSP00000353475,9606.ENSP00000377508,9606.ENSP00000385751,9606.ENSP00000409544,9606.ENSP00000495360	DSG1,APC,CDH1,ERBB3,IQGAP1,CLDN12,CLDN1,BSG,CLDN7,JUP,MARK2,CLDN4,CTNNB1
GO:0098562	Cytoplasmic side of membrane	20	207	0.81	1.43	5.64e-09	9606.ENSP00000216181,9606.ENSP00000235382,9606.ENSP00000253408,9606.ENSP00000256078,9606.ENSP00000257192,9606.ENSP00000261769,9606.ENSP00000262948,9606.ENSP00000268182,9606.ENSP00000338934,9606.ENSP00000341189,9606.ENSP00000346671,9606.ENSP00000348461,9606.ENSP00000356429,9606.ENSP00000361021,9606.ENSP00000362680,9606.ENSP00000374409,9606.ENSP00000377508,9606.ENSP00000400175,9606.ENSP00000451828,…	MYH9,RGS2,GFAP,KRAS,DSG1,CDH1,MAP2K2,IQGAP1,EZR,PTK2,FYN,RAC1,RGS1,PTEN,SRC,PKP4,JUP,RHOA,AKT1,SPTA1
GO:0005615	Extracellular space	93	3247	0.28	0.75	6.28e-09	9606.ENSP00000211998,9606.ENSP00000216181,9606.ENSP00000218388,9606.ENSP00000219070,9606.ENSP00000221930,9606.ENSP00000222390,9606.ENSP00000223023,9606.ENSP00000224784,9606.ENSP00000225655,9606.ENSP00000226218,9606.ENSP00000239940,9606.ENSP00000245932,9606.ENSP00000248444,9606.ENSP00000252699,9606.ENSP00000260302,9606.ENSP00000261023,9606.ENSP00000261769,9606.ENSP00000262102,9606.ENSP00000263168,…	VCL,MYH9,TIMP1,MMP2,TGFB1,HGF,WASL,ACTA2,PFN1,VTN,PFN2,VASP,VIL1,ACTN4,MMP13,ITGAV,CDH1,MTUS1,CAPZA1,CAPG,TUBB4A,EGF,ERBB3,IQGAP1,RHOB,EGFR,WNT1,ARPC2,CFL2,AXL,ANGPTL4,TLN1,TUBB6,TUBB3,SPAST,PLEC,HSPA5,BSG,WASF3,PLS1,EZR,TUBB,RHOG,PPL,TUBB4B,FN1,RAC1,DYNC1H1,SYNE2,MSN,MYH10,CAPZA2,KRT19,ACTA1,NRAS,INA,FLNA,MMP9,PLAU,SRC,GSN,WAS,PODXL,DSP,FSCN1,KRT18,GRB2,JUP,VDAC1,ITGB1,CTNND1,ACTG2,IGF2,CD44,RHO…
GO:0030141	Secretory granule	41	873	0.5	1.02	6.28e-09	9606.ENSP00000211998,9606.ENSP00000215832,9606.ENSP00000216181,9606.ENSP00000218388,9606.ENSP00000221930,9606.ENSP00000222390,9606.ENSP00000226574,9606.ENSP00000229795,9606.ENSP00000252699,9606.ENSP00000257192,9606.ENSP00000261023,9606.ENSP00000263946,9606.ENSP00000265171,9606.ENSP00000268182,9606.ENSP00000304669,9606.ENSP00000333769,9606.ENSP00000339001,9606.ENSP00000339191,9606.ENSP00000339467,…	VCL,MAPK1,MYH9,TIMP1,TGFB1,HGF,NFKB1,MAPK14,ACTN4,DSG1,ITGAV,PKP1,EGF,IQGAP1,CTNNA1,BSG,TUBB,CAV1,RHOG,TUBB4B,ATG7,FN1,RAC1,DYNC1H1,NRAS,MMP9,VDAC2,PLAU,GSN,DSP,TMSB4X,DIAPH1,XRCC5,JUP,ROCK1,IGF2,CD44,RHOA,ITGB3,ABCC4,NOTCH1
GO:0030016	Myofibril	21	237	0.77	1.37	8.01e-09	9606.ENSP00000211998,9606.ENSP00000219070,9606.ENSP00000228841,9606.ENSP00000249700,9606.ENSP00000252699,9606.ENSP00000259365,9606.ENSP00000278568,9606.ENSP00000295314,9606.ENSP00000298159,9606.ENSP00000307959,9606.ENSP00000323856,9606.ENSP00000350719,9606.ENSP00000355124,9606.ENSP00000355645,9606.ENSP00000356224,9606.ENSP00000358866,9606.ENSP00000377508,9606.ENSP00000420213,9606.ENSP00000449428,…	VCL,MMP2,MYL2,TMOD2,ACTN4,TMOD1,PAK1,TMOD4,CFL2,DST,PLEC,SYNE2,KRT19,ACTA1,SYNE1,FLNA,JUP,FLNB,TWF1,ACTG1,CTNNB1
GO:0070013	Intracellular organelle lumen	136	5660	0.21	0.66	8.01e-09	9606.ENSP00000020945,9606.ENSP00000070846,9606.ENSP00000172229,9606.ENSP00000205557,9606.ENSP00000211998,9606.ENSP00000215832,9606.ENSP00000216037,9606.ENSP00000216181,9606.ENSP00000216714,9606.ENSP00000217244,9606.ENSP00000218388,9606.ENSP00000219431,9606.ENSP00000221930,9606.ENSP00000222390,9606.ENSP00000226218,9606.ENSP00000226574,9606.ENSP00000229795,9606.ENSP00000235382,9606.ENSP00000242261,…	SNAI2,PKP2,NGFR,ABCC6,VCL,MAPK1,XBP1,MYH9,APEX1,CSNK2A1,TIMP1,MPG,TGFB1,HGF,VTN,NFKB1,MAPK14,RGS2,TWIST1,SNAI1,SOX9,TUBG1,ACTN4,APC,ERP29,MTUS1,SMAD2,XRCC1,MAPK3,NOX4,CAPG,PKP1,HDAC4,STAT3,CASP6,EGF,CDH2,TP53,EGFR,PAK1,ATM,WNT1,ARPC2,CFL2,MGMT,SMAD1,DST,FOSL1,CASP3,CRAT,SPAST,HSPA5,NOS2,POU3F2,PKP3,SMAD3,ABCC5,LIMK1,ATF4,EZR,TUBB,MAPT,TUBB4B,SMAD4,ERBB4,NF2,ATG7,FN1,DYNC1H1,SYNE2,CASP8,ZEB1,MTOR,…
GO:0110165	Cellular anatomical entity	295	18293	0.03	0.49	1.05e-08	9606.ENSP00000020945,9606.ENSP00000070846,9606.ENSP00000172229,9606.ENSP00000205557,9606.ENSP00000206262,9606.ENSP00000211998,9606.ENSP00000215832,9606.ENSP00000216037,9606.ENSP00000216181,9606.ENSP00000216714,9606.ENSP00000217244,9606.ENSP00000217289,9606.ENSP00000218388,9606.ENSP00000219070,9606.ENSP00000219431,9606.ENSP00000221930,9606.ENSP00000222390,9606.ENSP00000223023,9606.ENSP00000224784,…	SNAI2,PKP2,NGFR,ABCC6,RGS17,VCL,MAPK1,XBP1,MYH9,APEX1,CSNK2A1,FERMT1,TIMP1,MMP2,MPG,TGFB1,HGF,WASL,ACTA2,PFN1,VTN,NFKB1,MYL2,MAPK14,TMSB10,RGS2,TP53I3,PFN2,TWIST1,SNAI1,SOX9,VASP,VIL1,TMOD2,TUBG1,ACTN4,GFAP,KRAS,DSG1,APC,TMOD1,MMP13,KIF11,ITGAV,ERP29,CDH1,MTUS1,SMAD2,XRCC1,MAP2K2,MAPK3,CAPZA1,NOX4,PALD1,CLASP1,CAPG,KDR,KIF1B,PKP1,PIK3CA,TUBB4A,HDAC4,STAT3,CASP6,EGF,ERBB3,PXN,IQGAP1,CDH2,TP53,ERBB…
GO:0016327	Apicolateral plasma membrane	9	22	1.44	1.93	1.20e-08	9606.ENSP00000269141,9606.ENSP00000347379,9606.ENSP00000348416,9606.ENSP00000353475,9606.ENSP00000355124,9606.ENSP00000377508,9606.ENSP00000409544,9606.ENSP00000484472,9606.ENSP00000495360	CDH2,OCLN,TJP1,CLDN7,KRT19,JUP,CLDN4,EPPK1,CTNNB1
GO:0032432	Actin filament bundle	13	74	1.07	1.66	1.24e-08	9606.ENSP00000216181,9606.ENSP00000224784,9606.ENSP00000248444,9606.ENSP00000252699,9606.ENSP00000267257,9606.ENSP00000336831,9606.ENSP00000341189,9606.ENSP00000353452,9606.ENSP00000353590,9606.ENSP00000355645,9606.ENSP00000358866,9606.ENSP00000371798,9606.ENSP00000420213	MYH9,ACTA2,VIL1,ACTN4,PXN,PLS1,PTK2,MYLK,MYH10,ACTA1,FLNA,FSCN1,FLNB
GO:0016323	Basolateral plasma membrane	20	226	0.77	1.32	2.02e-08	9606.ENSP00000205557,9606.ENSP00000267101,9606.ENSP00000269141,9606.ENSP00000269571,9606.ENSP00000275493,9606.ENSP00000295522,9606.ENSP00000333769,9606.ENSP00000333926,9606.ENSP00000338934,9606.ENSP00000339191,9606.ENSP00000342235,9606.ENSP00000348416,9606.ENSP00000353408,9606.ENSP00000353475,9606.ENSP00000369129,9606.ENSP00000398632,9606.ENSP00000483313,9606.ENSP00000484472,9606.ENSP00000494609,…	ABCC6,ERBB3,CDH2,ERBB2,EGFR,CLDN1,BSG,ABCC5,EZR,CAV1,ERBB4,TJP1,MSN,CLDN7,DSP,CD44,WASF2,EPPK1,ABCC4,CTNNB1
GO:0014704	Intercalated disc	11	51	1.16	1.65	4.04e-08	9606.ENSP00000070846,9606.ENSP00000211998,9606.ENSP00000263967,9606.ENSP00000269141,9606.ENSP00000278568,9606.ENSP00000304669,9606.ENSP00000348416,9606.ENSP00000369129,9606.ENSP00000377508,9606.ENSP00000379350,9606.ENSP00000495360	PKP2,VCL,PIK3CA,CDH2,PAK1,CTNNA1,TJP1,DSP,JUP,ITGB1,CTNNB1
GO:0099503	Secretory vesicle	43	1047	0.44	0.88	9.65e-08	9606.ENSP00000211998,9606.ENSP00000215832,9606.ENSP00000216181,9606.ENSP00000218388,9606.ENSP00000221930,9606.ENSP00000222390,9606.ENSP00000226574,9606.ENSP00000229795,9606.ENSP00000252699,9606.ENSP00000257192,9606.ENSP00000261023,9606.ENSP00000263934,9606.ENSP00000263946,9606.ENSP00000265171,9606.ENSP00000268182,9606.ENSP00000304669,9606.ENSP00000333769,9606.ENSP00000339001,9606.ENSP00000339191,…	VCL,MAPK1,MYH9,TIMP1,TGFB1,HGF,NFKB1,MAPK14,ACTN4,DSG1,ITGAV,KIF1B,PKP1,EGF,IQGAP1,CTNNA1,BSG,TUBB,CAV1,RHOG,TUBB4B,ATG7,FN1,RAC1,DYNC1H1,NRAS,MMP9,VDAC2,PLAU,GSN,DSP,TMSB4X,DIAPH1,XRCC5,JUP,ROCK1,IGF2,CD44,RHOA,DNM1L,ITGB3,ABCC4,NOTCH1
GO:0030864	Cortical actin cytoskeleton	12	73	1.04	1.49	1.08e-07	9606.ENSP00000211998,9606.ENSP00000216181,9606.ENSP00000223023,9606.ENSP00000252699,9606.ENSP00000268182,9606.ENSP00000336831,9606.ENSP00000344666,9606.ENSP00000355124,9606.ENSP00000362924,9606.ENSP00000365745,9606.ENSP00000495214,9606.ENSP00000496414	VCL,MYH9,WASL,ACTN4,IQGAP1,PLS1,NF2,KRT19,GSN,CTTN,SPTA1,RDX
GO:0043231	Intracellular membrane-bounded organelle	229	12149	0.1	0.53	1.15e-07	9606.ENSP00000020945,9606.ENSP00000070846,9606.ENSP00000172229,9606.ENSP00000205557,9606.ENSP00000206262,9606.ENSP00000211998,9606.ENSP00000215832,9606.ENSP00000216037,9606.ENSP00000216181,9606.ENSP00000216714,9606.ENSP00000217244,9606.ENSP00000218388,9606.ENSP00000219070,9606.ENSP00000219431,9606.ENSP00000221930,9606.ENSP00000222390,9606.ENSP00000223023,9606.ENSP00000225655,9606.ENSP00000226218,…	SNAI2,PKP2,NGFR,ABCC6,RGS17,VCL,MAPK1,XBP1,MYH9,APEX1,CSNK2A1,TIMP1,MMP2,MPG,TGFB1,HGF,WASL,PFN1,VTN,NFKB1,MAPK14,RGS2,TWIST1,SNAI1,SOX9,TUBG1,ACTN4,GFAP,KRAS,DSG1,APC,KIF11,ITGAV,ERP29,CDH1,MTUS1,SMAD2,XRCC1,MAP2K2,MAPK3,NOX4,CLASP1,CAPG,KDR,KIF1B,PKP1,TUBB4A,HDAC4,STAT3,CASP6,EGF,IQGAP1,CDH2,TP53,ERBB2,RHOB,EGFR,PAK1,ATM,FGFR4,WNT1,ARPC2,RGS20,SUN3,NOS3,CFL2,AXL,MGMT,MAP2K1,CTNNA1,SMAD1,EIF2AK3…
GO:0002102	Podosome	9	31	1.29	1.64	1.31e-07	9606.ENSP00000211998,9606.ENSP00000263867,9606.ENSP00000309714,9606.ENSP00000348215,9606.ENSP00000348416,9606.ENSP00000362680,9606.ENSP00000362924,9606.ENSP00000365745,9606.ENSP00000371798	VCL,CAPG,SH3PXD2B,SH3PXD2A,TJP1,SRC,GSN,CTTN,FSCN1
GO:0045177	Apical part of cell	26	433	0.6	1.06	1.31e-07	9606.ENSP00000251413,9606.ENSP00000257192,9606.ENSP00000267101,9606.ENSP00000269141,9606.ENSP00000269571,9606.ENSP00000295522,9606.ENSP00000333926,9606.ENSP00000338934,9606.ENSP00000339191,9606.ENSP00000344666,9606.ENSP00000346839,9606.ENSP00000347379,9606.ENSP00000348416,9606.ENSP00000353408,9606.ENSP00000361021,9606.ENSP00000367817,9606.ENSP00000398632,9606.ENSP00000409544,9606.ENSP00000452786,…	TUBG1,DSG1,ERBB3,CDH2,ERBB2,CLDN1,ABCC5,EZR,CAV1,NF2,FN1,OCLN,TJP1,MSN,PTEN,PODXL,CD44,CLDN4,ITGB3,ACTG1,ABCB1,ABCC4,CTNNB1,RDX,CDC42,NOTCH1
GO:0005815	Microtubule organizing center	37	825	0.48	0.91	1.40e-07	9606.ENSP00000215832,9606.ENSP00000216714,9606.ENSP00000251413,9606.ENSP00000257430,9606.ENSP00000262102,9606.ENSP00000263710,9606.ENSP00000263867,9606.ENSP00000269305,9606.ENSP00000278568,9606.ENSP00000278616,9606.ENSP00000300249,9606.ENSP00000302486,9606.ENSP00000317985,9606.ENSP00000320885,9606.ENSP00000336790,9606.ENSP00000338934,9606.ENSP00000339916,9606.ENSP00000341189,9606.ENSP00000341551,…	MAPK1,APEX1,TUBG1,APC,MTUS1,CLASP1,CAPG,TP53,PAK1,ATM,MAPRE2,MAP2K1,ROCK2,SPAST,ATF4,EZR,LIMK2,PTK2,SMAD4,DYNC1H1,KIF2C,MAPRE1,HDAC6,PODXL,KATNAL1,KRT18,DIAPH1,KEAP1,NFE2L2,ROCK1,CAMSAP3,CKAP5,VIM,AKT1,RAD51,CTNNB1,CDC42
GO:0030424	Axon	32	651	0.52	0.95	2.09e-07	9606.ENSP00000172229,9606.ENSP00000221930,9606.ENSP00000263934,9606.ENSP00000264071,9606.ENSP00000268182,9606.ENSP00000278568,9606.ENSP00000307959,9606.ENSP00000320295,9606.ENSP00000320885,9606.ENSP00000323856,9606.ENSP00000333769,9606.ENSP00000340820,9606.ENSP00000348965,9606.ENSP00000353508,9606.ENSP00000354681,9606.ENSP00000358866,9606.ENSP00000359070,9606.ENSP00000360290,9606.ENSP00000362680,…	NGFR,TGFB1,KIF1B,TUBB4A,IQGAP1,PAK1,DST,TUBB3,SPAST,PLEC,BSG,MAPT,DYNC1H1,MAP2,OPA1,FLNA,STMN3,PRKAA2,SRC,HDAC6,FSCN1,MAPK8,CTNND1,NCAM2,RHOA,CDK5,TRPM1,HIF1A,VIM,ACTG1,ACTB,SPTA1
GO:0030017	Sarcomere	18	217	0.74	1.16	3.32e-07	9606.ENSP00000219070,9606.ENSP00000228841,9606.ENSP00000249700,9606.ENSP00000252699,9606.ENSP00000259365,9606.ENSP00000278568,9606.ENSP00000295314,9606.ENSP00000298159,9606.ENSP00000307959,9606.ENSP00000323856,9606.ENSP00000350719,9606.ENSP00000355124,9606.ENSP00000355645,9606.ENSP00000356224,9606.ENSP00000358866,9606.ENSP00000377508,9606.ENSP00000420213,9606.ENSP00000495360	MMP2,MYL2,TMOD2,ACTN4,TMOD1,PAK1,TMOD4,CFL2,DST,PLEC,SYNE2,KRT19,ACTA1,SYNE1,FLNA,JUP,FLNB,CTNNB1
GO:0098552	Side of membrane	30	611	0.52	0.91	6.29e-07	9606.ENSP00000216181,9606.ENSP00000235382,9606.ENSP00000253408,9606.ENSP00000256078,9606.ENSP00000257192,9606.ENSP00000261023,9606.ENSP00000261769,9606.ENSP00000262948,9606.ENSP00000263923,9606.ENSP00000268182,9606.ENSP00000338934,9606.ENSP00000341189,9606.ENSP00000346671,9606.ENSP00000348461,9606.ENSP00000351908,9606.ENSP00000356429,9606.ENSP00000361021,9606.ENSP00000362680,9606.ENSP00000369293,…	MYH9,RGS2,GFAP,KRAS,DSG1,ITGAV,CDH1,MAP2K2,KDR,IQGAP1,EZR,PTK2,FYN,RAC1,MAP3K5,RGS1,PTEN,SRC,IL2RA,PKP4,JUP,ITGB1,RHOA,AKT1,ITGB3,ABCB1,NCAM1,ABCC4,SPTA1,FAS
GO:0019897	Extrinsic component of plasma membrane	16	176	0.78	1.16	6.45e-07	9606.ENSP00000256078,9606.ENSP00000257430,9606.ENSP00000261769,9606.ENSP00000268182,9606.ENSP00000269141,9606.ENSP00000304669,9606.ENSP00000341189,9606.ENSP00000346671,9606.ENSP00000348461,9606.ENSP00000356429,9606.ENSP00000362680,9606.ENSP00000377508,9606.ENSP00000382004,9606.ENSP00000400175,9606.ENSP00000451828,9606.ENSP00000495360	KRAS,APC,CDH1,IQGAP1,CDH2,CTNNA1,PTK2,FYN,RAC1,RGS1,SRC,JUP,CTNND1,RHOA,AKT1,CTNNB1
GO:0072686	Mitotic spindle	16	180	0.77	1.14	8.43e-07	9606.ENSP00000215832,9606.ENSP00000251413,9606.ENSP00000260731,9606.ENSP00000263710,9606.ENSP00000263867,9606.ENSP00000264071,9606.ENSP00000318697,9606.ENSP00000320295,9606.ENSP00000339001,9606.ENSP00000339916,9606.ENSP00000341289,9606.ENSP00000364721,9606.ENSP00000365745,9606.ENSP00000373706,9606.ENSP00000374409,9606.ENSP00000497733	MAPK1,TUBG1,KIF11,CLASP1,CAPG,TUBB4A,TUBB6,TUBB3,TUBB,LIMK2,TUBB4B,MAPRE1,CTTN,DIAPH1,PKP4,CDC42
GO:0005741	Mitochondrial outer membrane	17	209	0.73	1.09	1.04e-06	9606.ENSP00000256078,9606.ENSP00000323856,9606.ENSP00000351273,9606.ENSP00000354558,9606.ENSP00000354681,9606.ENSP00000358022,9606.ENSP00000361635,9606.ENSP00000376367,9606.ENSP00000376943,9606.ENSP00000378040,9606.ENSP00000378487,9606.ENSP00000380093,9606.ENSP00000381185,9606.ENSP00000401888,9606.ENSP00000416338,9606.ENSP00000420617,9606.ENSP00000449089	KRAS,PLEC,CASP8,MTOR,OPA1,MCL1,VDAC2,WASF1,BCL2L11,BAD,VDAC1,SOX10,BCL2,RAF1,MFN2,MFN1,DNM1L
GO:0019898	Extrinsic component of membrane	21	323	0.64	1.01	1.04e-06	9606.ENSP00000256078,9606.ENSP00000257430,9606.ENSP00000261769,9606.ENSP00000263967,9606.ENSP00000268182,9606.ENSP00000269141,9606.ENSP00000304669,9606.ENSP00000338934,9606.ENSP00000341189,9606.ENSP00000346671,9606.ENSP00000348461,9606.ENSP00000356429,9606.ENSP00000362680,9606.ENSP00000376943,9606.ENSP00000377508,9606.ENSP00000380093,9606.ENSP00000382004,9606.ENSP00000400175,9606.ENSP00000451030,…	KRAS,APC,CDH1,PIK3CA,IQGAP1,CDH2,CTNNA1,EZR,PTK2,FYN,RAC1,RGS1,SRC,BCL2L11,JUP,SOX10,CTNND1,RHOA,RGS6,AKT1,CTNNB1
GO:0031983	Vesicle lumen	21	326	0.63	1.0	1.18e-06	9606.ENSP00000211998,9606.ENSP00000215832,9606.ENSP00000218388,9606.ENSP00000221930,9606.ENSP00000222390,9606.ENSP00000226574,9606.ENSP00000229795,9606.ENSP00000252699,9606.ENSP00000265171,9606.ENSP00000275493,9606.ENSP00000339001,9606.ENSP00000341289,9606.ENSP00000346437,9606.ENSP00000346839,9606.ENSP00000348965,9606.ENSP00000362924,9606.ENSP00000370010,9606.ENSP00000375978,9606.ENSP00000377508,…	VCL,MAPK1,TIMP1,TGFB1,HGF,NFKB1,MAPK14,ACTN4,EGF,EGFR,TUBB,TUBB4B,ATG7,FN1,DYNC1H1,GSN,TMSB4X,XRCC5,JUP,ROCK1,IGF2
GO:0001533	Cornified envelope	10	59	1.05	1.3	1.43e-06	9606.ENSP00000070846,9606.ENSP00000257192,9606.ENSP00000263946,9606.ENSP00000308452,9606.ENSP00000331678,9606.ENSP00000340510,9606.ENSP00000369129,9606.ENSP00000374409,9606.ENSP00000377508,9606.ENSP00000465630	PKP2,DSG1,PKP1,KRT17,PKP3,PPL,DSP,PKP4,JUP,EVPL
GO:0048471	Perinuclear region of cytoplasm	32	727	0.47	0.82	2.17e-06	9606.ENSP00000216714,9606.ENSP00000252699,9606.ENSP00000257430,9606.ENSP00000261769,9606.ENSP00000262948,9606.ENSP00000263317,9606.ENSP00000263967,9606.ENSP00000269571,9606.ENSP00000275493,9606.ENSP00000307235,9606.ENSP00000320885,9606.ENSP00000323856,9606.ENSP00000327251,9606.ENSP00000338934,9606.ENSP00000339191,9606.ENSP00000339916,9606.ENSP00000344666,9606.ENSP00000346671,9606.ENSP00000353408,…	APEX1,ACTN4,APC,CDH1,MAP2K2,NOX4,PIK3CA,ERBB2,EGFR,EIF2AK3,SPAST,PLEC,NOS2,EZR,CAV1,LIMK2,NF2,FYN,MSN,SRC,HDAC6,KRT18,PKP4,INF2,ITGB1,PRKCA,DNM1L,TWF1,XRCC3,NOS1,RAD51,CTNNB1
GO:0031981	Nuclear lumen	108	4526	0.2	0.59	2.43e-06	9606.ENSP00000020945,9606.ENSP00000070846,9606.ENSP00000172229,9606.ENSP00000205557,9606.ENSP00000215832,9606.ENSP00000216037,9606.ENSP00000216181,9606.ENSP00000216714,9606.ENSP00000217244,9606.ENSP00000219431,9606.ENSP00000226574,9606.ENSP00000229795,9606.ENSP00000235382,9606.ENSP00000242261,9606.ENSP00000244050,9606.ENSP00000245479,9606.ENSP00000251413,9606.ENSP00000252699,9606.ENSP00000257430,…	SNAI2,PKP2,NGFR,ABCC6,MAPK1,XBP1,MYH9,APEX1,CSNK2A1,MPG,NFKB1,MAPK14,RGS2,TWIST1,SNAI1,SOX9,TUBG1,ACTN4,APC,MTUS1,SMAD2,XRCC1,MAPK3,NOX4,CAPG,PKP1,HDAC4,STAT3,CASP6,TP53,PAK1,ATM,ARPC2,CFL2,MGMT,SMAD1,DST,FOSL1,CASP3,SPAST,NOS2,POU3F2,PKP3,SMAD3,LIMK1,ATF4,EZR,MAPT,SMAD4,ERBB4,NF2,SYNE2,CASP8,ZEB1,MTOR,OPA1,PARP1,SYNE1,ATF6,MCL1,FLNA,PRKAA2,PTEN,HDAC8,SRC,HDAC6,PODXL,KRT18,PAX3,XRCC5,GRB2,KEAP1,M…
GO:0001725	Stress fiber	10	65	1.01	1.22	3.12e-06	9606.ENSP00000216181,9606.ENSP00000224784,9606.ENSP00000252699,9606.ENSP00000267257,9606.ENSP00000341189,9606.ENSP00000353452,9606.ENSP00000353590,9606.ENSP00000355645,9606.ENSP00000371798,9606.ENSP00000420213	MYH9,ACTA2,ACTN4,PXN,PTK2,MYLK,MYH10,ACTA1,FSCN1,FLNB
GO:0034774	Secretory granule lumen	20	321	0.62	0.93	3.85e-06	9606.ENSP00000211998,9606.ENSP00000215832,9606.ENSP00000218388,9606.ENSP00000221930,9606.ENSP00000222390,9606.ENSP00000226574,9606.ENSP00000229795,9606.ENSP00000252699,9606.ENSP00000265171,9606.ENSP00000339001,9606.ENSP00000341289,9606.ENSP00000346437,9606.ENSP00000346839,9606.ENSP00000348965,9606.ENSP00000362924,9606.ENSP00000370010,9606.ENSP00000375978,9606.ENSP00000377508,9606.ENSP00000382697,…	VCL,MAPK1,TIMP1,TGFB1,HGF,NFKB1,MAPK14,ACTN4,EGF,TUBB,TUBB4B,ATG7,FN1,DYNC1H1,GSN,TMSB4X,XRCC5,JUP,ROCK1,IGF2
GO:0045202	Synapse	46	1350	0.36	0.7	4.66e-06	9606.ENSP00000172229,9606.ENSP00000206262,9606.ENSP00000215832,9606.ENSP00000216181,9606.ENSP00000225655,9606.ENSP00000229795,9606.ENSP00000239940,9606.ENSP00000249700,9606.ENSP00000261769,9606.ENSP00000263934,9606.ENSP00000269141,9606.ENSP00000295685,9606.ENSP00000310170,9606.ENSP00000335055,9606.ENSP00000340820,9606.ENSP00000341189,9606.ENSP00000342235,9606.ENSP00000346671,9606.ENSP00000348461,…	NGFR,RGS17,MAPK1,MYH9,PFN1,MAPK14,PFN2,TMOD2,CDH1,KIF1B,CDH2,ARPC2,FOSL1,WASF3,MAPT,PTK2,ERBB4,FYN,RAC1,ENAH,SYNE1,INA,PTEN,SRC,CTTN,PKP4,WASF1,VDAC1,MAPK8,ITGB1,CTNND1,RHOA,FGFR2,BRAF,CDK5,TUBA1A,DNM1L,AKT1,ITGB3,TLN2,ACTG1,NOS1,WASF2,ACTB,CTNNB1,CDC42
GO:0044853	Plasma membrane raft	12	109	0.87	1.1	4.73e-06	9606.ENSP00000215832,9606.ENSP00000261769,9606.ENSP00000263025,9606.ENSP00000269141,9606.ENSP00000297494,9606.ENSP00000304669,9606.ENSP00000338934,9606.ENSP00000339191,9606.ENSP00000362680,9606.ENSP00000365804,9606.ENSP00000478059,9606.ENSP00000495360	MAPK1,CDH1,MAPK3,CDH2,NOS3,CTNNA1,EZR,CAV1,SRC,HDAC6,STIM1,CTNNB1
GO:0098796	Membrane protein complex	43	1218	0.37	0.72	4.75e-06	9606.ENSP00000221930,9606.ENSP00000226218,9606.ENSP00000257430,9606.ENSP00000261023,9606.ENSP00000261769,9606.ENSP00000263317,9606.ENSP00000263967,9606.ENSP00000267101,9606.ENSP00000269141,9606.ENSP00000269571,9606.ENSP00000275493,9606.ENSP00000297325,9606.ENSP00000304669,9606.ENSP00000311032,9606.ENSP00000316130,9606.ENSP00000334308,9606.ENSP00000339191,9606.ENSP00000348461,9606.ENSP00000350719,…	TGFB1,VTN,APC,ITGAV,CDH1,NOX4,PIK3CA,ERBB3,CDH2,ERBB2,EGFR,SUN3,CTNNA1,CASP3,SYNE4,SYNE3,CAV1,RAC1,SYNE2,CASP8,MAP3K5,SYNE1,FLNA,VDAC2,CTTN,IL2RA,GRB2,JUP,VDAC1,ITGB1,BCL2,CTNND1,SUN1,SUN2,ERN1,CCDC155,PRKCA,CLDN4,MFN1,ITGB3,MICU1,CTNNB1,FAS
GO:0005739	Mitochondrion	53	1681	0.32	0.67	5.22e-06	9606.ENSP00000215832,9606.ENSP00000216714,9606.ENSP00000219070,9606.ENSP00000219431,9606.ENSP00000226574,9606.ENSP00000229795,9606.ENSP00000235382,9606.ENSP00000256078,9606.ENSP00000262102,9606.ENSP00000262948,9606.ENSP00000263025,9606.ENSP00000263317,9606.ENSP00000263934,9606.ENSP00000265164,9606.ENSP00000269305,9606.ENSP00000302486,9606.ENSP00000315013,9606.ENSP00000323856,9606.ENSP00000324173,…	MAPK1,APEX1,MMP2,MPG,NFKB1,MAPK14,RGS2,KRAS,MTUS1,MAP2K2,MAPK3,NOX4,KIF1B,CASP6,TP53,MAP2K1,CRAT,PLEC,HSPA5,CASP9,BSG,MAPT,ERBB4,FYN,SYNE2,CASP8,MTOR,OPA1,PARP1,MCL1,VDAC2,SRC,WASF1,BCL2L11,BAD,VDAC1,MAPK8,SOX10,BCL2,ATG4B,MARK2,ERN1,RAF1,PRKCA,MFN2,BRAF,MFN1,DNM1L,AKT1,XRCC3,NOS1,MICU1,RAD51
GO:0016324	Apical plasma membrane	21	367	0.58	0.88	6.79e-06	9606.ENSP00000257192,9606.ENSP00000267101,9606.ENSP00000269141,9606.ENSP00000269571,9606.ENSP00000295522,9606.ENSP00000333926,9606.ENSP00000338934,9606.ENSP00000339191,9606.ENSP00000346839,9606.ENSP00000347379,9606.ENSP00000348416,9606.ENSP00000353408,9606.ENSP00000361021,9606.ENSP00000367817,9606.ENSP00000398632,9606.ENSP00000409544,9606.ENSP00000452786,9606.ENSP00000478255,9606.ENSP00000494609,…	DSG1,ERBB3,CDH2,ERBB2,CLDN1,ABCC5,EZR,CAV1,FN1,OCLN,TJP1,MSN,PTEN,PODXL,CD44,CLDN4,ITGB3,ABCB1,ABCC4,RDX,NOTCH1
GO:0045111	Intermediate filament cytoskeleton	17	247	0.66	0.93	8.25e-06	9606.ENSP00000070846,9606.ENSP00000253408,9606.ENSP00000263946,9606.ENSP00000307959,9606.ENSP00000308452,9606.ENSP00000323856,9606.ENSP00000350719,9606.ENSP00000355124,9606.ENSP00000357206,9606.ENSP00000358865,9606.ENSP00000369129,9606.ENSP00000373489,9606.ENSP00000377508,9606.ENSP00000446007,9606.ENSP00000449404,9606.ENSP00000465630,9606.ENSP00000484472	PKP2,GFAP,PKP1,DST,KRT17,PLEC,SYNE2,KRT19,NES,INA,DSP,KRT18,JUP,VIM,KRT8,EVPL,EPPK1
GO:0072562	Blood microparticle	12	118	0.83	1.03	9.79e-06	9606.ENSP00000221930,9606.ENSP00000225655,9606.ENSP00000226218,9606.ENSP00000301455,9606.ENSP00000346839,9606.ENSP00000353408,9606.ENSP00000355645,9606.ENSP00000362924,9606.ENSP00000386857,9606.ENSP00000417229,9606.ENSP00000458162,9606.ENSP00000494750	TGFB1,PFN1,VTN,ANGPTL4,FN1,MSN,ACTA1,GSN,ACTG2,EIF2A,ACTG1,ACTB
GO:0071144	Heteromeric SMAD protein complex	5	8	1.62	1.27	1.47e-05	9606.ENSP00000262160,9606.ENSP00000305769,9606.ENSP00000332973,9606.ENSP00000341551,9606.ENSP00000441954	SMAD2,SMAD1,SMAD3,SMAD4,SMAD5
GO:0005915	Zonula adherens	5	9	1.57	1.22	2.23e-05	9606.ENSP00000211998,9606.ENSP00000304669,9606.ENSP00000377508,9606.ENSP00000382004,9606.ENSP00000416797	VCL,CTNNA1,JUP,CTNND1,CAMSAP3
GO:0005916	Fascia adherens	5	9	1.57	1.22	2.23e-05	9606.ENSP00000211998,9606.ENSP00000269141,9606.ENSP00000369129,9606.ENSP00000377508,9606.ENSP00000495360	VCL,CDH2,DSP,JUP,CTNNB1
GO:0016342	Catenin complex	7	31	1.18	1.13	2.23e-05	9606.ENSP00000257430,9606.ENSP00000261769,9606.ENSP00000269141,9606.ENSP00000304669,9606.ENSP00000377508,9606.ENSP00000382004,9606.ENSP00000495360	APC,CDH1,CDH2,CTNNA1,JUP,CTNND1,CTNNB1
GO:0005903	Brush border	11	106	0.84	0.98	2.31e-05	9606.ENSP00000211998,9606.ENSP00000216181,9606.ENSP00000248444,9606.ENSP00000323856,9606.ENSP00000336831,9606.ENSP00000338934,9606.ENSP00000354947,9606.ENSP00000358866,9606.ENSP00000378483,9606.ENSP00000420213,9606.ENSP00000449089	VCL,MYH9,VIL1,PLEC,PLS1,EZR,CAPZA2,FLNA,RGS19,FLNB,DNM1L
GO:0098794	Postsynapse	27	621	0.46	0.73	2.37e-05	9606.ENSP00000172229,9606.ENSP00000239940,9606.ENSP00000261769,9606.ENSP00000269141,9606.ENSP00000335055,9606.ENSP00000340820,9606.ENSP00000341189,9606.ENSP00000342235,9606.ENSP00000346671,9606.ENSP00000348461,9606.ENSP00000356224,9606.ENSP00000358865,9606.ENSP00000362680,9606.ENSP00000365745,9606.ENSP00000374409,9606.ENSP00000376367,9606.ENSP00000379350,9606.ENSP00000382004,9606.ENSP00000400175,…	NGFR,PFN2,CDH1,CDH2,WASF3,MAPT,PTK2,ERBB4,FYN,RAC1,SYNE1,INA,SRC,CTTN,PKP4,WASF1,ITGB1,CTNND1,RHOA,CDK5,AKT1,ITGB3,ACTG1,NOS1,ACTB,CTNNB1,CDC42
GO:0070160	Tight junction	12	132	0.78	0.93	2.73e-05	9606.ENSP00000245932,9606.ENSP00000257430,9606.ENSP00000287916,9606.ENSP00000295522,9606.ENSP00000299339,9606.ENSP00000347379,9606.ENSP00000348416,9606.ENSP00000353475,9606.ENSP00000409544,9606.ENSP00000484472,9606.ENSP00000494750,9606.ENSP00000495360	VASP,APC,CLDN12,CLDN1,CLDN10,OCLN,TJP1,CLDN7,CLDN4,EPPK1,ACTB,CTNNB1
GO:0098797	Plasma membrane protein complex	26	589	0.47	0.73	2.83e-05	9606.ENSP00000221930,9606.ENSP00000226218,9606.ENSP00000257430,9606.ENSP00000261023,9606.ENSP00000261769,9606.ENSP00000263317,9606.ENSP00000267101,9606.ENSP00000269141,9606.ENSP00000269571,9606.ENSP00000275493,9606.ENSP00000304669,9606.ENSP00000311032,9606.ENSP00000339191,9606.ENSP00000348461,9606.ENSP00000351273,9606.ENSP00000358866,9606.ENSP00000365745,9606.ENSP00000369293,9606.ENSP00000376345,…	TGFB1,VTN,APC,ITGAV,CDH1,NOX4,ERBB3,CDH2,ERBB2,EGFR,CTNNA1,CASP3,CAV1,RAC1,CASP8,FLNA,CTTN,IL2RA,GRB2,JUP,ITGB1,CTNND1,PRKCA,ITGB3,CTNNB1,FAS
GO:0120111	Neuron projection cytoplasm	10	89	0.88	0.96	3.54e-05	9606.ENSP00000263934,9606.ENSP00000307959,9606.ENSP00000320885,9606.ENSP00000340820,9606.ENSP00000348965,9606.ENSP00000353508,9606.ENSP00000354681,9606.ENSP00000365804,9606.ENSP00000376367,9606.ENSP00000437955	KIF1B,DST,SPAST,MAPT,DYNC1H1,MAP2,OPA1,HDAC6,WASF1,HIF1A
GO:0099568	Cytoplasmic region	17	280	0.61	0.81	3.77e-05	9606.ENSP00000263710,9606.ENSP00000263934,9606.ENSP00000264071,9606.ENSP00000307959,9606.ENSP00000320885,9606.ENSP00000340820,9606.ENSP00000346437,9606.ENSP00000348965,9606.ENSP00000353508,9606.ENSP00000354681,9606.ENSP00000365804,9606.ENSP00000376367,9606.ENSP00000382004,9606.ENSP00000416797,9606.ENSP00000437955,9606.ENSP00000490614,9606.ENSP00000495360	CLASP1,KIF1B,TUBB4A,DST,SPAST,MAPT,ATG7,DYNC1H1,MAP2,OPA1,HDAC6,WASF1,CTNND1,CAMSAP3,HIF1A,DCX,CTNNB1
GO:0005902	Microvillus	10	91	0.87	0.95	4.18e-05	9606.ENSP00000248444,9606.ENSP00000261023,9606.ENSP00000338934,9606.ENSP00000353408,9606.ENSP00000367817,9606.ENSP00000371798,9606.ENSP00000398632,9606.ENSP00000452786,9606.ENSP00000495360,9606.ENSP00000496414	VIL1,ITGAV,EZR,MSN,PODXL,FSCN1,CD44,ITGB3,CTNNB1,RDX
GO:0032154	Cleavage furrow	8	52	1.01	1.01	4.51e-05	9606.ENSP00000216181,9606.ENSP00000272233,9606.ENSP00000344666,9606.ENSP00000353452,9606.ENSP00000353590,9606.ENSP00000379350,9606.ENSP00000400175,9606.ENSP00000496414	MYH9,RHOB,NF2,MYLK,MYH10,ITGB1,RHOA,RDX
GO:0005875	Microtubule associated complex	13	168	0.71	0.86	5.08e-05	9606.ENSP00000224784,9606.ENSP00000260731,9606.ENSP00000263934,9606.ENSP00000267257,9606.ENSP00000348965,9606.ENSP00000353508,9606.ENSP00000355645,9606.ENSP00000356319,9606.ENSP00000361298,9606.ENSP00000365804,9606.ENSP00000369989,9606.ENSP00000386857,9606.ENSP00000490614	ACTA2,KIF11,KIF1B,PXN,DYNC1H1,MAP2,ACTA1,KIF14,KIF2C,HDAC6,KATNAL1,ACTG2,DCX
GO:0031967	Organelle envelope	41	1262	0.34	0.61	6.00e-05	9606.ENSP00000256078,9606.ENSP00000263025,9606.ENSP00000275493,9606.ENSP00000278568,9606.ENSP00000297325,9606.ENSP00000305769,9606.ENSP00000307959,9606.ENSP00000315013,9606.ENSP00000316130,9606.ENSP00000320885,9606.ENSP00000323856,9606.ENSP00000332973,9606.ENSP00000334308,9606.ENSP00000339001,9606.ENSP00000350719,9606.ENSP00000351273,9606.ENSP00000354558,9606.ENSP00000354681,9606.ENSP00000355523,…	KRAS,MAPK3,EGFR,PAK1,SUN3,SMAD1,DST,CRAT,SYNE4,SPAST,PLEC,SMAD3,SYNE3,TUBB,SYNE2,CASP8,MTOR,OPA1,RGS7,PARP1,SYNE1,ATF6,MCL1,VDAC2,SRC,WASF1,BCL2L11,BAD,VDAC1,SOX10,BCL2,SUN1,SUN2,ERN1,RAF1,CCDC155,PRKCA,MFN2,MFN1,DNM1L,MICU1
GO:1990752	Microtubule end	6	24	1.22	1.03	7.02e-05	9606.ENSP00000263710,9606.ENSP00000300249,9606.ENSP00000307959,9606.ENSP00000361298,9606.ENSP00000364721,9606.ENSP00000416797	CLASP1,MAPRE2,DST,KIF2C,MAPRE1,CAMSAP3
GO:0030425	Dendrite	26	624	0.44	0.68	7.19e-05	9606.ENSP00000172229,9606.ENSP00000263934,9606.ENSP00000278568,9606.ENSP00000320295,9606.ENSP00000323856,9606.ENSP00000336790,9606.ENSP00000340820,9606.ENSP00000341189,9606.ENSP00000346671,9606.ENSP00000348461,9606.ENSP00000353508,9606.ENSP00000354558,9606.ENSP00000354681,9606.ENSP00000360290,9606.ENSP00000362680,9606.ENSP00000365745,9606.ENSP00000365804,9606.ENSP00000376367,9606.ENSP00000378974,…	NGFR,KIF1B,PAK1,TUBB3,PLEC,ATF4,MAPT,PTK2,FYN,RAC1,MAP2,MTOR,OPA1,PRKAA2,SRC,CTTN,HDAC6,WASF1,MAPK8,ITGB1,CTNND1,MARK2,RHOA,CDK5,NOS1,CDC42
GO:0098685	Schaffer collateral - CA1 synapse	9	77	0.89	0.91	7.92e-05	9606.ENSP00000239940,9606.ENSP00000346671,9606.ENSP00000358865,9606.ENSP00000379350,9606.ENSP00000382004,9606.ENSP00000419782,9606.ENSP00000458162,9606.ENSP00000494750,9606.ENSP00000495360	PFN2,FYN,INA,ITGB1,CTNND1,CDK5,ACTG1,ACTB,CTNNB1
GO:0005901	Caveola	9	78	0.89	0.9	8.65e-05	9606.ENSP00000215832,9606.ENSP00000261769,9606.ENSP00000263025,9606.ENSP00000297494,9606.ENSP00000304669,9606.ENSP00000339191,9606.ENSP00000362680,9606.ENSP00000365804,9606.ENSP00000495360	MAPK1,CDH1,MAPK3,NOS3,CTNNA1,CAV1,SRC,HDAC6,CTNNB1
GO:0005882	Intermediate filament	14	207	0.65	0.79	8.66e-05	9606.ENSP00000070846,9606.ENSP00000253408,9606.ENSP00000263946,9606.ENSP00000307959,9606.ENSP00000308452,9606.ENSP00000355124,9606.ENSP00000357206,9606.ENSP00000358865,9606.ENSP00000369129,9606.ENSP00000373489,9606.ENSP00000377508,9606.ENSP00000446007,9606.ENSP00000449404,9606.ENSP00000484472	PKP2,GFAP,PKP1,DST,KRT17,KRT19,NES,INA,DSP,KRT18,JUP,VIM,KRT8,EPPK1
GO:0005667	Transcription regulator complex	23	517	0.47	0.68	9.12e-05	9606.ENSP00000216037,9606.ENSP00000216714,9606.ENSP00000217244,9606.ENSP00000245479,9606.ENSP00000262160,9606.ENSP00000264606,9606.ENSP00000264657,9606.ENSP00000269305,9606.ENSP00000305769,9606.ENSP00000310170,9606.ENSP00000329170,9606.ENSP00000332973,9606.ENSP00000336790,9606.ENSP00000341551,9606.ENSP00000355759,9606.ENSP00000356919,9606.ENSP00000380252,9606.ENSP00000419465,9606.ENSP00000437955,…	XBP1,APEX1,CSNK2A1,SOX9,SMAD2,HDAC4,STAT3,TP53,SMAD1,FOSL1,POU3F2,SMAD3,ATF4,SMAD4,PARP1,ATF6,NFE2L2,WWTR1,HIF1A,SMAD5,DDIT3,YAP1,CTNNB1
GO:0005923	Bicellular tight junction	11	127	0.76	0.84	0.00010	9606.ENSP00000245932,9606.ENSP00000257430,9606.ENSP00000287916,9606.ENSP00000295522,9606.ENSP00000299339,9606.ENSP00000347379,9606.ENSP00000348416,9606.ENSP00000353475,9606.ENSP00000409544,9606.ENSP00000484472,9606.ENSP00000495360	VASP,APC,CLDN12,CLDN1,CLDN10,OCLN,TJP1,CLDN7,CLDN4,EPPK1,CTNNB1
GO:0005635	Nuclear envelope	22	487	0.48	0.68	0.00011	9606.ENSP00000263025,9606.ENSP00000275493,9606.ENSP00000278568,9606.ENSP00000297325,9606.ENSP00000305769,9606.ENSP00000307959,9606.ENSP00000316130,9606.ENSP00000320885,9606.ENSP00000332973,9606.ENSP00000334308,9606.ENSP00000339001,9606.ENSP00000350719,9606.ENSP00000354558,9606.ENSP00000355523,9606.ENSP00000355759,9606.ENSP00000356224,9606.ENSP00000356919,9606.ENSP00000381185,9606.ENSP00000384015,…	MAPK3,EGFR,PAK1,SUN3,SMAD1,DST,SYNE4,SPAST,SMAD3,SYNE3,TUBB,SYNE2,MTOR,RGS7,PARP1,SYNE1,ATF6,BCL2,SUN1,SUN2,ERN1,CCDC155
GO:0101002	ficolin-1-rich granule	13	185	0.67	0.78	0.00012	9606.ENSP00000211998,9606.ENSP00000215832,9606.ENSP00000229795,9606.ENSP00000257192,9606.ENSP00000263946,9606.ENSP00000346437,9606.ENSP00000348461,9606.ENSP00000361405,9606.ENSP00000362924,9606.ENSP00000369129,9606.ENSP00000373706,9606.ENSP00000377508,9606.ENSP00000400175	VCL,MAPK1,MAPK14,DSG1,PKP1,ATG7,RAC1,MMP9,GSN,DSP,DIAPH1,JUP,RHOA
GO:0030018	Z disc	11	131	0.75	0.81	0.00013	9606.ENSP00000252699,9606.ENSP00000278568,9606.ENSP00000298159,9606.ENSP00000307959,9606.ENSP00000323856,9606.ENSP00000350719,9606.ENSP00000355124,9606.ENSP00000358866,9606.ENSP00000377508,9606.ENSP00000420213,9606.ENSP00000495360	ACTN4,PAK1,CFL2,DST,PLEC,SYNE2,KRT19,FLNA,JUP,FLNB,CTNNB1
GO:0043235	Receptor complex	20	418	0.5	0.69	0.00013	9606.ENSP00000221930,9606.ENSP00000261023,9606.ENSP00000263923,9606.ENSP00000267101,9606.ENSP00000269571,9606.ENSP00000275493,9606.ENSP00000292408,9606.ENSP00000301178,9606.ENSP00000317272,9606.ENSP00000332973,9606.ENSP00000339824,9606.ENSP00000342235,9606.ENSP00000358866,9606.ENSP00000369293,9606.ENSP00000379350,9606.ENSP00000393312,9606.ENSP00000398632,9606.ENSP00000410294,9606.ENSP00000452786,…	TGFB1,ITGAV,KDR,ERBB3,ERBB2,EGFR,FGFR4,AXL,MET,SMAD3,FGFR3,ERBB4,FLNA,IL2RA,ITGB1,FGFR1,CD44,FGFR2,ITGB3,NOTCH1
GO:1904115	Axon cytoplasm	8	62	0.94	0.89	0.00013	9606.ENSP00000263934,9606.ENSP00000307959,9606.ENSP00000320885,9606.ENSP00000340820,9606.ENSP00000348965,9606.ENSP00000354681,9606.ENSP00000365804,9606.ENSP00000437955	KIF1B,DST,SPAST,MAPT,DYNC1H1,OPA1,HDAC6,HIF1A
GO:0031528	Microvillus membrane	6	28	1.16	0.95	0.00014	9606.ENSP00000261023,9606.ENSP00000338934,9606.ENSP00000353408,9606.ENSP00000367817,9606.ENSP00000452786,9606.ENSP00000495360	ITGAV,EZR,MSN,PODXL,ITGB3,CTNNB1
GO:0098588	Bounding membrane of organelle	57	2125	0.25	0.52	0.00018	9606.ENSP00000223023,9606.ENSP00000253408,9606.ENSP00000256078,9606.ENSP00000257192,9606.ENSP00000261023,9606.ENSP00000262948,9606.ENSP00000263946,9606.ENSP00000265171,9606.ENSP00000268182,9606.ENSP00000269571,9606.ENSP00000272233,9606.ENSP00000275493,9606.ENSP00000293549,9606.ENSP00000297494,9606.ENSP00000316130,9606.ENSP00000323856,9606.ENSP00000333769,9606.ENSP00000333926,9606.ENSP00000334308,…	WASL,GFAP,KRAS,DSG1,ITGAV,MAP2K2,PKP1,EGF,IQGAP1,ERBB2,RHOB,EGFR,WNT1,NOS3,SYNE4,PLEC,BSG,ABCC5,SYNE3,CAV1,RHOG,OCLN,RAC1,SYNE2,CASP8,MTOR,OPA1,SYNE1,ATF6,MCL1,NRAS,VDAC2,PLAU,DSP,DIAPH1,WASF1,BCL2L11,BAD,VDAC1,ITGB1,SOX10,BCL2,ROCK1,SUN2,CD44,RHOA,RAF1,CCDC155,MFN2,MFN1,DNM1L,ITGB3,STIM1,NCAM1,ABCC4,CDC42,NOTCH1
GO:0031093	Platelet alpha granule lumen	8	66	0.91	0.85	0.00019	9606.ENSP00000218388,9606.ENSP00000221930,9606.ENSP00000222390,9606.ENSP00000252699,9606.ENSP00000265171,9606.ENSP00000346839,9606.ENSP00000370010,9606.ENSP00000391826	TIMP1,TGFB1,HGF,ACTN4,EGF,FN1,TMSB4X,IGF2
GO:0090575	RNA polymerase II transcription regulator complex	15	256	0.59	0.71	0.00019	9606.ENSP00000216037,9606.ENSP00000262160,9606.ENSP00000264657,9606.ENSP00000305769,9606.ENSP00000310170,9606.ENSP00000332973,9606.ENSP00000336790,9606.ENSP00000341551,9606.ENSP00000356919,9606.ENSP00000380252,9606.ENSP00000437955,9606.ENSP00000441954,9606.ENSP00000448665,9606.ENSP00000478927,9606.ENSP00000495360	XBP1,SMAD2,STAT3,SMAD1,FOSL1,SMAD3,ATF4,SMAD4,ATF6,NFE2L2,HIF1A,SMAD5,DDIT3,YAP1,CTNNB1
GO:0031091	Platelet alpha granule	9	89	0.83	0.81	0.00021	9606.ENSP00000218388,9606.ENSP00000221930,9606.ENSP00000222390,9606.ENSP00000252699,9606.ENSP00000265171,9606.ENSP00000346839,9606.ENSP00000370010,9606.ENSP00000391826,9606.ENSP00000452786	TIMP1,TGFB1,HGF,ACTN4,EGF,FN1,TMSB4X,IGF2,ITGB3
GO:0030496	Midbody	13	201	0.64	0.71	0.00026	9606.ENSP00000263867,9606.ENSP00000268182,9606.ENSP00000320885,9606.ENSP00000324173,9606.ENSP00000353590,9606.ENSP00000356319,9606.ENSP00000369989,9606.ENSP00000374409,9606.ENSP00000377245,9606.ENSP00000382004,9606.ENSP00000400175,9606.ENSP00000496414,9606.ENSP00000497733	CAPG,IQGAP1,SPAST,HSPA5,MYH10,KIF14,KATNAL1,PKP4,KEAP1,CTNND1,RHOA,RDX,CDC42
GO:0031143	Pseudopodium	5	18	1.27	0.91	0.00026	9606.ENSP00000215832,9606.ENSP00000252699,9606.ENSP00000263025,9606.ENSP00000353408,9606.ENSP00000401888	MAPK1,ACTN4,MAPK3,MSN,RAF1
GO:0031527	Filopodium membrane	5	18	1.27	0.91	0.00026	9606.ENSP00000245932,9606.ENSP00000261023,9606.ENSP00000344666,9606.ENSP00000350719,9606.ENSP00000452786	VASP,ITGAV,NF2,SYNE2,ITGB3
GO:0035371	Microtubule plus-end	5	18	1.27	0.91	0.00026	9606.ENSP00000263710,9606.ENSP00000300249,9606.ENSP00000307959,9606.ENSP00000361298,9606.ENSP00000364721	CLASP1,MAPRE2,DST,KIF2C,MAPRE1
GO:0036477	Somatodendritic compartment	30	855	0.37	0.57	0.00029	9606.ENSP00000172229,9606.ENSP00000221930,9606.ENSP00000263934,9606.ENSP00000264071,9606.ENSP00000278568,9606.ENSP00000311032,9606.ENSP00000320295,9606.ENSP00000323856,9606.ENSP00000336790,9606.ENSP00000340820,9606.ENSP00000341189,9606.ENSP00000346671,9606.ENSP00000348461,9606.ENSP00000353508,9606.ENSP00000354558,9606.ENSP00000354681,9606.ENSP00000358866,9606.ENSP00000360290,9606.ENSP00000362680,…	NGFR,TGFB1,KIF1B,TUBB4A,PAK1,CASP3,TUBB3,PLEC,ATF4,MAPT,PTK2,FYN,RAC1,MAP2,MTOR,OPA1,FLNA,PRKAA2,SRC,CTTN,HDAC6,WASF1,MAPK8,ITGB1,CTNND1,MARK2,RHOA,CDK5,NOS1,CDC42
GO:0030427	Site of polarized growth	12	178	0.65	0.7	0.00036	9606.ENSP00000172229,9606.ENSP00000268182,9606.ENSP00000320295,9606.ENSP00000340820,9606.ENSP00000353508,9606.ENSP00000358866,9606.ENSP00000359070,9606.ENSP00000362680,9606.ENSP00000365745,9606.ENSP00000371798,9606.ENSP00000382004,9606.ENSP00000419782	NGFR,IQGAP1,TUBB3,MAPT,MAP2,FLNA,STMN3,SRC,CTTN,FSCN1,CTNND1,CDK5
GO:0030667	Secretory granule membrane	16	308	0.54	0.65	0.00037	9606.ENSP00000257192,9606.ENSP00000261023,9606.ENSP00000263946,9606.ENSP00000268182,9606.ENSP00000333769,9606.ENSP00000339191,9606.ENSP00000339467,9606.ENSP00000348461,9606.ENSP00000358548,9606.ENSP00000361850,9606.ENSP00000369129,9606.ENSP00000373706,9606.ENSP00000398632,9606.ENSP00000400175,9606.ENSP00000452786,9606.ENSP00000494609	DSG1,ITGAV,PKP1,IQGAP1,BSG,CAV1,RHOG,RAC1,NRAS,PLAU,DSP,DIAPH1,CD44,RHOA,ITGB3,ABCC4
GO:0032838	Plasma membrane bounded cell projection cytoplasm	14	241	0.59	0.67	0.00037	9606.ENSP00000263934,9606.ENSP00000264071,9606.ENSP00000307959,9606.ENSP00000320885,9606.ENSP00000340820,9606.ENSP00000346437,9606.ENSP00000348965,9606.ENSP00000353508,9606.ENSP00000354681,9606.ENSP00000365804,9606.ENSP00000376367,9606.ENSP00000416797,9606.ENSP00000437955,9606.ENSP00000490614	KIF1B,TUBB4A,DST,SPAST,MAPT,ATG7,DYNC1H1,MAP2,OPA1,HDAC6,WASF1,CAMSAP3,HIF1A,DCX
GO:0051233	Spindle midzone	6	36	1.05	0.82	0.00044	9606.ENSP00000300249,9606.ENSP00000356319,9606.ENSP00000364721,9606.ENSP00000365745,9606.ENSP00000374409,9606.ENSP00000497733	MAPRE2,KIF14,MAPRE1,CTTN,PKP4,CDC42
GO:0031234	Extrinsic component of cytoplasmic side of plasma membrane	9	102	0.77	0.72	0.00053	9606.ENSP00000256078,9606.ENSP00000268182,9606.ENSP00000341189,9606.ENSP00000346671,9606.ENSP00000348461,9606.ENSP00000356429,9606.ENSP00000362680,9606.ENSP00000400175,9606.ENSP00000451828	KRAS,IQGAP1,PTK2,FYN,RAC1,RGS1,SRC,RHOA,AKT1
GO:0005654	Nucleoplasm	92	4169	0.17	0.44	0.00055	9606.ENSP00000020945,9606.ENSP00000070846,9606.ENSP00000172229,9606.ENSP00000205557,9606.ENSP00000215832,9606.ENSP00000216037,9606.ENSP00000216181,9606.ENSP00000216714,9606.ENSP00000217244,9606.ENSP00000219431,9606.ENSP00000226574,9606.ENSP00000229795,9606.ENSP00000242261,9606.ENSP00000244050,9606.ENSP00000245479,9606.ENSP00000252699,9606.ENSP00000257430,9606.ENSP00000262160,9606.ENSP00000262887,…	SNAI2,PKP2,NGFR,ABCC6,MAPK1,XBP1,MYH9,APEX1,CSNK2A1,MPG,NFKB1,MAPK14,TWIST1,SNAI1,SOX9,ACTN4,APC,SMAD2,XRCC1,MAPK3,CAPG,PKP1,HDAC4,STAT3,CASP6,TP53,PAK1,ATM,ARPC2,MGMT,SMAD1,DST,FOSL1,CASP3,SPAST,NOS2,POU3F2,PKP3,SMAD3,LIMK1,ATF4,MAPT,SMAD4,ERBB4,SYNE2,CASP8,ZEB1,MTOR,OPA1,PARP1,SYNE1,ATF6,MCL1,PRKAA2,PTEN,HDAC8,SRC,HDAC6,PAX3,XRCC5,GRB2,KEAP1,MAPK8,SOX10,NFE2L2,BCL2,NCAM2,CDKN1A,MARK2,MITF,PRKCA…
GO:0031258	Lamellipodium membrane	5	22	1.18	0.82	0.00055	9606.ENSP00000245932,9606.ENSP00000261023,9606.ENSP00000350719,9606.ENSP00000398632,9606.ENSP00000452786	VASP,ITGAV,SYNE2,CD44,ITGB3
GO:0035866	alphav-beta3 integrin-PKCalpha complex	3	3	1.82	0.84	0.00079	9606.ENSP00000261023,9606.ENSP00000408695,9606.ENSP00000452786	ITGAV,PRKCA,ITGB3
GO:0044297	Cell body	22	570	0.41	0.54	0.00095	9606.ENSP00000172229,9606.ENSP00000221930,9606.ENSP00000224784,9606.ENSP00000253408,9606.ENSP00000264071,9606.ENSP00000311032,9606.ENSP00000320295,9606.ENSP00000339001,9606.ENSP00000340820,9606.ENSP00000344666,9606.ENSP00000346671,9606.ENSP00000351273,9606.ENSP00000353508,9606.ENSP00000355645,9606.ENSP00000358866,9606.ENSP00000360290,9606.ENSP00000362680,9606.ENSP00000365804,9606.ENSP00000386857,…	NGFR,TGFB1,ACTA2,GFAP,TUBB4A,CASP3,TUBB3,TUBB,MAPT,NF2,FYN,CASP8,MAP2,ACTA1,FLNA,PRKAA2,SRC,HDAC6,ACTG2,BRAF,CDK5,CDC42
GO:0005794	Golgi apparatus	45	1650	0.26	0.46	0.0011	9606.ENSP00000215832,9606.ENSP00000221930,9606.ENSP00000226218,9606.ENSP00000256078,9606.ENSP00000257430,9606.ENSP00000261769,9606.ENSP00000262102,9606.ENSP00000262948,9606.ENSP00000263025,9606.ENSP00000263710,9606.ENSP00000263923,9606.ENSP00000275493,9606.ENSP00000292408,9606.ENSP00000293549,9606.ENSP00000297313,9606.ENSP00000297494,9606.ENSP00000302486,9606.ENSP00000333769,9606.ENSP00000333926,…	MAPK1,TGFB1,VTN,KRAS,APC,CDH1,MTUS1,MAP2K2,MAPK3,CLASP1,KDR,EGFR,FGFR4,WNT1,RGS20,NOS3,MAP2K1,BSG,ABCC5,CAV1,FGFR3,LIMK2,RAC1,MTOR,MACF1,SYNE1,ATF6,NRAS,FLNA,STMN3,PRKAA2,MAPRE1,CTTN,GRB2,RGS19,NFE2L2,ROCK1,CD44,RAF1,FGFR2,DNM1L,NCAM1,ABCC4,CDC42,NOTCH1
GO:0030426	Growth cone	11	171	0.63	0.62	0.0011	9606.ENSP00000172229,9606.ENSP00000268182,9606.ENSP00000320295,9606.ENSP00000340820,9606.ENSP00000353508,9606.ENSP00000358866,9606.ENSP00000359070,9606.ENSP00000362680,9606.ENSP00000371798,9606.ENSP00000382004,9606.ENSP00000419782	NGFR,IQGAP1,TUBB3,MAPT,MAP2,FLNA,STMN3,SRC,FSCN1,CTNND1,CDK5
GO:0031965	Nuclear membrane	15	305	0.52	0.58	0.0011	9606.ENSP00000275493,9606.ENSP00000278568,9606.ENSP00000297325,9606.ENSP00000305769,9606.ENSP00000316130,9606.ENSP00000320885,9606.ENSP00000332973,9606.ENSP00000334308,9606.ENSP00000350719,9606.ENSP00000356224,9606.ENSP00000381185,9606.ENSP00000384015,9606.ENSP00000385616,9606.ENSP00000401445,9606.ENSP00000404220	EGFR,PAK1,SUN3,SMAD1,SYNE4,SPAST,SMAD3,SYNE3,SYNE2,SYNE1,BCL2,SUN1,SUN2,ERN1,CCDC155
GO:0044214	Spanning component of plasma membrane	4	13	1.31	0.76	0.0012	9606.ENSP00000267101,9606.ENSP00000269571,9606.ENSP00000275493,9606.ENSP00000342235	ERBB3,ERBB2,EGFR,ERBB4
GO:0043209	Myelin sheath	6	45	0.95	0.69	0.0013	9606.ENSP00000264071,9606.ENSP00000269571,9606.ENSP00000323856,9606.ENSP00000361021,9606.ENSP00000379350,9606.ENSP00000381185	TUBB4A,ERBB2,PLEC,PTEN,ITGB1,BCL2
GO:1990357	Terminal web	3	4	1.7	0.78	0.0013	9606.ENSP00000211998,9606.ENSP00000336831,9606.ENSP00000355124	VCL,PLS1,KRT19
GO:0005640	Nuclear outer membrane	5	29	1.06	0.7	0.0016	9606.ENSP00000316130,9606.ENSP00000334308,9606.ENSP00000350719,9606.ENSP00000356224,9606.ENSP00000404220	SYNE4,SYNE3,SYNE2,SYNE1,CCDC155
GO:0005881	Cytoplasmic microtubule	8	94	0.75	0.63	0.0016	9606.ENSP00000251413,9606.ENSP00000263710,9606.ENSP00000300249,9606.ENSP00000336799,9606.ENSP00000348965,9606.ENSP00000364721,9606.ENSP00000415430,9606.ENSP00000439020	TUBG1,CLASP1,MAPRE2,TUBA1B,DYNC1H1,MAPRE1,GTSE1,TUBA1A
GO:0008303	Caspase complex	4	15	1.25	0.71	0.0018	9606.ENSP00000265164,9606.ENSP00000311032,9606.ENSP00000330237,9606.ENSP00000351273	CASP6,CASP3,CASP9,CASP8
GO:0140513	Nuclear protein-containing complex	37	1290	0.28	0.45	0.0018	9606.ENSP00000216037,9606.ENSP00000217244,9606.ENSP00000226574,9606.ENSP00000262160,9606.ENSP00000262887,9606.ENSP00000264606,9606.ENSP00000264657,9606.ENSP00000297325,9606.ENSP00000305769,9606.ENSP00000310170,9606.ENSP00000316130,9606.ENSP00000332973,9606.ENSP00000334308,9606.ENSP00000336790,9606.ENSP00000341551,9606.ENSP00000350719,9606.ENSP00000356224,9606.ENSP00000356919,9606.ENSP00000358866,…	XBP1,CSNK2A1,NFKB1,SMAD2,XRCC1,HDAC4,STAT3,SUN3,SMAD1,FOSL1,SYNE4,SMAD3,SYNE3,ATF4,SMAD4,SYNE2,SYNE1,ATF6,FLNA,HDAC8,HDAC6,XRCC5,GRB2,JUP,NFE2L2,SUN1,CDKN1A,SUN2,CCDC155,HIF1A,SMAD5,DDIT3,XRCC3,YAP1,RAD51,ACTB,CTNNB1
GO:0031090	Organelle membrane	81	3673	0.17	0.4	0.0019	9606.ENSP00000205557,9606.ENSP00000216037,9606.ENSP00000223023,9606.ENSP00000253408,9606.ENSP00000256078,9606.ENSP00000257192,9606.ENSP00000261023,9606.ENSP00000262948,9606.ENSP00000263317,9606.ENSP00000263934,9606.ENSP00000263946,9606.ENSP00000265171,9606.ENSP00000268182,9606.ENSP00000269571,9606.ENSP00000272233,9606.ENSP00000275493,9606.ENSP00000278568,9606.ENSP00000293549,9606.ENSP00000297325,…	ABCC6,XBP1,WASL,GFAP,KRAS,DSG1,ITGAV,MAP2K2,NOX4,KIF1B,PKP1,EGF,IQGAP1,ERBB2,RHOB,EGFR,PAK1,WNT1,SUN3,NOS3,SMAD1,EIF2AK3,DST,CRAT,SYNE4,SPAST,PLEC,HSPA5,NOS2,SMAD3,BSG,ABCC5,SYNE3,CAV1,RHOG,OCLN,RAC1,SYNE2,CASP8,MAP3K5,MTOR,OPA1,SYNE1,ATF6,MCL1,NRAS,VDAC2,PLAU,SRC,WAS,DSP,DIAPH1,GRB2,WASF1,BCL2L11,BAD,VDAC1,ITGB1,SOX10,BCL2,ROCK1,SUN1,SUN2,CD44,RHOA,ERN1,RAF1,CCDC155,PRKCA,MFN2,MFN1,TRPM1,DNM1L,I…
GO:0098978	Glutamatergic synapse	15	334	0.48	0.51	0.0027	9606.ENSP00000225655,9606.ENSP00000229795,9606.ENSP00000239940,9606.ENSP00000261769,9606.ENSP00000295685,9606.ENSP00000335055,9606.ENSP00000342235,9606.ENSP00000348461,9606.ENSP00000362680,9606.ENSP00000379350,9606.ENSP00000382004,9606.ENSP00000400175,9606.ENSP00000419782,9606.ENSP00000452786,9606.ENSP00000494750	PFN1,MAPK14,PFN2,CDH1,ARPC2,WASF3,ERBB4,RAC1,SRC,ITGB1,CTNND1,RHOA,CDK5,ITGB3,ACTB
GO:0030139	Endocytic vesicle	15	338	0.47	0.5	0.0031	9606.ENSP00000223023,9606.ENSP00000261023,9606.ENSP00000265171,9606.ENSP00000275493,9606.ENSP00000293549,9606.ENSP00000297494,9606.ENSP00000339191,9606.ENSP00000347379,9606.ENSP00000354558,9606.ENSP00000362924,9606.ENSP00000365891,9606.ENSP00000420213,9606.ENSP00000446007,9606.ENSP00000458162,9606.ENSP00000497733	WASL,ITGAV,EGF,EGFR,WNT1,NOS3,CAV1,OCLN,MTOR,GSN,WAS,FLNB,VIM,ACTG1,CDC42
GO:0000922	Spindle pole	10	169	0.6	0.52	0.0040	9606.ENSP00000229795,9606.ENSP00000251413,9606.ENSP00000260731,9606.ENSP00000320885,9606.ENSP00000364721,9606.ENSP00000369989,9606.ENSP00000374409,9606.ENSP00000404220,9606.ENSP00000432768,9606.ENSP00000495360	MAPK14,TUBG1,KIF11,SPAST,MAPRE1,KATNAL1,PKP4,CCDC155,CKAP5,CTNNB1
GO:0042470	Melanosome	8	109	0.69	0.54	0.0040	9606.ENSP00000261735,9606.ENSP00000263867,9606.ENSP00000324173,9606.ENSP00000333769,9606.ENSP00000348461,9606.ENSP00000362924,9606.ENSP00000379350,9606.ENSP00000452786	ERP29,CAPG,HSPA5,BSG,RAC1,GSN,ITGB1,ITGB3
GO:0030056	Hemidesmosome	3	7	1.46	0.64	0.0041	9606.ENSP00000307959,9606.ENSP00000323856,9606.ENSP00000484472	DST,PLEC,EPPK1
GO:0097386	Glial cell projection	5	38	0.94	0.57	0.0047	9606.ENSP00000253408,9606.ENSP00000335055,9606.ENSP00000340820,9606.ENSP00000346671,9606.ENSP00000379350	GFAP,WASF3,MAPT,FYN,ITGB1
GO:0005813	Centrosome	21	609	0.36	0.43	0.0052	9606.ENSP00000216714,9606.ENSP00000251413,9606.ENSP00000257430,9606.ENSP00000263710,9606.ENSP00000269305,9606.ENSP00000278616,9606.ENSP00000317985,9606.ENSP00000320885,9606.ENSP00000339916,9606.ENSP00000341551,9606.ENSP00000348965,9606.ENSP00000361298,9606.ENSP00000364721,9606.ENSP00000367817,9606.ENSP00000369989,9606.ENSP00000373489,9606.ENSP00000377245,9606.ENSP00000380252,9606.ENSP00000416797,…	APEX1,TUBG1,APC,CLASP1,TP53,ATM,ROCK2,SPAST,LIMK2,SMAD4,DYNC1H1,KIF2C,MAPRE1,PODXL,KATNAL1,KRT18,KEAP1,NFE2L2,CAMSAP3,CKAP5,CTNNB1
GO:0043197	Dendritic spine	10	176	0.58	0.49	0.0052	9606.ENSP00000172229,9606.ENSP00000340820,9606.ENSP00000341189,9606.ENSP00000348461,9606.ENSP00000365745,9606.ENSP00000379350,9606.ENSP00000382004,9606.ENSP00000400175,9606.ENSP00000477999,9606.ENSP00000497733	NGFR,MAPT,PTK2,RAC1,CTTN,ITGB1,CTNND1,RHOA,NOS1,CDC42
GO:0101003	ficolin-1-rich granule membrane	6	61	0.82	0.54	0.0052	9606.ENSP00000257192,9606.ENSP00000263946,9606.ENSP00000348461,9606.ENSP00000369129,9606.ENSP00000373706,9606.ENSP00000400175	DSG1,PKP1,RAC1,DSP,DIAPH1,RHOA
GO:0150034	Distal axon	13	281	0.49	0.47	0.0052	9606.ENSP00000172229,9606.ENSP00000268182,9606.ENSP00000320295,9606.ENSP00000340820,9606.ENSP00000353508,9606.ENSP00000358866,9606.ENSP00000359070,9606.ENSP00000362680,9606.ENSP00000371798,9606.ENSP00000382004,9606.ENSP00000419782,9606.ENSP00000458162,9606.ENSP00000494750	NGFR,IQGAP1,TUBB3,MAPT,MAP2,FLNA,STMN3,SRC,FSCN1,CTNND1,CDK5,ACTG1,ACTB
GO:0008290	F-actin capping protein complex	3	8	1.4	0.61	0.0053	9606.ENSP00000263168,9606.ENSP00000263867,9606.ENSP00000354947	CAPZA1,CAPG,CAPZA2
GO:0005768	Endosome	30	1030	0.29	0.4	0.0055	9606.ENSP00000172229,9606.ENSP00000215832,9606.ENSP00000251413,9606.ENSP00000261769,9606.ENSP00000262948,9606.ENSP00000263025,9606.ENSP00000263923,9606.ENSP00000269571,9606.ENSP00000272233,9606.ENSP00000275493,9606.ENSP00000292408,9606.ENSP00000295685,9606.ENSP00000302486,9606.ENSP00000320885,9606.ENSP00000333769,9606.ENSP00000333926,9606.ENSP00000338934,9606.ENSP00000339191,9606.ENSP00000344666,…	NGFR,MAPK1,TUBG1,CDH1,MAP2K2,MAPK3,KDR,ERBB2,RHOB,EGFR,FGFR4,ARPC2,MAP2K1,SPAST,BSG,ABCC5,EZR,CAV1,NF2,FYN,RAC1,SRC,HDAC6,GRB2,ITGB1,SUN2,RHOA,TUBA1A,DDIT3,WASF2
GO:0036464	Cytoplasmic ribonucleoprotein granule	12	249	0.51	0.47	0.0058	9606.ENSP00000268182,9606.ENSP00000317985,9606.ENSP00000339001,9606.ENSP00000340820,9606.ENSP00000348461,9606.ENSP00000356224,9606.ENSP00000358865,9606.ENSP00000360290,9606.ENSP00000382697,9606.ENSP00000439020,9606.ENSP00000494750,9606.ENSP00000497733	IQGAP1,ROCK2,TUBB,MAPT,RAC1,SYNE1,INA,PRKAA2,ROCK1,TUBA1A,ACTB,CDC42
GO:0005865	Striated muscle thin filament	4	22	1.08	0.57	0.0059	9606.ENSP00000249700,9606.ENSP00000259365,9606.ENSP00000295314,9606.ENSP00000355645	TMOD2,TMOD1,TMOD4,ACTA1
GO:0005783	Endoplasmic reticulum	49	2021	0.21	0.37	0.0064	9606.ENSP00000205557,9606.ENSP00000215832,9606.ENSP00000216037,9606.ENSP00000216714,9606.ENSP00000218388,9606.ENSP00000226218,9606.ENSP00000256078,9606.ENSP00000261735,9606.ENSP00000262948,9606.ENSP00000263025,9606.ENSP00000263317,9606.ENSP00000263923,9606.ENSP00000269141,9606.ENSP00000269305,9606.ENSP00000275493,9606.ENSP00000292408,9606.ENSP00000293549,9606.ENSP00000302486,9606.ENSP00000307235,…	ABCC6,MAPK1,XBP1,APEX1,TIMP1,VTN,KRAS,ERP29,MAP2K2,MAPK3,NOX4,KDR,CDH2,TP53,EGFR,FGFR4,WNT1,MAP2K1,EIF2AK3,DST,CRAT,SPAST,HSPA5,BSG,SYNE3,CAV1,RHOG,FGFR3,FYN,FN1,RAC1,SYNE2,MAP3K5,MTOR,ATF6,NRAS,ARHGAP5,KEAP1,BCL2,ATG4B,RHOA,ERN1,PRKCA,TRPM1,DNM1L,NOS1,STIM1,CDC42,NOTCH1
GO:0005637	Nuclear inner membrane	6	65	0.79	0.52	0.0068	9606.ENSP00000297325,9606.ENSP00000305769,9606.ENSP00000332973,9606.ENSP00000384015,9606.ENSP00000385616,9606.ENSP00000401445	SUN3,SMAD1,SMAD3,SUN1,SUN2,ERN1
GO:0016600	Flotillin complex	3	9	1.35	0.57	0.0068	9606.ENSP00000261769,9606.ENSP00000304669,9606.ENSP00000495360	CDH1,CTNNA1,CTNNB1
GO:0031264	Death-inducing signaling complex	3	9	1.35	0.57	0.0068	9606.ENSP00000311032,9606.ENSP00000351273,9606.ENSP00000498466	CASP3,CASP8,FAS
GO:0099571	Postsynaptic cytoskeleton	3	9	1.35	0.57	0.0068	9606.ENSP00000358865,9606.ENSP00000458162,9606.ENSP00000494750	INA,ACTG1,ACTB
GO:0099091	Postsynaptic specialization, intracellular component	3	10	1.3	0.55	0.0086	9606.ENSP00000362680,9606.ENSP00000382004,9606.ENSP00000495360	SRC,CTNND1,CTNNB1
GO:0070820	Tertiary granule	9	164	0.56	0.43	0.0115	9606.ENSP00000257192,9606.ENSP00000263946,9606.ENSP00000348461,9606.ENSP00000358548,9606.ENSP00000361405,9606.ENSP00000361850,9606.ENSP00000369129,9606.ENSP00000373706,9606.ENSP00000400175	DSG1,PKP1,RAC1,NRAS,MMP9,PLAU,DSP,DIAPH1,RHOA
GO:0042383	Sarcolemma	8	132	0.61	0.44	0.0117	9606.ENSP00000211998,9606.ENSP00000269141,9606.ENSP00000323856,9606.ENSP00000333769,9606.ENSP00000355124,9606.ENSP00000379350,9606.ENSP00000477999,9606.ENSP00000496414	VCL,CDH2,PLEC,BSG,KRT19,ITGB1,NOS1,RDX
GO:0009986	Cell surface	26	894	0.29	0.36	0.0124	9606.ENSP00000172229,9606.ENSP00000221930,9606.ENSP00000261023,9606.ENSP00000261735,9606.ENSP00000263923,9606.ENSP00000269141,9606.ENSP00000275493,9606.ENSP00000293549,9606.ENSP00000301178,9606.ENSP00000316029,9606.ENSP00000317272,9606.ENSP00000324173,9606.ENSP00000339824,9606.ENSP00000351908,9606.ENSP00000353408,9606.ENSP00000361850,9606.ENSP00000369293,9606.ENSP00000379350,9606.ENSP00000398632,…	NGFR,TGFB1,ITGAV,ERP29,KDR,CDH2,EGFR,WNT1,AXL,TLN1,MET,HSPA5,FGFR3,MAP3K5,MSN,PLAU,IL2RA,ITGB1,CD44,FGFR2,ITGB3,ABCB1,NCAM1,ABCC4,FAS,NOTCH1
GO:0031209	SCAR complex	3	12	1.22	0.5	0.0130	9606.ENSP00000335055,9606.ENSP00000376367,9606.ENSP00000483313	WASF3,WASF1,WASF2
GO:0038143	ERBB3:ERBB2 complex	2	2	1.82	0.52	0.0130	9606.ENSP00000267101,9606.ENSP00000269571	ERBB3,ERBB2
GO:0071142	Homomeric SMAD protein complex	2	2	1.82	0.52	0.0130	9606.ENSP00000262160,9606.ENSP00000305769	SMAD2,SMAD1
GO:1990617	CHOP-ATF4 complex	2	2	1.82	0.52	0.0130	9606.ENSP00000336790,9606.ENSP00000448665	ATF4,DDIT3
GO:0098636	Protein complex involved in cell adhesion	5	52	0.81	0.44	0.0152	9606.ENSP00000226218,9606.ENSP00000261023,9606.ENSP00000361850,9606.ENSP00000379350,9606.ENSP00000452786	VTN,ITGAV,PLAU,ITGB1,ITGB3
GO:0001931	Uropod	3	13	1.19	0.48	0.0153	9606.ENSP00000216181,9606.ENSP00000338934,9606.ENSP00000353408	MYH9,EZR,MSN
GO:0012506	Vesicle membrane	32	1209	0.25	0.34	0.0153	9606.ENSP00000223023,9606.ENSP00000257192,9606.ENSP00000261023,9606.ENSP00000263934,9606.ENSP00000263946,9606.ENSP00000265171,9606.ENSP00000268182,9606.ENSP00000269571,9606.ENSP00000272233,9606.ENSP00000275493,9606.ENSP00000293549,9606.ENSP00000297494,9606.ENSP00000327251,9606.ENSP00000333769,9606.ENSP00000333926,9606.ENSP00000339191,9606.ENSP00000339467,9606.ENSP00000348461,9606.ENSP00000358548,…	WASL,DSG1,ITGAV,KIF1B,PKP1,EGF,IQGAP1,ERBB2,RHOB,EGFR,WNT1,NOS3,NOS2,BSG,ABCC5,CAV1,RHOG,RAC1,NRAS,PLAU,WAS,DSP,DIAPH1,GRB2,ITGB1,SUN2,CD44,RHOA,DNM1L,ITGB3,NOS1,ABCC4
GO:0045335	Phagocytic vesicle	8	139	0.58	0.41	0.0153	9606.ENSP00000261023,9606.ENSP00000354558,9606.ENSP00000362924,9606.ENSP00000365891,9606.ENSP00000420213,9606.ENSP00000446007,9606.ENSP00000458162,9606.ENSP00000497733	ITGAV,MTOR,GSN,WAS,FLNB,VIM,ACTG1,CDC42
GO:0098687	Chromosomal region	14	365	0.41	0.38	0.0156	9606.ENSP00000216714,9606.ENSP00000244050,9606.ENSP00000257430,9606.ENSP00000262887,9606.ENSP00000263710,9606.ENSP00000355759,9606.ENSP00000361298,9606.ENSP00000375978,9606.ENSP00000385616,9606.ENSP00000404220,9606.ENSP00000432768,9606.ENSP00000451974,9606.ENSP00000493712,9606.ENSP00000494750	APEX1,SNAI1,APC,XRCC1,CLASP1,PARP1,KIF2C,XRCC5,SUN2,CCDC155,CKAP5,XRCC3,RAD51,ACTB
GO:0005694	Chromosome	44	1850	0.2	0.32	0.0164	9606.ENSP00000020945,9606.ENSP00000216714,9606.ENSP00000217244,9606.ENSP00000226574,9606.ENSP00000242261,9606.ENSP00000244050,9606.ENSP00000245479,9606.ENSP00000251413,9606.ENSP00000257430,9606.ENSP00000262160,9606.ENSP00000262887,9606.ENSP00000263710,9606.ENSP00000264657,9606.ENSP00000269305,9606.ENSP00000278568,9606.ENSP00000295685,9606.ENSP00000305769,9606.ENSP00000310170,9606.ENSP00000329170,…	SNAI2,APEX1,CSNK2A1,NFKB1,TWIST1,SNAI1,SOX9,TUBG1,APC,SMAD2,XRCC1,CLASP1,STAT3,TP53,PAK1,ARPC2,SMAD1,FOSL1,POU3F2,SMAD3,ATF4,SMAD4,ZEB1,PARP1,ATF6,KIF2C,HDAC8,WAS,PAX3,XRCC5,SOX10,NFE2L2,SUN2,MITF,CCDC155,CKAP5,HIF1A,SMAD5,DDIT3,XRCC3,ZEB2,RAD51,ACTB,CTNNB1
GO:0000781	Chromosome, telomeric region	8	143	0.57	0.4	0.0178	9606.ENSP00000216714,9606.ENSP00000262887,9606.ENSP00000355759,9606.ENSP00000375978,9606.ENSP00000385616,9606.ENSP00000404220,9606.ENSP00000451974,9606.ENSP00000493712	APEX1,XRCC1,PARP1,XRCC5,SUN2,CCDC155,XRCC3,RAD51
GO:0032444	Activin responsive factor complex	2	3	1.65	0.46	0.0203	9606.ENSP00000262160,9606.ENSP00000341551	SMAD2,SMAD4
GO:0034683	Integrin alphav-beta3 complex	2	3	1.65	0.46	0.0203	9606.ENSP00000261023,9606.ENSP00000452786	ITGAV,ITGB3
GO:0035868	alphav-beta3 integrin-HMGB1 complex	2	3	1.65	0.46	0.0203	9606.ENSP00000261023,9606.ENSP00000452786	ITGAV,ITGB3
GO:0071062	alphav-beta3 integrin-vitronectin complex	2	3	1.65	0.46	0.0203	9606.ENSP00000226218,9606.ENSP00000452786	VTN,ITGB3
GO:0097513	Myosin II filament	2	3	1.65	0.46	0.0203	9606.ENSP00000216181,9606.ENSP00000353590	MYH9,MYH10
GO:0043034	Costamere	3	16	1.1	0.42	0.0244	9606.ENSP00000211998,9606.ENSP00000323856,9606.ENSP00000355124	VCL,PLEC,KRT19
GO:0005869	Dynactin complex	3	17	1.07	0.4	0.0283	9606.ENSP00000224784,9606.ENSP00000355645,9606.ENSP00000386857	ACTA2,ACTA1,ACTG2
GO:0030478	Actin cap	2	4	1.52	0.42	0.0293	9606.ENSP00000223023,9606.ENSP00000362924	WASL,GSN
GO:0030981	Cortical microtubule cytoskeleton	2	4	1.52	0.42	0.0293	9606.ENSP00000263710,9606.ENSP00000364721	CLASP1,MAPRE1
GO:0035867	alphav-beta3 integrin-IGF-1-IGF1R complex	2	4	1.52	0.42	0.0293	9606.ENSP00000261023,9606.ENSP00000452786	ITGAV,ITGB3
GO:0071664	catenin-TCF7L2 complex	2	4	1.52	0.42	0.0293	9606.ENSP00000377508,9606.ENSP00000495360	JUP,CTNNB1
GO:0098871	Postsynaptic actin cytoskeleton	2	4	1.52	0.42	0.0293	9606.ENSP00000458162,9606.ENSP00000494750	ACTG1,ACTB
GO:1990604	IRE1-TRAF2-ASK1 complex	2	4	1.52	0.42	0.0293	9606.ENSP00000351908,9606.ENSP00000401445	MAP3K5,ERN1
GO:1904813	ficolin-1-rich granule lumen	7	124	0.58	0.35	0.0304	9606.ENSP00000211998,9606.ENSP00000215832,9606.ENSP00000229795,9606.ENSP00000346437,9606.ENSP00000361405,9606.ENSP00000362924,9606.ENSP00000377508	VCL,MAPK1,MAPK14,ATG7,MMP9,GSN,JUP
GO:0005639	Integral component of nuclear inner membrane	3	18	1.05	0.39	0.0315	9606.ENSP00000297325,9606.ENSP00000384015,9606.ENSP00000385616	SUN3,SUN1,SUN2
GO:0042175	Nuclear outer membrane-endoplasmic reticulum membrane network	30	1179	0.23	0.29	0.0338	9606.ENSP00000205557,9606.ENSP00000216037,9606.ENSP00000256078,9606.ENSP00000263317,9606.ENSP00000275493,9606.ENSP00000307235,9606.ENSP00000307959,9606.ENSP00000316130,9606.ENSP00000320885,9606.ENSP00000324173,9606.ENSP00000333769,9606.ENSP00000334308,9606.ENSP00000339191,9606.ENSP00000339467,9606.ENSP00000348461,9606.ENSP00000350719,9606.ENSP00000351908,9606.ENSP00000354558,9606.ENSP00000356224,…	ABCC6,XBP1,KRAS,NOX4,EGFR,EIF2AK3,DST,SYNE4,SPAST,HSPA5,BSG,SYNE3,CAV1,RHOG,RAC1,SYNE2,MAP3K5,MTOR,SYNE1,ATF6,NRAS,BCL2,RHOA,ERN1,CCDC155,TRPM1,DNM1L,STIM1,CDC42,NOTCH1
GO:1902911	Protein kinase complex	7	127	0.57	0.34	0.0338	9606.ENSP00000221930,9606.ENSP00000351908,9606.ENSP00000360290,9606.ENSP00000375978,9606.ENSP00000384849,9606.ENSP00000401445,9606.ENSP00000419782	TGFB1,MAP3K5,PRKAA2,XRCC5,CDKN1A,ERN1,CDK5
GO:0097433	Dense body	2	5	1.43	0.38	0.0386	9606.ENSP00000458162,9606.ENSP00000494750	ACTG1,ACTB
GO:1902737	Dendritic filopodium	2	5	1.43	0.38	0.0386	9606.ENSP00000353508,9606.ENSP00000362680	MAP2,SRC
GO:0090734	Site of DNA damage	6	102	0.59	0.32	0.0471	9606.ENSP00000269305,9606.ENSP00000295685,9606.ENSP00000355759,9606.ENSP00000365891,9606.ENSP00000375978,9606.ENSP00000493712	TP53,ARPC2,PARP1,WAS,XRCC5,RAD51
GO:0031966	Mitochondrial membrane	21	752	0.27	0.27	0.0484	9606.ENSP00000256078,9606.ENSP00000315013,9606.ENSP00000323856,9606.ENSP00000351273,9606.ENSP00000354558,9606.ENSP00000354681,9606.ENSP00000358022,9606.ENSP00000361635,9606.ENSP00000362680,9606.ENSP00000376367,9606.ENSP00000376943,9606.ENSP00000378040,9606.ENSP00000378487,9606.ENSP00000380093,9606.ENSP00000381185,9606.ENSP00000401888,9606.ENSP00000408695,9606.ENSP00000416338,9606.ENSP00000420617,…	KRAS,CRAT,PLEC,CASP8,MTOR,OPA1,MCL1,VDAC2,SRC,WASF1,BCL2L11,BAD,VDAC1,SOX10,BCL2,RAF1,PRKCA,MFN2,MFN1,DNM1L,MICU1

## Sheet: Main processes Cellular Comp.
#term ID	term description	observed gene count	background gene count	strength	signal	false discovery rate	matching proteins in your network (IDs)	matching proteins in your network (labels)
GO:0005856	Cytoskeleton	150	2369	0.63	2.13	1.30e-54	9606.ENSP00000070846,9606.ENSP00000211998,9606.ENSP00000215832,9606.ENSP00000216181,9606.ENSP00000216714,9606.ENSP00000217289,9606.ENSP00000223023,9606.ENSP00000224784,9606.ENSP00000225655,9606.ENSP00000228841,9606.ENSP00000229795,9606.ENSP00000233143,9606.ENSP00000239940,9606.ENSP00000245932,9606.ENSP00000248444,9606.ENSP00000249700,9606.ENSP00000251413,9606.ENSP00000252699,9606.ENSP00000253408,…	PKP2,VCL,MAPK1,MYH9,APEX1,FERMT1,WASL,ACTA2,PFN1,MYL2,MAPK14,TMSB10,PFN2,VASP,VIL1,TMOD2,TUBG1,ACTN4,GFAP,APC,TMOD1,KIF11,CDH1,MTUS1,MAP2K2,MAPK3,CAPZA1,CLASP1,CAPG,KIF1B,PKP1,TUBB4A,PXN,IQGAP1,TP53,RHOB,PAK1,ATM,VILL,TMOD4,ARPC2,NOS3,CFL2,MAPRE2,AXL,MAP2K1,CTNNA1,DST,KRT17,SH3PXD2B,TLN1,ROCK2,TUBB6,TUBB3,SPAST,PFN4,PLEC,NOS2,WASF3,LIMK1,ATF4,TUBA1B,PLS1,EZR,TUBB,RHOG,LIMK2,PPL,MAPT,PTK2,TUBB4B,S…
GO:0043232	Intracellular non-membrane-bounded organelle	193	5191	0.39	1.29	6.44e-41	9606.ENSP00000020945,9606.ENSP00000070846,9606.ENSP00000211998,9606.ENSP00000215832,9606.ENSP00000216181,9606.ENSP00000216714,9606.ENSP00000217244,9606.ENSP00000217289,9606.ENSP00000219070,9606.ENSP00000219431,9606.ENSP00000223023,9606.ENSP00000224784,9606.ENSP00000225655,9606.ENSP00000226574,9606.ENSP00000228841,9606.ENSP00000229795,9606.ENSP00000233143,9606.ENSP00000235382,9606.ENSP00000239940,…	SNAI2,PKP2,VCL,MAPK1,MYH9,APEX1,CSNK2A1,FERMT1,MMP2,MPG,WASL,ACTA2,PFN1,NFKB1,MYL2,MAPK14,TMSB10,RGS2,PFN2,TWIST1,SNAI1,SOX9,VASP,VIL1,TMOD2,TUBG1,ACTN4,GFAP,APC,TMOD1,KIF11,CDH1,MTUS1,SMAD2,XRCC1,MAP2K2,MAPK3,CAPZA1,NOX4,CLASP1,CAPG,KIF1B,PKP1,TUBB4A,STAT3,CASP6,PXN,IQGAP1,TP53,RHOB,PAK1,ATM,VILL,TMOD4,ARPC2,NOS3,CFL2,MAPRE2,AXL,MAP2K1,CTNNA1,SMAD1,DST,KRT17,SH3PXD2B,FOSL1,TLN1,ROCK2,TUBB6,TUBB3…
GO:0030054	Cell junction	116	2115	0.56	1.75	5.20e-34	9606.ENSP00000070846,9606.ENSP00000172229,9606.ENSP00000206262,9606.ENSP00000211998,9606.ENSP00000215832,9606.ENSP00000216181,9606.ENSP00000217289,9606.ENSP00000225655,9606.ENSP00000229795,9606.ENSP00000239940,9606.ENSP00000245932,9606.ENSP00000249700,9606.ENSP00000252699,9606.ENSP00000256078,9606.ENSP00000257192,9606.ENSP00000257430,9606.ENSP00000261023,9606.ENSP00000261769,9606.ENSP00000262948,…	PKP2,NGFR,RGS17,VCL,MAPK1,MYH9,FERMT1,PFN1,MAPK14,PFN2,VASP,TMOD2,ACTN4,KRAS,DSG1,APC,ITGAV,CDH1,MAP2K2,MAPK3,NOX4,CAPG,KDR,KIF1B,PKP1,PIK3CA,PXN,IQGAP1,CDH2,RHOB,EGFR,PAK1,CLDN12,CLDN1,ARPC2,CLDN10,MAPRE2,MAP2K1,CTNNA1,DST,SH3PXD2B,FOSL1,TLN1,PLEC,HSPA5,PKP3,BSG,WASF3,LIMK1,EZR,CAV1,RHOG,PPL,MAPT,PTK2,ERBB4,NF2,FYN,OCLN,SH3PXD2A,TJP1,RAC1,SYNE2,MSN,CLDN7,MACF1,ENAH,SYNE1,INA,FLNA,PTEN,PLAU,SRC,G…
GO:0005925	Focal adhesion	57	416	0.96	3.36	5.43e-33	9606.ENSP00000211998,9606.ENSP00000215832,9606.ENSP00000216181,9606.ENSP00000217289,9606.ENSP00000225655,9606.ENSP00000245932,9606.ENSP00000252699,9606.ENSP00000256078,9606.ENSP00000261023,9606.ENSP00000262948,9606.ENSP00000263025,9606.ENSP00000263317,9606.ENSP00000267257,9606.ENSP00000268182,9606.ENSP00000269141,9606.ENSP00000272233,9606.ENSP00000275493,9606.ENSP00000278568,9606.ENSP00000295685,…	VCL,MAPK1,MYH9,FERMT1,PFN1,VASP,ACTN4,KRAS,ITGAV,MAP2K2,MAPK3,NOX4,PXN,IQGAP1,CDH2,RHOB,EGFR,PAK1,ARPC2,MAPRE2,MAP2K1,CTNNA1,DST,TLN1,PLEC,HSPA5,BSG,LIMK1,EZR,CAV1,RHOG,PTK2,RAC1,SYNE2,MSN,ENAH,FLNA,PLAU,SRC,GSN,MAPRE1,CTTN,WASF1,JUP,ITGB1,CD44,RHOA,FLNB,VIM,TWF1,ITGB3,TLN2,ACTG1,ACTB,CTNNB1,RDX,CDC42
GO:0031982	Vesicle	130	3957	0.34	1.02	1.93e-18	9606.ENSP00000172229,9606.ENSP00000211998,9606.ENSP00000215832,9606.ENSP00000216181,9606.ENSP00000218388,9606.ENSP00000221930,9606.ENSP00000222390,9606.ENSP00000223023,9606.ENSP00000224784,9606.ENSP00000225655,9606.ENSP00000226218,9606.ENSP00000226574,9606.ENSP00000229795,9606.ENSP00000239940,9606.ENSP00000245932,9606.ENSP00000248444,9606.ENSP00000251413,9606.ENSP00000252699,9606.ENSP00000257192,…	NGFR,VCL,MAPK1,MYH9,TIMP1,TGFB1,HGF,WASL,ACTA2,PFN1,VTN,NFKB1,MAPK14,PFN2,VASP,VIL1,TUBG1,ACTN4,DSG1,ITGAV,ERP29,CDH1,MAP2K2,MAPK3,CAPZA1,CAPG,KDR,KIF1B,PKP1,TUBB4A,EGF,IQGAP1,ERBB2,RHOB,EGFR,ATM,FGFR4,WNT1,ARPC2,NOS3,CFL2,AXL,MAP2K1,CTNNA1,DST,TLN1,TUBB6,TUBB3,SPAST,PLEC,HSPA5,NOS2,BSG,ABCC5,WASF3,PLS1,EZR,TUBB,CAV1,RHOG,FGFR3,PPL,TUBB4B,NF2,ATG7,FYN,FN1,OCLN,RAC1,DYNC1H1,SYNE2,MSN,MYH10,MTOR,CA…
GO:0031410	Cytoplasmic vesicle	88	2482	0.37	0.99	4.72e-13	9606.ENSP00000172229,9606.ENSP00000211998,9606.ENSP00000215832,9606.ENSP00000216181,9606.ENSP00000218388,9606.ENSP00000221930,9606.ENSP00000222390,9606.ENSP00000223023,9606.ENSP00000226574,9606.ENSP00000229795,9606.ENSP00000251413,9606.ENSP00000252699,9606.ENSP00000257192,9606.ENSP00000261023,9606.ENSP00000261735,9606.ENSP00000261769,9606.ENSP00000262948,9606.ENSP00000263025,9606.ENSP00000263867,…	NGFR,VCL,MAPK1,MYH9,TIMP1,TGFB1,HGF,WASL,NFKB1,MAPK14,TUBG1,ACTN4,DSG1,ITGAV,ERP29,CDH1,MAP2K2,MAPK3,CAPG,KDR,KIF1B,PKP1,EGF,IQGAP1,ERBB2,RHOB,EGFR,ATM,FGFR4,WNT1,ARPC2,NOS3,MAP2K1,CTNNA1,DST,SPAST,HSPA5,BSG,ABCC5,EZR,TUBB,CAV1,RHOG,FGFR3,TUBB4B,NF2,ATG7,FYN,FN1,OCLN,RAC1,DYNC1H1,MTOR,NRAS,MMP9,VDAC2,PLAU,SRC,GSN,HDAC6,WAS,DSP,TMSB4X,DIAPH1,XRCC5,GRB2,JUP,RGS19,ITGB1,ROCK1,ATG4B,SUN2,IGF2,FGFR1,C…
GO:0005901	Caveola	9	78	0.89	0.9	8.65e-05	9606.ENSP00000215832,9606.ENSP00000261769,9606.ENSP00000263025,9606.ENSP00000297494,9606.ENSP00000304669,9606.ENSP00000339191,9606.ENSP00000362680,9606.ENSP00000365804,9606.ENSP00000495360	MAPK1,CDH1,MAPK3,NOS3,CTNNA1,CAV1,SRC,HDAC6,CTNNB1
GO:0031143	Pseudopodium	5	18	1.27	0.91	0.00026	9606.ENSP00000215832,9606.ENSP00000252699,9606.ENSP00000263025,9606.ENSP00000353408,9606.ENSP00000401888	MAPK1,ACTN4,MAPK3,MSN,RAF1
GO:0031982	Vesicle	130	3957	0.34	1.02	1.93e-18	9606.ENSP00000172229,9606.ENSP00000211998,9606.ENSP00000215832,9606.ENSP00000216181,9606.ENSP00000218388,9606.ENSP00000221930,9606.ENSP00000222390,9606.ENSP00000223023,9606.ENSP00000224784,9606.ENSP00000225655,9606.ENSP00000226218,9606.ENSP00000226574,9606.ENSP00000229795,9606.ENSP00000239940,9606.ENSP00000245932,9606.ENSP00000248444,9606.ENSP00000251413,9606.ENSP00000252699,9606.ENSP00000257192,…	NGFR,VCL,MAPK1,MYH9,TIMP1,TGFB1,HGF,WASL,ACTA2,PFN1,VTN,NFKB1,MAPK14,PFN2,VASP,VIL1,TUBG1,ACTN4,DSG1,ITGAV,ERP29,CDH1,MAP2K2,MAPK3,CAPZA1,CAPG,KDR,KIF1B,PKP1,TUBB4A,EGF,IQGAP1,ERBB2,RHOB,EGFR,ATM,FGFR4,WNT1,ARPC2,NOS3,CFL2,AXL,MAP2K1,CTNNA1,DST,TLN1,TUBB6,TUBB3,SPAST,PLEC,HSPA5,NOS2,BSG,ABCC5,WASF3,PLS1,EZR,TUBB,CAV1,RHOG,FGFR3,PPL,TUBB4B,NF2,ATG7,FYN,FN1,OCLN,RAC1,DYNC1H1,SYNE2,MSN,MYH10,MTOR,CA…
GO:0031410	Cytoplasmic vesicle	88	2482	0.37	0.99	4.72e-13	9606.ENSP00000172229,9606.ENSP00000211998,9606.ENSP00000215832,9606.ENSP00000216181,9606.ENSP00000218388,9606.ENSP00000221930,9606.ENSP00000222390,9606.ENSP00000223023,9606.ENSP00000226574,9606.ENSP00000229795,9606.ENSP00000251413,9606.ENSP00000252699,9606.ENSP00000257192,9606.ENSP00000261023,9606.ENSP00000261735,9606.ENSP00000261769,9606.ENSP00000262948,9606.ENSP00000263025,9606.ENSP00000263867,…	NGFR,VCL,MAPK1,MYH9,TIMP1,TGFB1,HGF,WASL,NFKB1,MAPK14,TUBG1,ACTN4,DSG1,ITGAV,ERP29,CDH1,MAP2K2,MAPK3,CAPG,KDR,KIF1B,PKP1,EGF,IQGAP1,ERBB2,RHOB,EGFR,ATM,FGFR4,WNT1,ARPC2,NOS3,MAP2K1,CTNNA1,DST,SPAST,HSPA5,BSG,ABCC5,EZR,TUBB,CAV1,RHOG,FGFR3,TUBB4B,NF2,ATG7,FYN,FN1,OCLN,RAC1,DYNC1H1,MTOR,NRAS,MMP9,VDAC2,PLAU,SRC,GSN,HDAC6,WAS,DSP,TMSB4X,DIAPH1,XRCC5,GRB2,JUP,RGS19,ITGB1,ROCK1,ATG4B,SUN2,IGF2,FGFR1,C…
